# Supplementary material for: Insights into the regulation of energy metabolism during the seed-to-seedling transition in marine angiosperm Zostera marina L.: Integrated metabolomic and transcriptomic analysis
Source: Front Plant Sci. 2023 Mar 10;14:1130292. doi: 10.3389/fpls.2023.1130292 (PMC10036900; doi:10.3389/fpls.2023.1130292)
Supplement: Supplementary file 3 [file Table_1.xlsx]

## Sheet: Table S1
Supplementary Table 1. Library read analysis statistics of the transcriptome from differental stages of Zostera marina seeds.
Sample Name	Total Reads	Mapping Rate	Q30	GC content
Stage I1	63302198	59402198(93.84%)	0.9458	0.4426
Stage I2	56480734	52821194(93.52%)	0.948	0.4433
Stage I3	53313988	49953749(93.7%)	0.9488	0.4441
Stage I4	55194088	51815326(93.88%)	0.9493	0.4436
Stage II1	47866098	42580938(88.96%)	0.9489	0.4435
Stage II2	46105158	42406993(91.98%)	0.9468	0.441
Stage II3	53698764	48066732(89.51%)	0.9494	0.4414
Stage II4	44909764	37056548(82.51%)	0.948	0.4552
Stage III1	53524392	44169543(82.52%)	0.9546	0.4675
Stage III2	48167778	43116102(89.51%)	0.952	0.4552
Stage III3	49239510	42127789(85.56%)	0.9526	0.464
Stage III4	50560572	41891432(82.85%)	0.9546	0.4677
Stage IV1	49426314	45386644(91.83%)	0.9541	0.4565
Stage IV2	46706996	43342077(92.8%)	0.9557	0.4588
Stage IV3	51625144	47666508(92.33%)	0.9552	0.4561
Stage IV4	47111434	44051421(93.5%)	0.9553	0.4557
