# Supplementary material for: Insights into the regulation of energy metabolism during the seed-to-seedling transition in marine angiosperm Zostera marina L.: Integrated metabolomic and transcriptomic analysis
Source: Front Plant Sci. 2023 Mar 10;14:1130292. doi: 10.3389/fpls.2023.1130292 (PMC10036900; doi:10.3389/fpls.2023.1130292)
Supplement: Supplementary file 4 [file Table_2.xlsx]

## Sheet: Sheet1
Supplementary Table 2. DEGs between different stages of Zostera marina （unit: FPKM）
diff_group	total DEG	up	down
stage I to stage II	10636	4475	6161
stage II to stage III	8070	4737	3333
stage III to stage IV	5379	3559	1820

## Sheet: Stage I to Stage II
Supplementary Table 2. DEGs between different stages of Zostera marina （unit: FPKM）
Gene_ID	Gene_description	Stage I1	Stage I2	Stage I3	Stage I4	Stage II1	Stage II2	Stage II3	Stage II4
Zosma01g00030.v3.1	(1 of 40) PF01535//PF13041//PF13812 - PPR repeat (PPR) // PPR repeat family (PPR_2) // Pentatricopeptide repeat domain (PPR_3)	1.78	1.58	1.81	3.4	0.64	0.6	0	0
Zosma01g00070.v3.1	(1 of 3) K02883 - large subunit ribosomal protein L18e (RP-L18e, RPL18)	70.12	116.13	56.94	30	0.4	0	1.39	0
Zosma01g00090.v3.1	(1 of 3) PTHR10809//PTHR10809:SF43 - VESICLE-ASSOCIATED MEMBRANE PROTEIN-ASSOCIATED PROTEIN // VESICLE-ASSOCIATED PROTEIN 1-3	3.86	7.39	7.8	3.74	0.88	0.45	0.11	1.21
Zosma01g00110.v3.1	(1 of 1) 2.7.4.14//2.7.4.6 - UMP/CMP kinase / Uridine monophosphate-cytidine monophosphate phosphotransferase // Nucleoside-diphosphate kinase / Nucleoside diphosphokinase	201.13	143.33	164.78	175.86	73.44	65.8	83.11	109.53
Zosma01g00120.v3.1	(1 of 3) PF04483 - Protein of unknown function (DUF565) (DUF565)	15.39	12.93	13.79	13.03	6.22	4.37	4.83	3.82
Zosma01g00140.v3.1	(1 of 2) PTHR11709:SF82 - MONOCOPPER OXIDASE-LIKE PROTEIN SKU5	3.41	5.14	2.6	2.72	0.28	0.32	0	0.08
Zosma01g00180.v3.1	(1 of 7) K10355 - actin, other eukaryote (ACTF)	1254.18	1203.36	1274.26	1310.33	0	0	0	0
Zosma01g00190.v3.1	(1 of 2) K07088 - uncharacterized protein (K07088)	69.98	1.6	53.44	72.78	0	0	0	0
Zosma01g00200.v3.1	(1 of 2) K07088 - uncharacterized protein (K07088)	31.01	52.89	60.3	57.79	40.95	72.61	31.74	30.9
Zosma01g00210.v3.1	(1 of 2) PTHR18966//PTHR18966:SF222 - IONOTROPIC GLUTAMATE RECEPTOR // GLUTAMATE RECEPTOR 3.1-RELATED	15.98	5.67	15.16	17.23	11.06	11.88	10.15	5.57
Zosma01g00220.v3.1	(1 of 3) PTHR11254//PTHR11254:SF73 - HECT DOMAIN UBIQUITIN-PROTEIN LIGASE // E3 UBIQUITIN-PROTEIN LIGASE TRIP12	1.31	0.84	1	1.1	0.75	0.48	0	0.08
Zosma01g00230.v3.1	(1 of 1) KOG0170 - E3 ubiquitin protein ligase	208.34	185.03	240.15	234.52	8.43	12.65	10.16	8.09
Zosma01g00240.v3.1	(1 of 12) KOG1650 - Predicted K+/H+-antiporter	0	0	57.77	50.99	0	0	0	0
Zosma01g00270.v3.1	(1 of 1) K14777 - ATP-dependent RNA helicase DDX47/RRP3 [EC:3.6.4.13] (DDX47, RRP3)	3.36	3.35	3.76	2.9	66.22	62.51	62.92	91.2
Zosma01g00280.v3.1	(1 of 2) PTHR19376//PTHR19376:SF37 - DNA-DIRECTED RNA POLYMERASE // DNA-DIRECTED RNA POLYMERASE II SUBUNIT RPB1	1.86	2.79	2.65	2.69	0.01	0	0	0
Zosma01g00290.v3.1	(1 of 1) 3.7.1.5 - Acylpyruvate hydrolase	12.07	19.52	23.58	15.05	10.01	16.01	10.73	8.16
Zosma01g00300.v3.1	(1 of 40) PF10250 - GDP-fucose protein O-fucosyltransferase (O-FucT)	79.56	20.3	134.26	116.98	15.29	14.86	6.34	6.03
Zosma01g00330.v3.1	(1 of 7) PF02042 - RWP-RK domain (RWP-RK)	49.68	21.01	35.25	62.63	1.32	1.65	4.55	4.99
Zosma01g00350.v3.1	(1 of 3) K15121 - solute carrier family 25, member 44 (SLC25A44)	0	0	0	0	146.41	106.86	162.5	136.59
Zosma01g00390.v3.1	(1 of 2) PTHR11909:SF146 - CASEIN KINASE-LIKE PROTEIN	10.28	11.56	9.88	9.04	88.7	88.39	87.13	46.93
Zosma01g00420.v3.1	(1 of 1) K02258 - cytochrome c oxidase assembly protein subunit 11 (COX11)	17.02	22.07	23.13	16	19.55	27.02	17.73	29.14
Zosma01g00450.v3.1	-	0	0	0	0	2.53	1.8	1.02	0.78
Zosma01g00470.v3.1	(1 of 1) K12879 - THO complex subunit 2 (THOC2)	2.33	2.4	2.59	2.91	65.4	59.11	68.97	33.22
Zosma01g00480.v3.1	(1 of 2) PTHR32227//PTHR32227:SF90 - FAMILY NOT NAMED // GLUCAN ENDO-1,3-BETA-GLUCOSIDASE 6	3.55	2.48	3.4	3.66	55.11	54.33	52.23	38.4
Zosma01g00490.v3.1	(1 of 1) PTHR33650//PTHR33650:SF1 - FAMILY NOT NAMED // CEMA-LIKE PROTON EXTRUSION PROTEIN-LIKE PROTEIN	17.71	19.82	21.62	20.69	9.34	9.66	11.98	10.25
Zosma01g00500.v3.1	-	0	0	0	0	6.98	5.34	9.16	3.54
Zosma01g00510.v3.1	(1 of 694) 2.7.11.1 - Non-specific serine/threonine protein kinase / Threonine-specific protein kinase	68.93	14.96	135.33	119.85	0	0	0	0
Zosma01g00520.v3.1	(1 of 2) PF00582//PF07714 - Universal stress protein family (Usp) // Protein tyrosine kinase (Pkinase_Tyr)	124.11	124.87	124.19	127.13	0.03	0.07	0.21	0.02
Zosma01g00530.v3.1	(1 of 4) PTHR12192//PTHR12192:SF10 - CATION TRANSPORT PROTEIN CHAC-RELATED // SUBFAMILY NOT NAMED	2.92	1.59	4.75	3.7	71.8	72.18	106.3	139.51
Zosma01g00540.v3.1	(1 of 2) K17771 - mitochondrial import receptor subunit TOM7 (TOM7)	7.71	5.67	0	3.04	203.06	162.92	219.03	216.59
Zosma01g00580.v3.1	(1 of 5) K00901 - diacylglycerol kinase (ATP) (dgkA, DGK)	27.78	36.52	31.49	29.79	0.09	0	0.04	0.04
Zosma01g00610.v3.1	(1 of 3) PTHR21736:SF13 - PROTEIN VERNALIZATION INSENSITIVE 3-RELATED	3.76	4.56	3.22	4.27	0.4	0.68	0.09	0.24
Zosma01g00620.v3.1	(1 of 1) 6.3.4.15 - Biotin--[acetyl-CoA-carboxylase] ligase / Biotin--protein ligase	4.99	4.04	4.52	5.98	54.71	47.2	49.42	51.19
Zosma01g00650.v3.1	(1 of 1) PTHR11742//PTHR11742:SF42 - MANNOSYL-OLIGOSACCHARIDE ALPHA-1,2-MANNOSIDASE-RELATED // SUBFAMILY NOT NAMED	11.87	12	14	13.25	111.27	116.98	101.42	79.76
Zosma01g00670.v3.1	(1 of 173) PF00076 - RNA recognition motif. (a.k.a. RRM, RBD, or RNP domain) (RRM_1)	6	5.12	6.81	7.34	121.76	139.92	130.97	156.98
Zosma01g00690.v3.1	(1 of 40) PF01535//PF13041//PF13812 - PPR repeat (PPR) // PPR repeat family (PPR_2) // Pentatricopeptide repeat domain (PPR_3)	3.89	4.6	3.93	3.52	3.13	4.93	3.58	2.97
Zosma01g00700.v3.1	(1 of 4) PTHR10460//PTHR10460:SF10 - ABL INTERACTOR // PROTEIN ABIL2-RELATED	7.94	14.38	7.51	8.99	1	1.08	0.89	2.19
Zosma01g00710.v3.1	(1 of 1) PTHR28670:SF1 - UV-STIMULATED SCAFFOLD PROTEIN A	2.37	2.63	2.77	2.9	23.83	18.24	24.44	19.31
Zosma01g00720.v3.1	(1 of 2) K03639 - cyclic pyranopterin phosphate synthase (MOCS1, moaA)	1.05	0.01	2.41	1	10.55	6.92	10.68	10.04
Zosma01g00730.v3.1	(1 of 4) PTHR10460:SF10 - PROTEIN ABIL2-RELATED	2.87	1.93	2.27	3.87	1.05	0.15	0.29	0.23
Zosma01g00760.v3.1	(1 of 2) K02988 - small subunit ribosomal protein S5 (RP-S5, MRPS5, rpsE)	7.5	9.19	6.03	5.91	250.03	217.58	250.82	312.23
Zosma01g00780.v3.1	(1 of 45) PF03140 - Plant protein of unknown function (DUF247)	0.91	0.58	1.19	1.31	0	0	0	0
Zosma01g00790.v3.1	(1 of 166) PF01535//PF13041 - PPR repeat (PPR) // PPR repeat family (PPR_2)	1.32	1.15	1.24	1.98	9.12	8.9	8.54	6.5
Zosma01g00800.v3.1	(1 of 1) K02606 - origin recognition complex subunit 4 (ORC4)	48.44	18.36	28.27	39.87	0.33	0	0.04	0.06
Zosma01g00810.v3.1	(1 of 3) PTHR22891:SF20 - PROTEIN ARGONAUTE 4-RELATED	0.32	0.26	1.27	0	43.77	48.46	48.77	27.15
Zosma01g00830.v3.1	(1 of 1) PTHR23029:SF51 - PHOSPHOGLYCERATE MUTASE	8.64	7.79	18.28	10.21	160.17	153.46	166.06	230.65
Zosma01g00840.v3.1	(1 of 37) PF00582 - Universal stress protein family (Usp)	1.33	3.47	2.37	2.2	918.9	787.83	992.73	856.14
Zosma01g00850.v3.1	(1 of 1) PTHR23245//PTHR23245:SF35 - UNCHARACTERIZED // TRNA (GUANINE(37)-N1)-METHYLTRANSFERASE 2	2.05	2.09	1.5	2.29	20.41	16.61	18.21	18.84
Zosma01g00870.v3.1	-	14.12	11.18	6.03	17.84	6.52	7.39	0.57	1.47
Zosma01g00880.v3.1	(1 of 1) PTHR24064//PTHR24064:SF271 - FAMILY NOT NAMED // ORGANIC CATION/CARNITINE TRANSPORTER 1	42.94	112.71	33.56	42.47	0.14	0	0	0
Zosma01g00890.v3.1	-	1.93	3.83	2.17	2.27	0	0	0	0
Zosma01g00900.v3.1	(1 of 1) PTHR24320//PTHR24320:SF73 - FAMILY NOT NAMED // OXIDOREDUCTASE FEY3-RELATED	244.72	25.83	89.92	134.43	23.17	33.71	20.37	12.12
Zosma01g00930.v3.1	(1 of 5) PTHR11003//PTHR11003:SF126 - POTASSIUM CHANNEL, SUBFAMILY K // POTASSIUM INWARD RECTIFIER (KIR)-LIKE CHANNEL 3-RELATED	14.2	18.17	14.25	12.57	0.08	0.23	0	0
Zosma01g00950.v3.1	(1 of 1) PTHR22792:SF62 - LA-RELATED PROTEIN 6C	1156.19	1044.72	1119.74	1120.67	0.14	0.19	0.17	0.14
Zosma01g00960.v3.1	(1 of 3) KOG2215 - Exocyst complex subunit	77.57	66.82	76.64	78.71	7.25	7.39	6.79	5.64
Zosma01g00970.v3.1	(1 of 2) 2.3.1.181 - Lipoyl(octanoyl) transferase / Octanoyl-[acyl-carrier-protein]-protein N-octanoyltransferase	0	0	0	0	6.99	5	5.34	5.14
Zosma01g00980.v3.1	(1 of 1) PTHR13743//PTHR13743:SF83 - BEIGE/BEACH-RELATED // SUBFAMILY NOT NAMED	14.73	4.67	16.73	21.27	27.57	23.19	25.48	11
Zosma01g00990.v3.1	(1 of 4) PTHR11922//PTHR11922:SF42 - GMP SYNTHASE-RELATED // CLASS I GLUTAMINE AMIDOTRANSFERASE DOMAIN-CONTAINING PROTEIN-RELATED	24.9	18.95	14.11	13.76	0.47	0.7	0.76	1.53
Zosma01g01000.v3.1	(1 of 1) K03437 - RNA methyltransferase, TrmH family (spoU)	4.85	4.52	3.73	2.35	1.22	1.06	1.65	1.25
Zosma01g01030.v3.1	(1 of 3) 3.5.1.99 - Fatty acid amide hydrolase / Oleamide hydrolase	19.31	9.55	18.09	20.72	14.37	12.51	11.41	7.09
Zosma01g01050.v3.1	(1 of 1) PTHR11822:SF5 - ISOCITRATE DEHYDROGENASE [NADP], CHLOROPLASTIC/MITOCHONDRIAL	46.78	10.28	41.56	45.66	16.86	13.47	12.54	11.46
Zosma01g01090.v3.1	-	10.15	0.09	7.66	19.22	0	0	0	0
Zosma01g01100.v3.1	(1 of 1) PTHR31375//PTHR31375:SF29 - FAMILY NOT NAMED // PECTIN LYASE-LIKE PROTEIN-RELATED	0.17	0.18	0.21	0.17	0.05	0	0	0
Zosma01g01120.v3.1	(1 of 2) K07342 - protein transport protein SEC61 subunit gamma and related proteins (SEC61G, SSS1, secE)	38.3	43.44	116.94	97.02	33.15	51.69	1.53	8.13
Zosma01g01130.v3.1	(1 of 1) PTHR27001:SF36 - PROLINE-RICH RECEPTOR-LIKE PROTEIN KINASE PERK12-RELATED	10.28	9.97	15.05	13.69	8.63	8.53	8.62	7.11
Zosma01g01150.v3.1	(1 of 1) 3.4.24.36 - Leishmanolysin / Promastigote surface endopeptidase	2.53	3.17	1.77	1.79	26.52	23.95	24.22	21.12
Zosma01g01160.v3.1	(1 of 1) PF00412//PF12315//PF14009 - LIM domain (LIM) // Protein of unknown function (DUF3633) (DUF3633) // Domain of unknown function (DUF4228) (DUF4228)	18.62	18.35	14.71	12.18	11.36	16.86	8.5	9.63
Zosma01g01180.v3.1	(1 of 4) K00913 - inositol-1,3,4-trisphosphate 5/6-kinase / inositol-tetrakisphosphate 1-kinase (ITPK1)	66.38	60.17	61.67	80.61	4.85	4.43	4.73	4.35
Zosma01g01200.v3.1	(1 of 2) PTHR11588:SF101 - TUBULIN ALPHA-2 CHAIN-RELATED	1171.96	1184.91	901.23	892.51	649.97	814.97	496.64	309.18
Zosma01g01280.v3.1	(1 of 2) PTHR22844//PTHR22844:SF145 - F-BOX AND WD40 DOMAIN PROTEIN // SUBFAMILY NOT NAMED	418.72	228.78	455.03	497.22	5.2	6.19	6.36	2.54
Zosma01g01290.v3.1	(1 of 4) 4.2.1.92 - Hydroperoxide dehydratase / Hydroperoxide isomerase	6.21	9.05	4.83	2.95	32.09	38.48	32.76	27.84
Zosma01g01300.v3.1	(1 of 3) K01723 - hydroperoxide dehydratase (AOS)	101.56	152.39	95.46	79.38	16.22	29.45	18.48	5.19
Zosma01g01370.v3.1	(1 of 4) 2.4.1.37 - Fucosylgalactoside 3-alpha-galactosyltransferase / galactosyltransferase	0	0	0.38	0	10.81	14.55	10.27	10.16
Zosma01g01380.v3.1	(1 of 18) K09338 - homeobox-leucine zipper protein (HD-ZIP)	2.76	4.1	3.6	2.88	2.32	2.06	1.07	2.09
Zosma01g01400.v3.1	(1 of 1) PTHR31311:SF3 - GLYCOSYLTRANSFERASE 6-RELATED	0	0	0	0.07	1.08	2.17	0.67	0.67
Zosma01g01410.v3.1	(1 of 1) PTHR24093:SF262 - CALCIUM-TRANSPORTING ATPASE 2, PLASMA MEMBRANE-TYPE-RELATED	245.2	224.32	259.67	228.59	17.6	23.07	13.29	5.52
Zosma01g01420.v3.1	(1 of 2) PTHR31636//PTHR31636:SF51 - FAMILY NOT NAMED // SCARECROW-LIKE PROTEIN 32	0.26	0	0.2	0.16	0	0	0	0
Zosma01g01450.v3.1	(1 of 1) PTHR14155//PTHR14155:SF182 - RING FINGER DOMAIN-CONTAINING // SUBFAMILY NOT NAMED	2.27	2.64	2.18	2.52	2.47	3.58	2.57	1.84
Zosma01g01460.v3.1	(1 of 7) PF04788 - Protein of unknown function (DUF620) (DUF620)	0.27	0.24	0.22	0.16	49.94	33.23	45.98	45.15
Zosma01g01500.v3.1	(1 of 4) K12347 - natural resistance-associated macrophage protein (SLC11A, NRAMP)	2.14	1.51	2.44	1.79	1.26	1.9	1	0.94
Zosma01g01550.v3.1	(1 of 4) PF01844 - HNH endonuclease (HNH)	9.26	8.74	4.87	4.41	0.71	0	1.83	0
Zosma01g01560.v3.1	(1 of 3) K03263 - translation initiation factor 5A (EIF5A)	57.09	55.72	63.8	55.61	488.17	542.29	531.66	276.57
Zosma01g01580.v3.1	(1 of 1) PTHR24115:SF474 - KINESIN MOTOR DOMAIN-CONTAINING PROTEIN-RELATED	100.86	111.97	93.85	95.18	7.01	9.21	9	8.97
Zosma01g01590.v3.1	(1 of 5) K13356 - fatty acyl-CoA reductase (FAR)	0.32	0.65	0.5	0.35	0	0	0	0
Zosma01g01610.v3.1	(1 of 3) PTHR19297//PTHR19297:SF110 - GLYCOSYLTRANSFERASE 14 FAMILY MEMBER // SUBFAMILY NOT NAMED	7.7	11.5	6.65	8.2	0.31	0.12	0.16	0.06
Zosma01g01630.v3.1	-	10.55	9.08	9.32	9.34	26.1	21.41	29.58	17.35
Zosma01g01640.v3.1	(1 of 1) PTHR21266:SF25 - PROTOCHLOROPHYLLIDE-DEPENDENT TRANSLOCON COMPONENT 52, CHLOROPLASTIC	0	0	0	0	5.23	8.12	6.76	4.11
Zosma01g01660.v3.1	(1 of 2) PTHR11071:SF200 - CYCLOPHILIN-LIKE PEPTIDYL-PROLYL CIS-TRANS ISOMERASE FAMILY PROTEIN-RELATED	73.64	81.87	62.16	70.65	0.32	0.27	0.13	0.3
Zosma01g01670.v3.1	(1 of 10) PF05910 - Plant protein of unknown function (DUF868) (DUF868)	3.7	7.33	5.68	2.93	0.19	0.28	1.16	0
Zosma01g01680.v3.1	(1 of 1) 5.5.1.13 - Ent-copalyl diphosphate synthase / Ent-kaurene synthetase A	1.25	0.34	1.16	1.16	0.15	0.11	0.1	0.21
Zosma01g01700.v3.1	(1 of 2) PTHR20982:SF8 - RIBOSOME-RECYCLING FACTOR, CHLOROPLASTIC	15.86	56.1	18.3	19.74	3.03	2.41	2.01	2.1
Zosma01g01710.v3.1	(1 of 3) PTHR12444//PTHR12444:SF0 - UNCHARACTERIZED // PROTEIN EFR3 HOMOLOG CMP44E	12.64	10.2	15.8	13.7	0.37	0.46	0.46	0.27
Zosma01g01720.v3.1	(1 of 1) PTHR14677:SF14 - ZINC FINGER AN1 AND C2H2 DOMAIN-CONTAINING STRESS-ASSOCIATED PROTEIN 11-RELATED	22.28	10.26	15.99	15.43	3.4	3.53	4.3	3.82
Zosma01g01730.v3.1	(1 of 1) K01184//K01213 - polygalacturonase (E3.2.1.15) // galacturan 1,4-alpha-galacturonidase (E3.2.1.67)	0.24	0.11	0.86	0.38	0	0	0	0
Zosma01g01740.v3.1	(1 of 1) K11159 - carotenoid cleavage dioxygenase (K11159)	12.9	11.76	11.69	16.31	532.97	486.37	600.65	531.5
Zosma01g01760.v3.1	(1 of 2) PF03188//PF04526 - Eukaryotic cytochrome b561 (Cytochrom_B561) // Protein of unknown function (DUF568) (DUF568)	98.37	45.33	106.79	89.36	8.82	9.56	14.06	4.8
Zosma01g01770.v3.1	(1 of 2) PTHR14110//PTHR14110:SF1 - MITOCHONDRIAL IMPORT INNER MEMBRANE TRANSLOCASE SUBUNIT TIM22 // MITOCHONDRIAL IMPORT INNER MEMBRANE TRANSLOCASE SUBUNIT TIM22-2-RELATED	2.37	3.72	3.86	3.74	20.62	13.15	22.24	13.04
Zosma01g01780.v3.1	(1 of 1) PTHR13068:SF13 - MITOCHONDRIAL TRANSCRIPTION TERMINATION FACTOR FAMILY PROTEIN	1.72	1.63	1.91	2.1	0.93	1.28	0.92	0.81
Zosma01g01790.v3.1	(1 of 1) PTHR15601//PTHR15601:SF5 - STRESS ASSOCIATED ENDOPLASMIC RETICULUM PROTEIN SERP1/RAMP4 // SUBFAMILY NOT NAMED	46.64	39.38	35.88	35.73	0	0	0	0
Zosma01g01850.v3.1	(1 of 8) PF04833 - COBRA-like protein (COBRA)	0.5	0.54	0.88	0.7	2.44	2.26	3.6	3.44
Zosma01g01870.v3.1	(1 of 1) K13175 - THO complex subunit 6 (THOC6)	6.22	6.26	5.35	4.82	57.31	46.27	57.91	37.27
Zosma01g01880.v3.1	(1 of 5) PTHR10625//PTHR10625:SF127 - HISTONE DEACETYLASE // SUBFAMILY NOT NAMED	12.49	24.65	11.34	10.49	963.47	962.11	932.88	625.29
Zosma01g01910.v3.1	(1 of 2) PTHR31985:SF42 - ETHYLENE-RESPONSIVE TRANSCRIPTION FACTOR ERF034	6.27	1.23	5.82	10.02	1.11	1.1	0.19	1.01
Zosma01g01920.v3.1	(1 of 1) 2.4.1.1 - Glycogen phosphorylase / Polyphosphorylase	114.62	105.63	106.01	117.92	114.14	124.61	118.3	129.58
Zosma01g02000.v3.1	(1 of 1) KOG4536 - Predicted membrane protein	56.81	82.85	54.28	45.79	22.34	24.16	20.21	12.81
Zosma01g02010.v3.1	(1 of 7) PTHR32227//PTHR32227:SF75 - FAMILY NOT NAMED // GLUCAN ENDO-1,3-BETA-GLUCOSIDASE-LIKE PROTEIN 2-RELATED	16.97	32.33	6.73	6.45	4.61	13.29	3.63	1.83
Zosma01g02020.v3.1	(1 of 1) PTHR24012//PTHR24012:SF497 - FAMILY NOT NAMED // TRNA SELENOCYSTEINE 1-ASSOCIATED PROTEIN 1	215.25	279.05	194.81	168.47	55.46	58.34	40.03	59.7
Zosma01g02030.v3.1	(1 of 1) PTHR12542//PTHR12542:SF20 - EXOCYST COMPLEX PROTEIN EXO70 // SUBFAMILY NOT NAMED	5.25	3.62	8.55	9.14	116.5	111.99	93.35	54.61
Zosma01g02040.v3.1	(1 of 1) PTHR31426:SF4 - GENOMIC DNA, CHROMOSOME 3, P1 CLONE: MMJ24	2.62	2.04	1.1	1.47	39.07	31.82	38.75	68.37
Zosma01g02060.v3.1	(1 of 20) PF14309 - Domain of unknown function (DUF4378) (DUF4378)	4.11	3.85	3.95	3.04	4.95	7.29	2.56	3
Zosma01g02070.v3.1	(1 of 14) 3.6.3.25 - Sulfate-transporting ATPase	26.16	35.41	30.23	22.69	3.5	5.86	3.97	6.2
Zosma01g02080.v3.1	(1 of 15) 2.3.1.74 - Naringenin-chalcone synthase / Flavonone synthase	4.74	7.16	17.25	10.67	8.72	13.17	13.24	2.26
Zosma01g02090.v3.1	(1 of 2) PTHR10371 - NADH DEHYDROGENASE UBIQUINONE FLAVOPROTEIN 2, MITOCHONDRIAL	438.81	568.13	476.12	476.29	0	0.07	0.11	0
Zosma01g02100.v3.1	(1 of 3) K07904//K07976 - Ras-related protein Rab-11A (RAB11A) // Rab family, other (RAB)	298.99	361.28	343.21	324.1	0.75	0	0	0
Zosma01g02110.v3.1	(1 of 52) PF00046 - Homeobox domain (Homeobox)	22.75	27.12	26.26	22.04	12.81	18.57	9.97	12.32
Zosma01g02120.v3.1	(1 of 1) PTHR11772:SF8 - ALUMINIUM INDUCED PROTEIN WITH YGL AND LRDR MOTIFS-RELATED	2.54	2.84	2.28	1.24	126.93	159.46	111.37	113.75
Zosma01g02130.v3.1	-	3.48	8.09	4.3	5.56	48.76	51.08	47.37	37.02
Zosma01g02140.v3.1	(1 of 1) PTHR10168:SF69 - GLUTAREDOXIN-C9	262.36	161.5	139.97	212.58	142.61	146.07	108.61	102.51
Zosma01g02150.v3.1	(1 of 3) PTHR32077:SF6 - FASCICLIN-LIKE ARABINOGALACTAN PROTEIN 13-RELATED	1.34	0.91	2.1	1.1	12.69	10.47	11.65	5.42
Zosma01g02180.v3.1	(1 of 4) PTHR31384:SF5 - AUXIN RESPONSE FACTOR 3	125.42	101.43	109.66	111.21	37.85	38.57	37.65	28.84
Zosma01g02190.v3.1	(1 of 4) PTHR31384:SF5 - AUXIN RESPONSE FACTOR 3	0	0	0	0	9.84	4.3	0	0.2
Zosma01g02220.v3.1	(1 of 1) PTHR31079:SF6 - NAC DOMAIN CONTAINING PROTEIN 73	3.29	1.52	3.08	2.83	3.08	4.37	2.06	1.95
Zosma01g02260.v3.1	(1 of 407) PF01535 - PPR repeat (PPR)	0	0.1	3.17	1.76	14.73	9.8	22.2	4.29
Zosma01g02270.v3.1	(1 of 25) PF05078 - Protein of unknown function (DUF679) (DUF679)	5.13	1.56	4.8	13.5	2.16	6.83	10.18	1.84
Zosma01g02280.v3.1	(1 of 2) PF15613 - WSTF, HB1, Itc1p, MBD9 motif 2 (WHIM2)	1.72	1.86	1.34	1.18	79.13	76.15	74.16	40.93
Zosma01g02290.v3.1	(1 of 2) 2.3.1.20//2.3.1.75 - Diacylglycerol O-acyltransferase / Diglyceride acyltransferase // Long-chain-alcohol O-fatty-acyltransferase / Wax synthase	6.97	5.98	6.39	5.16	6.8	5.94	3.64	3.03
Zosma01g02300.v3.1	(1 of 2) PTHR13832:SF252 - PROTEIN PHOSPHATASE 2C 27-RELATED	8.05	14.57	7.19	5.69	0	0.39	0.62	0
Zosma01g02310.v3.1	(1 of 3) PTHR31707:SF8 - PECTINESTERASE/PECTINESTERASE INHIBITOR 34-RELATED	101.01	86.29	117.54	108.4	112.95	201.83	86.8	47.41
Zosma01g02320.v3.1	(1 of 40) PF03168 - Late embryogenesis abundant protein (LEA_2)	15.77	38.46	6.21	8.17	15.71	19.74	8.97	9.74
Zosma01g02330.v3.1	(1 of 3) PTHR23056:SF45 - CALCINEURIN B-LIKE PROTEIN 4	36.75	26.88	15.47	17.57	28.32	33.34	23.25	18.91
Zosma01g02350.v3.1	(1 of 8) PF16845 - Aspartic acid proteinase inhibitor (SQAPI)	28.43	43.78	24.3	18.09	223.89	224.38	231.72	170.37
Zosma01g02370.v3.1	(1 of 1) PTHR11215//PTHR11215:SF1 - METAL DEPENDENT HYDROLASE - RELATED // UPF0160 PROTEIN MYG1, MITOCHONDRIAL	1.81	2.39	1.5	1.85	11.15	10.16	9.79	8.15
Zosma01g02390.v3.1	(1 of 6) K14500 - BR-signaling kinase (BSK)	3.29	3.9	3.26	3.38	4.84	4.83	2.07	5.73
Zosma01g02400.v3.1	(1 of 4) PTHR11654//PTHR11654:SF90 - OLIGOPEPTIDE TRANSPORTER-RELATED // PROTEIN NRT1/ PTR FAMILY 7.2	10.27	0.08	7.6	13.71	0.3	0.08	0.03	0
Zosma01g02410.v3.1	(1 of 1) PTHR18896//PTHR18896:SF71 - PHOSPHOLIPASE D // SUBFAMILY NOT NAMED	67.9	70.85	67.07	72.79	0.05	0.1	0	0.02
Zosma01g02430.v3.1	-	12.38	17.33	12.71	4.92	0	0	0	0
Zosma01g02440.v3.1	(1 of 3) K13993 - HSP20 family protein (HSP20)	0	0.17	0.04	59.62	30267.5	27172.8	34642.8	36669.5
Zosma01g02450.v3.1	(1 of 1) 4.2.1.70//5.4.99.12//5.4.99.45 - Pseudouridylate synthase / Uracil hydrolyase // tRNA pseudouridine(38-40) synthase / tRNA pseudouridylate synthase I // tRNA pseudouridine(38/39) synthase / Pseudouridine synthase 3	3.66	4.11	4.09	11.58	4910.43	4638	6033.28	6242.31
Zosma01g02470.v3.1	(1 of 4) K15559 - regulator of Ty1 transposition protein 103 (RTT103)	8.6	11.24	13.58	11.3	14.41	14.63	13.46	10.06
Zosma01g02490.v3.1	(1 of 2) PTHR13833:SF46 - NHL DOMAIN-CONTAINING PROTEIN	1.99	1.43	3.58	2.28	11.55	15.37	9.39	8.99
Zosma01g02500.v3.1	(1 of 5) PF04859 - Plant protein of unknown function (DUF641) (DUF641)	1.75	1.35	2.68	2.03	13.3	16.34	10.2	10.72
Zosma01g02530.v3.1	(1 of 1) PTHR31506:SF8 - BES1/BZR1 HOMOLOG PROTEIN 3	27.03	16.5	17.13	16.68	205.37	243.29	192.88	138.13
Zosma01g02540.v3.1	(1 of 1) PTHR10015//PTHR10015:SF161 - HEAT SHOCK TRANSCRIPTION FACTOR // E2F/DP FAMILY WINGED-HELIX DNA-BINDING DOMAIN-CONTAINING PROTEIN-RELATED	2.39	2.68	3.96	3.86	18.85	25.59	18.18	19.13
Zosma01g02560.v3.1	(1 of 3) PF00560//PF11721//PF13855 - Leucine Rich Repeat (LRR_1) // Di-glucose binding within endoplasmic reticulum (Malectin) // Leucine rich repeat (LRR_8)	1.59	0.79	0.12	0.51	0	0.24	0.02	0.21
Zosma01g02590.v3.1	-	0.28	0.43	1.21	0.67	0	0	0	0
Zosma01g02600.v3.1	-	0.71	0.07	0.08	0.23	0	0.12	0	0
Zosma01g02610.v3.1	(1 of 297) 2.7.7.49//2.7.7.7//3.1.26.4 - RNA-directed DNA polymerase / Revertase // DNA-directed DNA polymerase / DNA-dependent DNA polymerase // Ribonuclease H / RNase H	2.47	0.35	0.91	0.56	0.47	0.29	0.03	0
Zosma01g02620.v3.1	(1 of 694) 2.7.11.1 - Non-specific serine/threonine protein kinase / Threonine-specific protein kinase	4.55	0.54	1.44	3.95	0	0	0	0
Zosma01g02630.v3.1	(1 of 4) PF07714//PF11721//PF13855 - Protein tyrosine kinase (Pkinase_Tyr) // Di-glucose binding within endoplasmic reticulum (Malectin) // Leucine rich repeat (LRR_8)	9.35	2.81	0.05	2.25	0.28	0.1	0.06	0
Zosma01g02640.v3.1	(1 of 4) PF11833 - Protein of unknown function (DUF3353) (DUF3353)	5.13	6.97	7.93	7.04	6.35	2.86	7.71	4.71
Zosma01g02650.v3.1	(1 of 1) PTHR10209//PTHR10209:SF201 - OXIDOREDUCTASE, 2OG-FE II OXYGENASE FAMILY PROTEIN // KAR-UP OXIDOREDUCTASE 1	2.37	4.58	1.6	1.34	0.35	0.6	0	0.32
Zosma01g02680.v3.1	(1 of 3) PTHR12290//PTHR12290:SF18 - CORNICHON-RELATED // PROTEIN CORNICHON HOMOLOG 3-RELATED	4.84	6.58	6.48	4.3	4.6	12.45	4.47	2.01
Zosma01g02700.v3.1	(1 of 56) 1.11.1.7 - Peroxidase / Lactoperoxidase	3.35	10.06	8.16	5.7	0	0.07	0	0.26
Zosma01g02730.v3.1	(1 of 3) K11723 - bromodomain-containing protein 7/9 (BRD7_9)	12.1	8.95	12.01	13.3	12.48	13.19	12.07	8.61
Zosma01g02750.v3.1	(1 of 4) PTHR11926//PTHR11926:SF118 - GLUCOSYL/GLUCURONOSYL TRANSFERASES // SUBFAMILY NOT NAMED	0	0	0	0.99	258.23	139.47	273.93	270.74
Zosma01g02760.v3.1	(1 of 1) PTHR23355//PTHR23355:SF5 - RIBONUCLEASE // SUBFAMILY NOT NAMED	4.03	2.98	3.15	4.38	50.83	48.42	45.81	26.21
Zosma01g02770.v3.1	-	1.88	0.9	5.59	7.26	0.85	0.48	0.11	0.11
Zosma01g02780.v3.1	-	320.28	1.18	278.56	389.08	0	0	0	0.32
Zosma01g02790.v3.1	(1 of 17) PF04782 - Protein of unknown function (DUF632) (DUF632)	2.02	0.94	1.81	1.17	12.81	9.79	9.37	10.85
Zosma01g02810.v3.1	(1 of 3) PTHR33270:SF5 - GB|AAC00605.1	56.69	43.57	64.39	71.78	75.23	121.7	63.31	51.56
Zosma01g02830.v3.1	(1 of 3) PTHR31421:SF0 - PROTEIN BASIC PENTACYSTEINE1-RELATED	932.19	826.93	875.41	893.06	38.38	43.13	33.28	28.7
Zosma01g02840.v3.1	(1 of 1) PTHR11214//PTHR11214:SF106 - BETA-1,3-N-ACETYLGLUCOSAMINYLTRANSFERASE // BETA-1,3-GALACTOSYLTRANSFERASE 6-RELATED	1.1	0.29	0.94	1.58	0.46	0.44	0.44	0.76
Zosma01g02850.v3.1	(1 of 22) KOG0131 - Splicing factor 3b, subunit 4	0.51	0.8	3.74	1.15	22.91	20.69	16.5	11.15
Zosma01g02870.v3.1	(1 of 1) KOG0106//KOG0131//KOG0144//KOG0146//KOG4210 - Alternative splicing factor SRp55/B52/SRp75 (RRM superfamily) // Splicing factor 3b, subunit 4 // RNA-binding protein CUGBP1/BRUNO (RRM superfamily) // RNA-binding protein ETR-3 (RRM superfamily) // Nuclear localization sequence binding protein	0.42	0.15	0.18	0.82	11.42	10.06	13.31	15.34
Zosma01g02880.v3.1	(1 of 1) KOG0106//KOG0131//KOG0146//KOG4206//KOG4210 - Alternative splicing factor SRp55/B52/SRp75 (RRM superfamily) // Splicing factor 3b, subunit 4 // RNA-binding protein ETR-3 (RRM superfamily) // Spliceosomal protein snRNP-U1A/U2B // Nuclear localization sequence binding protein	0.44	0.05	0.3	0.47	7.54	5.64	8.08	5.96
Zosma01g02890.v3.1	(1 of 5) PTHR31707:SF9 - PECTINESTERASE 4-RELATED	2533.12	2556.06	2227.01	2266.69	0.21	0.04	0.22	0.08
Zosma01g02900.v3.1	(1 of 1) PTHR11206//PTHR11206:SF93 - MULTIDRUG RESISTANCE PROTEIN // MATE EFFLUX FAMILY PROTEIN	1.54	4.17	0.74	0.72	0	0	0	0.2
Zosma01g02920.v3.1	(1 of 1) K16570 - gamma-tubulin complex component 3 (TUBGCP3, GCP3)	5.35	3.59	4.91	7.43	1.66	1.35	1.59	0.2
Zosma01g02940.v3.1	(1 of 1) K11985 - TRAF-interacting protein (TRAIP, TRIP)	7.58	5.31	7.59	8.64	2.74	2.74	2.43	4.14
Zosma01g02960.v3.1	(1 of 2) PTHR13164//PTHR13164:SF7 - CALICYLIN BINDING PROTEIN // COP1-INTERACTING PROTEIN 4-RELATED	12.56	8.44	9.19	13.87	99.98	89.52	94.01	36.47
Zosma01g03000.v3.1	(1 of 4) PTHR21450//PTHR21450:SF9 - UNCHARACTERIZED // BZIP-LIKE PROTEIN-RELATED	0.78	0.51	0.62	0.32	20.99	20.68	19.17	11.98
Zosma01g03030.v3.1	(1 of 1) KOG2346 - Uncharacterized conserved protein	6.31	6.77	6.22	7	40.57	37.41	38.09	25.5
Zosma01g03060.v3.1	(1 of 2) 3.1.1.73 - Feruloyl esterase / Hydroxycinnamoyl esterase	10.72	2.33	9.52	14.75	4.44	2.93	2.38	5.14
Zosma01g03080.v3.1	(1 of 1) K12620 - U6 snRNA-associated Sm-like protein LSm1 (LSM1)	64.88	82.33	87.28	63.36	22.27	37.94	25.97	28.88
Zosma01g03090.v3.1	(1 of 3) K02921 - large subunit ribosomal protein L37Ae (RP-L37Ae, RPL37A)	23.24	45.6	45.72	47.66	5.3	7.61	4.92	6.26
Zosma01g03100.v3.1	(1 of 6) PTHR24015:SF419 - NUCLEOTIDE-DIPHOSPHO-SUGAR TRANSFERASE DOMAIN-CONTAINING PROTEIN-RELATED	58.69	91.25	82.93	66.5	2.63	2.71	3.05	1.56
Zosma01g03110.v3.1	(1 of 1) PTHR24015:SF817 - EXPRESSED PROTEIN-RELATED	73.38	98.71	133.95	109.85	0.07	0	0	0.14
Zosma01g03120.v3.1	(1 of 4) KOG0884 - Similar to cyclophilin-type peptidyl-prolyl cis-trans isomerase	19.94	5.96	17.07	22.83	3.17	5.67	1.72	3.91
Zosma01g03140.v3.1	(1 of 42) PF11721 - Di-glucose binding within endoplasmic reticulum (Malectin)	115.43	106.36	139.35	132.49	67.32	74.31	53.02	40.28
Zosma01g03170.v3.1	(1 of 2) PTHR23077//PTHR23077:SF55 - AAA-FAMILY ATPASE // NUCLEAR VALOSIN-CONTAINING PROTEIN-LIKE	1.6	1.6	2.32	1.53	13.17	8.35	10.02	9.56
Zosma01g03200.v3.1	(1 of 1) PF09649 - Histone chaperone domain CHZ (CHZ)	145.42	97.05	133.2	214.14	52.07	48.18	60.45	90.45
Zosma01g03210.v3.1	(1 of 2) 1.4.4.2 - Glycine dehydrogenase (aminomethyl-transferring) / Glycine-cleavage complex P-protein	0.41	0.84	0.77	0.59	0.55	0.19	0.48	0.19
Zosma01g03220.v3.1	(1 of 2) 1.14.13.112 - 3-epi-6-deoxocathasterone 23-monooxygenase / CYP90D1	13.52	6.86	10.65	10.83	1.56	1.38	0.86	1.08
Zosma01g03230.v3.1	(1 of 2) PF06799 - Protein of unknown function (DUF1230) (DUF1230)	3.17	4.42	6.34	6.86	0.92	2.13	2.07	1.52
Zosma01g03240.v3.1	(1 of 1) K11279 - nucleosome assembly protein 1-like 1 (NAP1L1, NRP)	114.08	118.46	120.34	105.51	0	0.11	0	0.88
Zosma01g03250.v3.1	(1 of 1) K12309 - beta-galactosidase (GLB1, ELNR1)	15.91	17.83	15.5	14.21	10.54	10.86	12.07	7.47
Zosma01g03260.v3.1	(1 of 1) PTHR10108//PTHR10108:SF871 - METHYLTRANSFERASE // METHYLTRANSFERASE	4.83	2	2.76	3.05	4.63	6.5	8.77	8.9
Zosma01g03270.v3.1	(1 of 1) PTHR11644//PTHR11644:SF2 - CYTIDINE DEAMINASE // CYTIDINE DEAMINASE	38.72	16.1	13.91	16.05	0	0	0	0
Zosma01g03290.v3.1	(1 of 6) PF03219 - TLC ATP/ADP transporter (TLC)	0.12	0.84	0.46	0.3	22.85	45.88	21.68	34.87
Zosma01g03320.v3.1	(1 of 1) 5.5.1.18 - Lycopene epsilon-cyclase	6.25	9.09	5.23	3.91	4.91	6.13	4.84	3.15
Zosma01g03350.v3.1	(1 of 2) PF00069//PF00582//PF04564 - Protein kinase domain (Pkinase) // Universal stress protein family (Usp) // U-box domain (U-box)	21.29	7.52	17.28	13.32	8.08	13.52	9.01	5.11
Zosma01g03360.v3.1	(1 of 6) PF00069//PF00582 - Protein kinase domain (Pkinase) // Universal stress protein family (Usp)	38.91	0.14	32.24	40.54	0	0	0	0
Zosma01g03370.v3.1	(1 of 1) K17968 - TRIAP1/MDM35 family protein (TRIAP1, MDM35)	7.13	3.44	5.41	7.7	0.28	6.6	0.13	0.77
Zosma01g03390.v3.1	(1 of 7) PF14547 - Hydrophobic seed protein (Hydrophob_seed)	1.44	0.58	0.44	1.51	7.46	19.6	3.37	4.97
Zosma01g03400.v3.1	(1 of 2) PF06549 - Protein of unknown function (DUF1118) (DUF1118)	4.96	5.28	4.72	4.49	0.84	0.83	0.92	2.87
Zosma01g03410.v3.1	(1 of 1) K02575 - MFS transporter, NNP family, nitrate/nitrite transporter (NRT, narK, nrtP, nasA)	0.92	0.24	0.85	0.86	3.76	9.71	2.91	3.96
Zosma01g03420.v3.1	(1 of 71) PF04043 - Plant invertase/pectin methylesterase inhibitor (PMEI)	2601.41	4519.65	2494.3	2387.89	0	0	0	0
Zosma01g03450.v3.1	(1 of 1) PTHR10791//PTHR10791:SF23 - RAG1-ACTIVATING PROTEIN 1 // SUBFAMILY NOT NAMED	4.29	3.3	4.44	5.97	0.5	3.68	1.59	0.94
Zosma01g03470.v3.1	-	2.57	4.21	4.48	3.74	15.71	18.65	20.33	17.68
Zosma01g03480.v3.1	(1 of 11) 1.3.3.5 - Bilirubin oxidase	4.01	1.35	1.42	3.97	0.62	0.36	0.14	0.04
Zosma01g03490.v3.1	(1 of 2) PTHR12741//PTHR12741:SF16 - LYST-INTERACTING PROTEIN LIP5 DOPAMINE RESPONSIVE PROTEIN DRG-1 // CALLOSE SYNTHASE 7-RELATED	0.39	0.19	0.28	0.36	13.85	11.15	11.79	5.89
Zosma01g03500.v3.1	(1 of 7) PTHR23180//PTHR23180:SF285 - CENTAURIN/ARF // SUBFAMILY NOT NAMED	1501.81	892.75	1347.45	1476.46	0	0.25	0	0
Zosma01g03510.v3.1	(1 of 2) PTHR31190//PTHR31190:SF27 - FAMILY NOT NAMED // ETHYLENE-RESPONSIVE TRANSCRIPTION FACTOR CRF1-RELATED	6.73	7.13	12.29	9.38	83.4	82.43	66.04	128.31
Zosma01g03520.v3.1	(1 of 1) PTHR12804//PTHR12804:SF2 - MICROSOMAL SIGNAL PEPTIDASE 23 KD SUBUNIT SPC22/23 // SUBFAMILY NOT NAMED	1.15	1.06	2.44	1.26	87.02	103.47	121.64	198.58
Zosma01g03530.v3.1	-	1.62	11.65	0	1.99	43.45	128.31	16.15	52.75
Zosma01g03540.v3.1	(1 of 1) PTHR31769:SF5 - EXPRESSED PROTEIN	4.26	4.53	2.93	1.5	48.63	60.83	43.26	40.04
Zosma01g03580.v3.1	(1 of 4) PTHR31304:SF3 - LOB DOMAIN-CONTAINING PROTEIN 40	0.06	0	0.08	0.08	15.94	5.78	1.67	1
Zosma01g03590.v3.1	(1 of 4) PTHR31304:SF3 - LOB DOMAIN-CONTAINING PROTEIN 40	99.69	49.7	113.54	134.9	1903.04	1855.76	1678.28	2452.29
Zosma01g03600.v3.1	(1 of 63) PF02365 - No apical meristem (NAM) protein (NAM)	0	0	0	0	1.2	0.79	0.63	1.28
Zosma01g03610.v3.1	(1 of 1) PTHR10759//PTHR10759:SF6 - 60S RIBOSOMAL PROTEIN L34 // SUBFAMILY NOT NAMED	0.02	0	0.02	0	9.31	5.45	4.47	9.69
Zosma01g03620.v3.1	-	2.75	3.6	1.3	0.12	34.2	50.63	27.58	34.31
Zosma01g03640.v3.1	(1 of 3) K01409 - N6-L-threonylcarbamoyladenine synthase [EC:2.3.1.234] (KAE1, tsaD, QRI7)	2.29	2.7	2.45	2.83	48.97	46.53	51.7	36.85
Zosma01g03650.v3.1	(1 of 1) PTHR12663:SF0 - PDS5	2.78	2.65	2.7	3.37	85.38	75.08	81.55	56.76
Zosma01g03670.v3.1	(1 of 3) PTHR22811:SF50 - TRANSMEMBRANE EMP24 DOMAIN-CONTAINING PROTEIN P24BETA2	115.54	125.29	85.82	74.1	5.94	4.79	5.14	2.23
Zosma01g03680.v3.1	(1 of 1) K06443 - lycopene beta-cyclase (lcyB, crtL1, crtY)	0	0	0	0	6.65	4.73	6.92	6.88
Zosma01g03690.v3.1	(1 of 13) PF05701 - Weak chloroplast movement under blue light (WEMBL)	4.33	6.97	7.91	6.45	0.85	1.42	1.24	2.51
Zosma01g03700.v3.1	(1 of 2) 2.5.1.10 - (2E,6E)-farnesyl diphosphate synthase / Geranyltranstransferase	3.9	3.64	4.04	2.77	30.22	35.64	24.86	27.21
Zosma01g03710.v3.1	(1 of 2) PTHR22572:SF101 - GLUCOSE-1-PHOSPHATE ADENYLYLTRANSFERASE SMALL SUBUNIT, CHLOROPLASTIC	2.47	2.01	2.66	2.98	0	0.05	0.08	0.14
Zosma01g03730.v3.1	-	3.43	2.3	3.31	3.53	0.06	0.21	0.02	0.05
Zosma01g03740.v3.1	(1 of 1) PTHR10388:SF5 - APO PROTEIN 1, CHLOROPLASTIC	4.14	3.99	11.08	2.9	30.09	29.81	32.82	38.96
Zosma01g03770.v3.1	(1 of 2) PTHR23324//PTHR23324:SF73 - SEC14 RELATED PROTEIN // SUBFAMILY NOT NAMED	0.71	1.43	0.93	0.32	0.55	0.88	0.29	0.64
Zosma01g03800.v3.1	(1 of 4) PTHR13832//PTHR13832:SF286 - PROTEIN PHOSPHATASE 2C // PROTEIN PHOSPHATASE 2C 33-RELATED	13.06	12.11	16.04	13.27	4.43	7.83	3.59	2.42
Zosma01g03820.v3.1	-	1.1	2.22	0.75	0.29	0	0	0	0
Zosma01g03830.v3.1	(1 of 2) K04079 - molecular chaperone HtpG (htpG, HSP90A)	279.44	374.68	316.14	268.26	278.51	327.65	295.98	160.04
Zosma01g03840.v3.1	(1 of 3) PTHR13593//PTHR13593:SF52 - UNCHARACTERIZED // F14J22.5 PROTEIN-RELATED	42.79	36.13	47.62	41.9	26.83	21.09	15.85	6.6
Zosma01g03850.v3.1	(1 of 1) PTHR10438//PTHR10438:SF233 - THIOREDOXIN // SUBFAMILY NOT NAMED	4.25	2.78	3.37	5.51	5.04	3.37	4.52	3.14
Zosma01g03860.v3.1	(1 of 1) PTHR10263:SF13 - V-TYPE PROTON ATPASE 16 KDA PROTEOLIPID SUBUNIT C4	3084.53	3361.26	3074.31	3022.08	236.41	327.34	218.87	146.92
Zosma01g03870.v3.1	(1 of 1) K03010 - DNA-directed RNA polymerase II subunit RPB2 (RPB2, POLR2B)	4.12	5.09	6.56	4.72	69.67	64.06	68.12	41.14
Zosma01g03880.v3.1	(1 of 4) PF05875 - Ceramidase (Ceramidase)	130.77	36.27	98.82	129.64	4.51	6.66	4.73	6.8
Zosma01g03900.v3.1	(1 of 1) PTHR12321//PTHR12321:SF44 - CPG BINDING PROTEIN // SUBFAMILY NOT NAMED	8.99	5.57	7.8	10.07	8.58	7.78	7.14	3.85
Zosma01g03910.v3.1	(1 of 1) PTHR32295//PTHR32295:SF15 - FAMILY NOT NAMED // PROTEIN IQ-DOMAIN 33	3.54	4.63	6.03	3	4.2	2.18	1.69	1.59
Zosma01g03920.v3.1	(1 of 3) K12462 - Rho GDP-dissociation inhibitor (ARHGDI, RHOGDI)	30.11	28.21	54.15	34.31	18.85	14.9	12.82	18.14
Zosma01g03930.v3.1	(1 of 1) PTHR10891//PTHR10891:SF577 - EF-HAND CALCIUM-BINDING DOMAIN CONTAINING PROTEIN // SUBFAMILY NOT NAMED	34.84	18.36	87.18	57.43	679.62	355.27	166.19	303.79
Zosma01g03950.v3.1	(1 of 3) PTHR21596//PTHR21596:SF25 - RIBONUCLEASE P SUBUNIT P38 // TRANSCRIPTION REGULATOR-LIKE-RELATED	0.06	0.2	0.1	0.07	1.49	2.34	1.51	4.77
Zosma01g03970.v3.1	(1 of 3) K08857 - NIMA (never in mitosis gene a)-related kinase [EC:2.7.11.1] (NEK)	11.21	12.13	12.79	12.71	3.26	3.15	3.06	5.49
Zosma01g03980.v3.1	(1 of 2) K13096 - splicing factor 4 (SF4)	27.48	36.44	34.84	33.8	180.1	152.32	194.31	206.75
Zosma01g03990.v3.1	(1 of 4) PTHR22952//PTHR22952:SF151 - CAMP-RESPONSE ELEMENT BINDING PROTEIN-RELATED // SUBFAMILY NOT NAMED	10.21	20.27	5.53	5.5	0	0.24	0	0
Zosma01g04000.v3.1	(1 of 1) KOG4416 - Uncharacterized conserved protein	75.96	87.61	77.18	82.64	0.52	0.17	0.15	0.16
Zosma01g04010.v3.1	(1 of 1) PTHR14110//PTHR14110:SF4 - MITOCHONDRIAL IMPORT INNER MEMBRANE TRANSLOCASE SUBUNIT TIM22 // OUTER ENVELOPE PORE PROTEIN 16-3, CHLOROPLASTIC/MITOCHONDRIAL	170.82	226.98	216	200.52	135.12	152.62	136.07	113.7
Zosma01g04020.v3.1	(1 of 2) PTHR31169//PTHR31169:SF1 - FAMILY NOT NAMED // ZINC-FINGER DOMAIN OF MONOAMINE-OXIDASE A REPRESSOR R1 PROTEIN	3.55	0.6	5.86	8.05	0	0	0	0
Zosma01g04030.v3.1	(1 of 1) PTHR22881//PTHR22881:SF14 - BROMODOMAIN CONTAINING PROTEIN // SUBFAMILY NOT NAMED	40.71	26.41	55.72	75.07	7.61	4.27	5.23	5.48
Zosma01g04040.v3.1	(1 of 3) 1.14.17.4 - Aminocyclopropanecarboxylate oxidase / Ethylene-forming enzyme	49.85	49.39	46.65	50.43	30.44	32.83	30.97	29.73
Zosma01g04050.v3.1	(1 of 3) 1.14.17.4 - Aminocyclopropanecarboxylate oxidase / Ethylene-forming enzyme	1.29	1.91	1.29	1.17	1.61	1	0.73	1.81
Zosma01g04060.v3.1	(1 of 2) K12836 - splicing factor U2AF 35 kDa subunit (U2AF1)	44.69	51.92	54.57	50.68	394.97	343.38	387.11	355.9
Zosma01g04070.v3.1	(1 of 2) PTHR23201:SF16 - PROLINE-RICH PROTEIN 4	0.58	0.66	0.16	0.81	0.32	0	0	0.05
Zosma01g04120.v3.1	-	0.56	0.72	0.14	0.27	0	0	0	0
Zosma01g04130.v3.1	(1 of 1) PTHR13871:SF43 - CYSTEINE/HISTIDINE-RICH C1 DOMAIN FAMILY PROTEIN	0.05	0.17	0.53	0.32	0	0	0	0
Zosma01g04150.v3.1	(1 of 1) PTHR14155//PTHR14155:SF158 - RING FINGER DOMAIN-CONTAINING // SUBFAMILY NOT NAMED	5.33	8.88	2.75	2.4	69.54	56.57	70.31	61.45
Zosma01g04160.v3.1	(1 of 1) PTHR11071//PTHR11071:SF286 - PEPTIDYL-PROLYL CIS-TRANS ISOMERASE // SUBFAMILY NOT NAMED	0.88	1.64	1.64	0.48	0.41	1.47	0.22	0.1
Zosma01g04170.v3.1	(1 of 1) PTHR15430//PTHR15430:SF1 - FKBP-ASSOCIATED PROTEIN // GLOMULIN	7.67	3.79	8.15	7.49	8.05	7.89	7.09	6.25
Zosma01g04180.v3.1	(1 of 2) PTHR23329//PTHR23329:SF9 - TUFTELIN-INTERACTING PROTEIN 11-RELATED // SUBFAMILY NOT NAMED	5.1	4.02	5.25	4.53	1.17	1.56	1.07	2.21
Zosma01g04200.v3.1	(1 of 1) PTHR11177:SF219 - CHITINASE-LIKE PROTEIN-RELATED	3.31	1.45	4.97	3.43	4.45	0.69	2.09	0.53
Zosma01g04210.v3.1	(1 of 3) PTHR16223//PTHR16223:SF49 - FAMILY NOT NAMED // TRANSCRIPTION FACTOR BHLH52-RELATED	12.88	13.14	10.77	13.63	0	0	0	0
Zosma01g04230.v3.1	(1 of 1) 1.11.1.15//1.11.1.7 - Peroxiredoxin / TXNPx // Peroxidase / Lactoperoxidase	503.04	855.02	537.46	515.19	22.44	27.01	21.88	15.73
Zosma01g04270.v3.1	(1 of 2) PF12776 - Myb/SANT-like DNA-binding domain (Myb_DNA-bind_3)	0	0	0	0	39.15	37.2	36.77	59.13
Zosma01g04290.v3.1	(1 of 3) K03260 - translation initiation factor 4G (EIF4G)	26.71	30.29	44.34	34.04	432.34	393.46	419.12	247.94
Zosma01g04300.v3.1	(1 of 1) K11600 - exosome complex component RRP41 (RRP41, EXOSC4, SKI6)	3.51	2.72	4.12	3.99	60.64	49.5	62.79	71.48
Zosma01g04310.v3.1	(1 of 1) PTHR32387:SF0 - NO VEIN-LIKE PROTEIN-RELATED	1.69	1.43	2.68	2.32	24.83	19.45	21.46	14.2
Zosma01g04320.v3.1	(1 of 3) PTHR31585:SF6 - FOLATE-BIOPTERIN TRANSPORTER 2-RELATED	16.92	18.21	29.32	20.93	0	0	0	0
Zosma01g04330.v3.1	(1 of 1) PTHR23329:SF2 - ZINC FINGER CCCH-TYPE WITH G PATCH DOMAIN-CONTAINING PROTEIN	2.27	1.8	3.34	2.07	10.74	14.7	10.63	16.9
Zosma01g04340.v3.1	-	2.55	4.02	3.82	3.17	25.14	25.71	25.96	33.9
Zosma01g04350.v3.1	(1 of 2) K19044 - E3 ubiquitin-protein ligase XBAT32/33 [EC:6.3.2.19] (XBAT32_33)	2.27	2.04	2.69	1.62	12.35	13.41	14.19	9.15
Zosma01g04360.v3.1	(1 of 2) PTHR33124//PTHR33124:SF5 - FAMILY NOT NAMED // BHLH TRANSCRIPTION FACTOR	45.35	17.76	14.74	23.23	0	0	0	0
Zosma01g04370.v3.1	(1 of 11) PF04755 - PAP_fibrillin (PAP_fibrillin)	0	2.41	0	0	56.52	56.79	65.98	70.11
Zosma01g04390.v3.1	(1 of 1) 1.3.1.21 - 7-dehydrocholesterol reductase / Sterol Delta(7)-reductase	3.78	4.48	6.8	4.7	4.01	7.48	2.37	1.59
Zosma01g04410.v3.1	(1 of 2) PTHR33972:SF2 - EXPRESSED PROTEIN	46.72	36.81	46.56	41.13	12.18	13.75	13.13	15.3
Zosma01g04420.v3.1	-	1306.92	1487.2	1329	1322.42	313.91	363.44	278.97	214.41
Zosma01g04430.v3.1	(1 of 2) PTHR31280:SF1 - F19P19.6 PROTEIN	96.14	14.3	82.18	116.81	0.24	0.11	0.08	0.11
Zosma01g04440.v3.1	-	2.88	2.38	6.28	10.24	53.65	57.73	20.61	35.52
Zosma01g04450.v3.1	(1 of 2) K12394 - AP-1 complex subunit sigma 1/2 (AP1S1_2)	8.5	9.37	8.17	5	57.14	88.07	62.53	90.89
Zosma01g04460.v3.1	(1 of 1) PTHR21136//PTHR21136:SF95 - SNARE PROTEINS // VESICLE-ASSOCIATED MEMBRANE PROTEIN 721-RELATED	107.36	83.91	175.77	186.17	135.01	153.27	102.7	172.4
Zosma01g04470.v3.1	(1 of 2) PTHR13516:SF3 - ALBA DNA/RNA-BINDING PROTEIN	0.87	1.04	1.31	1.46	19.34	17.19	19.01	27.09
Zosma01g04480.v3.1	(1 of 1) PTHR22957//PTHR22957:SF299 - TBC1 DOMAIN FAMILY MEMBER GTPASE-ACTIVATING PROTEIN // RABGAP/TBC DOMAIN-CONTAINING PROTEIN	334.38	250.08	292.49	298.27	1.39	1.93	0.97	1.22
Zosma01g04500.v3.1	(1 of 4) PTHR31384//PTHR31384:SF27 - FAMILY NOT NAMED // AUXIN RESPONSE FACTOR 10-RELATED	1.49	2.52	1.13	2.24	19.85	20.22	14.48	14.21
Zosma01g04540.v3.1	(1 of 1) PTHR31032//PTHR31032:SF1 - FAMILY NOT NAMED // PGR5-LIKE PROTEIN 1A, CHLOROPLASTIC-RELATED	8.98	13.16	8.53	8.46	57.32	54.23	62.6	70.26
Zosma01g04550.v3.1	(1 of 1) PTHR12001//PTHR12001:SF41 - GERANYLGERANYL PYROPHOSPHATE SYNTHASE // HETERODIMERIC GERANYLGERANYL PYROPHOSPHATE SYNTHASE SMALL SUBUNIT, CHLOROPLASTIC	2.49	4.07	2.98	2.95	0	0	0	0
Zosma01g04570.v3.1	(1 of 2) PTHR11106//PTHR11106:SF58 - GANGLIOSIDE INDUCED DIFFERENTIATION ASSOCIATED PROTEIN 2-RELATED // SUBFAMILY NOT NAMED	125.39	276.69	74.2	68.07	2944.79	2446.76	2993.83	3269.33
Zosma01g04590.v3.1	(1 of 2) PTHR34376//PTHR34376:SF2 - FAMILY NOT NAMED // SERINE PROTEASE INHIBITOR, KAZAL-TYPE FAMILY PROTEIN	65.53	54.71	97.48	87.64	60.55	53.97	56.4	67.86
Zosma01g04600.v3.1	(1 of 3) PTHR10108:SF801 - METHYLTRANSFERASE PMT18-RELATED	4.13	5.76	42.58	11.84	0.35	0	0	0.03
Zosma01g04620.v3.1	(1 of 2) PTHR12136//PTHR12136:SF61 - STEROIDOGENIC ACUTE REGULATORY PROTEIN STAR // SUBFAMILY NOT NAMED	0.11	0	0.13	0	4.87	9.23	2.23	2.07
Zosma01g04630.v3.1	(1 of 28) K04733 - interleukin-1 receptor-associated kinase 4 (IRAK4)	6.92	4.36	9.82	5.57	93.91	84.85	93.1	54.77
Zosma01g04640.v3.1	(1 of 1) PTHR31851//PTHR31851:SF16 - FAMILY NOT NAMED // MEMBRANE PROTEIN OF ER BODY 2	0.53	0.4	0.22	0.22	0.09	0.16	0	0.09
Zosma01g04650.v3.1	(1 of 5) PTHR33057//PTHR33057:SF1 - FAMILY NOT NAMED // OVATE FAMILY PROTEIN 13	1.51	3.3	0.72	0.81	0	0	0	0
Zosma01g04660.v3.1	(1 of 4) PTHR22814//PTHR22814:SF77 - COPPER TRANSPORT PROTEIN ATOX1-RELATED // HEAVY-METAL-ASSOCIATED DOMAIN-CONTAINING PROTEIN	115.06	177.86	39.66	63.02	12.5	18.6	12.68	23.13
Zosma01g04720.v3.1	(1 of 2) PTHR11702//PTHR11702:SF26 - DEVELOPMENTALLY REGULATED GTP-BINDING PROTEIN-RELATED // DEVELOPMENTALLY-REGULATED GTP-BINDING PROTEIN 2	14.15	12.67	14.27	13	152.54	150.39	161.62	144.92
Zosma01g04730.v3.1	(1 of 1) PTHR19211:SF48 - ABC TRANSPORTER F FAMILY MEMBER 2-RELATED	2.08	2.3	2.15	1.38	87	75.94	89.22	106.1
Zosma01g04750.v3.1	(1 of 1) K16252 - DNA-directed RNA polymerase IV and V subunit 2 [EC:2.7.7.6] (NRPD2, NRPE2)	5.43	3.83	3.97	6.09	33.76	29.13	31.61	23.18
Zosma01g04760.v3.1	-	13.12	14.5	17.42	13.94	6.16	5.66	6.04	3.82
Zosma01g04780.v3.1	(1 of 1) 1.4.1.24 - 3-dehydroquinate synthase II / DHQ synthase II	2.74	3.5	5.66	3.44	3.89	4.41	5.85	4.31
Zosma01g04790.v3.1	(1 of 3) PTHR24326//PTHR24326:SF176 - FAMILY NOT NAMED // HOMEOBOX-LEUCINE ZIPPER PROTEIN ATHB-13-RELATED	1.9	1.33	1.69	0.84	13.1	37.01	6.1	8.48
Zosma01g04800.v3.1	(1 of 2) PTHR13520//PTHR13520:SF1 - RAD50-INTERACTING PROTEIN 1 PROTEIN RINT-1 // SUBFAMILY NOT NAMED	2.09	1.86	1.99	1.29	12.11	12.19	9.94	9.35
Zosma01g04840.v3.1	(1 of 166) PF01535//PF13041 - PPR repeat (PPR) // PPR repeat family (PPR_2)	0.32	0.41	0.58	1.51	0	0.18	0.5	0.27
Zosma01g04870.v3.1	(1 of 2) PF00036//PF13202 - EF hand (EF-hand_1) // EF hand (EF-hand_5)	1110.78	906.48	1114.27	1132.5	0	0	0	0
Zosma01g04880.v3.1	(1 of 1) PTHR10759//PTHR10759:SF13 - 60S RIBOSOMAL PROTEIN L34 // SUBFAMILY NOT NAMED	163.47	137.47	163.22	165.16	21.7	32.06	17.81	18.85
Zosma01g04890.v3.1	(1 of 1) PTHR10794//PTHR10794:SF53 - ABHYDROLASE DOMAIN-CONTAINING PROTEIN // CAAX AMINO TERMINAL PROTEASE FAMILY PROTEIN	0.09	0.16	0.55	0.13	7.3	5.88	8.17	4.17
Zosma01g04910.v3.1	(1 of 1) K02608 - origin recognition complex subunit 6 (ORC6)	4.56	4.67	4.38	5.34	41.12	39.02	36.99	43.86
Zosma01g04920.v3.1	(1 of 2) K03869 - cullin 3 (CUL3)	1.93	1.39	2.51	1.34	20.11	21.73	20.57	20.76
Zosma01g04930.v3.1	(1 of 1) KOG1725 - Protein involved in membrane traffic (YOP1/TB2/DP1/HVA22 family)	9.09	12.09	6.06	2.92	100.11	127.74	104.98	129.59
Zosma01g04940.v3.1	(1 of 4) PTHR22870//PTHR22870:SF219 - REGULATOR OF CHROMOSOME CONDENSATION // REGULATOR OF CHROMOSOME CONDENSATION (RCC1) FAMILY PROTEIN-RELATED	1.64	1.42	2.15	2.23	11.63	13.83	10.19	5.41
Zosma01g04950.v3.1	(1 of 1) K13457 - disease resistance protein RPM1 (RPM1, RPS3)	0.37	2.29	1.07	0.22	15.27	9.62	15.95	26.2
Zosma01g04980.v3.1	(1 of 8) PTHR11945//PTHR11945:SF156 - MADS BOX PROTEIN // MADS-BOX PROTEIN-RELATED	19.57	19.31	16.79	18.39	0	0	0	0
Zosma01g04990.v3.1	(1 of 16) PF01357//PF03330 - Pollen allergen (Pollen_allerg_1) // Rare lipoprotein A (RlpA)-like double-psi beta-barrel (DPBB_1)	1.5	0.09	1.52	1.91	0.5	0.4	0.22	0.38
Zosma01g05000.v3.1	(1 of 3) PTHR31089:SF1 - CYCLIC DOF FACTOR 4-RELATED	1	1.08	1.14	0.61	0.92	1.76	0.59	0.54
Zosma01g05020.v3.1	(1 of 2) 1.3.1.83 - Geranylgeranyl diphosphate reductase / Geranylgeranyl reductase	5.8	7.63	4.54	4.09	6.92	8.68	4.7	4.65
Zosma01g05040.v3.1	(1 of 1) K09579 - peptidyl-prolyl cis-trans isomerase NIMA-interacting 4 [EC:5.2.1.8] (PIN4)	85.87	90.26	87.72	81.63	72.97	72.03	55.41	81.34
Zosma01g05060.v3.1	(1 of 1) PTHR10438:SF275 - THIOREDOXIN O1, MITOCHONDRIAL-RELATED	695.87	922.73	782.95	742.2	5.41	5.72	1.84	1.85
Zosma01g05070.v3.1	(1 of 7) PTHR14155:SF99 - RING-H2 FINGER PROTEIN ATL3	0.49	0.1	1.32	1.53	23.23	17.17	7.81	2.22
Zosma01g05110.v3.1	(1 of 1) K16274 - E3 ubiquitin-protein ligase AIP2 [EC:6.3.2.19] (AIP2)	29.78	37.12	40.53	37.59	21.98	27.63	19.74	21.45
Zosma01g05130.v3.1	(1 of 1) PTHR15629//PTHR15629:SF12 - SH3YL1 PROTEIN // SUBFAMILY NOT NAMED	44.06	19.97	43.92	46.47	44.12	44.4	49.96	46.07
Zosma01g05140.v3.1	(1 of 6) K00695 - sucrose synthase (E2.4.1.13)	0.18	0.33	0.68	0.29	3.57	6.84	2.73	2.52
Zosma01g05150.v3.1	(1 of 166) PF01535//PF13041 - PPR repeat (PPR) // PPR repeat family (PPR_2)	1.98	3.54	4.26	4.15	49.81	43.62	50.39	87.23
Zosma01g05160.v3.1	(1 of 25) PF04535 - Domain of unknown function (DUF588) (DUF588)	10.03	9.63	15.83	13.37	0.03	0	0	0
Zosma01g05170.v3.1	-	42.6	74.5	32.24	20.1	0	0	0	0
Zosma01g05190.v3.1	(1 of 1) PTHR11588//PTHR11588:SF124 - TUBULIN // SUBFAMILY NOT NAMED	784.49	657.29	929.39	940.68	0.79	1.45	0.35	0.54
Zosma01g05210.v3.1	(1 of 11) PF03763 - Remorin, C-terminal region (Remorin_C)	990.36	789.74	822.99	918.1	0	0	0	0
Zosma01g05220.v3.1	(1 of 1) PTHR24031//PTHR24031:SF324 - RNA HELICASE // DEAD-BOX ATP-DEPENDENT RNA HELICASE 33-RELATED	1.96	1.36	1.75	3.29	16.89	13.4	16.47	14.01
Zosma01g05250.v3.1	(1 of 1) K06158 - ATP-binding cassette, subfamily F, member 3 (ABCF3)	4.04	4.76	4.69	3.26	60.89	60.41	61.48	39.86
Zosma01g05260.v3.1	(1 of 1) K03240 - translation initiation factor eIF-2B subunit epsilon (EIF2B5)	4.1	3.38	6.72	4.79	39.05	37.45	38.4	22.2
Zosma01g05280.v3.1	(1 of 1) PTHR24119//PTHR24119:SF0 - FAMILY NOT NAMED // ACYL-COA-BINDING DOMAIN-CONTAINING PROTEIN 6	14.49	18.88	21.47	16.71	14.75	14.28	14.18	25.7
Zosma01g05290.v3.1	(1 of 2) K12872 - pre-mRNA-splicing factor RBM22/SLT11 (RBM22, SLT11)	6.08	3.75	3.1	4.85	42.2	38.36	39.68	23.39
Zosma01g05300.v3.1	-	80.55	87.57	191.58	104.98	114.35	164.09	137.51	104.71
Zosma01g05310.v3.1	(1 of 3) PTHR15315//PTHR15315:SF20 - RING FINGER PROTEIN 41, 151 // SUBFAMILY NOT NAMED	14.21	13.78	16.62	15.28	9	9.84	7.69	10.65
Zosma01g05320.v3.1	(1 of 1) K15203 - general transcription factor 3C polypeptide 6 (GTF3C6)	2.14	2.21	1.95	2.23	98.73	86.41	111.37	148.93
Zosma01g05330.v3.1	(1 of 5) PTHR13780:SF39 - CBS DOMAIN-CONTAINING PROTEIN-RELATED	0.64	1.21	1.52	0.64	23.88	32.68	19.68	10.74
Zosma01g05340.v3.1	(1 of 10) PF06749 - Protein of unknown function (DUF1218) (DUF1218)	16.37	24.16	19.74	11.88	154.87	176.16	134.97	112.36
Zosma01g05350.v3.1	(1 of 407) PF01535 - PPR repeat (PPR)	1.82	0.84	1.17	0.81	60.34	60.99	70.98	126.46
Zosma01g05360.v3.1	(1 of 7) PF05623 - Protein of unknown function (DUF789) (DUF789)	0	1.72	2.5	1.01	0	0	0	0
Zosma01g05370.v3.1	(1 of 2) K02148 - V-type H+-transporting ATPase subunit C (ATPeV1C, ATP6C)	296.37	227.67	264.28	282.03	15.41	15.32	13.25	22.58
Zosma01g05390.v3.1	(1 of 5) 1.13.11.51 - 9-cis-epoxycarotenoid dioxygenase / VP14	0.39	0.83	0.69	0.47	0.15	0.05	0	0
Zosma01g05440.v3.1	(1 of 1) PTHR31346//PTHR31346:SF5 - FAMILY NOT NAMED // DAG-LIKE PROTEIN	2.13	0.66	1.58	1.27	29.58	24.66	29.63	14.06
Zosma01g05450.v3.1	(1 of 23) KOG0223 - Aquaporin (major intrinsic protein family)	8.84	1.79	11.56	13.91	0.52	0	0.59	0.4
Zosma01g05480.v3.1	(1 of 3) PTHR31683:SF20 - PECTATE LYASE 1-RELATED	3.49	1.76	2.76	1.55	1.57	1.85	2.52	0.36
Zosma01g05490.v3.1	(1 of 4) K05841 - sterol 3beta-glucosyltransferase [EC:2.4.1.173] Glc b1-3 sterol (E2.4.1.173)	30.05	35.89	33.74	37.25	2.66	4.67	5.47	3.79
Zosma01g05500.v3.1	(1 of 2) KOG3160 - Gamma-interferon inducible lysosomal thiol reductase	2.64	0.19	0.22	0.21	0	0.16	0.15	0
Zosma01g05510.v3.1	(1 of 1) K08059 - interferon, gamma-inducible protein 30 (IFI30, GILT)	22.18	33.09	18.86	17.77	3.61	2.75	1.66	2.37
Zosma01g05550.v3.1	(1 of 5) PTHR12626:SF2 - MA3 DOMAIN-CONTAINING PROTEIN	3.66	0.17	3.62	2.78	0	0	0	0
Zosma01g05560.v3.1	(1 of 3) KOG0403 - Neoplastic transformation suppressor Pdcd4/MA-3, contains MA3 domain	273.66	177.15	284.94	292.52	0	0	0.03	0
Zosma01g05580.v3.1	(1 of 1) K03939 - NADH dehydrogenase (ubiquinone) Fe-S protein 6 (NDUFS6)	130.24	146.03	138.32	133.55	18.21	27.39	14.85	14.41
Zosma01g05590.v3.1	(1 of 1) PTHR33199//PTHR33199:SF3 - FAMILY NOT NAMED // MACPF DOMAIN-CONTAINING PROTEIN CAD1	15.87	10.23	16.93	18	21.16	26.86	13.7	14.95
Zosma01g05600.v3.1	(1 of 1) PTHR11751//PTHR11751:SF126 - SUBGROUP I AMINOTRANSFERASE RELATED // TRYPTOPHAN AMINOTRANSFERASE-RELATED PROTEIN 3-RELATED	4.2	4.37	0.07	1.51	0	0	0	0
Zosma01g05610.v3.1	(1 of 1) PF01408//PF03134 - Oxidoreductase family, NAD-binding Rossmann fold (GFO_IDH_MocA) // TB2/DP1, HVA22 family (TB2_DP1_HVA22)	10.71	14.27	9.75	8.35	132.15	163.73	131.83	82.85
Zosma01g05620.v3.1	-	21.13	18.21	13.5	16.38	147.4	146.57	141.68	12.12
Zosma01g05640.v3.1	(1 of 151) 6.3.2.19 - Transferred entry: 2.3.2.23, 2.3.2.27 and 6.2.1.45	14.6	1.65	12.93	20.38	0	0	0	0
Zosma01g05650.v3.1	(1 of 16) PF00385 - Chromo (CHRromatin Organisation MOdifier) domain (Chromo)	0.61	0.12	0.48	0.13	0.21	0.1	0	0.1
Zosma01g05660.v3.1	(1 of 2) PTHR18966:SF241 - GLUTAMATE RECEPTOR 3.6-RELATED	6.15	3.17	6.43	6.53	1.03	1.42	0.97	0.85
Zosma01g05670.v3.1	(1 of 4) PTHR10788//PTHR10788:SF6 - TREHALOSE-6-PHOSPHATE SYNTHASE // BCDNA.GH08860	0.14	0.17	0.06	0.14	22.01	24.6	19.93	9.32
Zosma01g05680.v3.1	-	5.84	8.79	4.6	4.82	33.04	37.69	38.42	41.66
Zosma01g05690.v3.1	(1 of 166) PF01535//PF13041 - PPR repeat (PPR) // PPR repeat family (PPR_2)	0.67	0.25	0.54	0.9	0.05	0.51	0.37	0.4
Zosma01g05710.v3.1	-	93.84	119.42	124.55	108.55	25.8	26.74	26.12	27.6
Zosma01g05730.v3.1	(1 of 2) PTHR32044:SF21 - MANNAN SYNTHASE 7-RELATED	9.3	17.48	9	7.65	70.06	54.32	67.11	23.25
Zosma01g05740.v3.1	(1 of 2) PTHR24115:SF533 - ARMADILLO REPEAT-CONTAINING KINESIN-LIKE PROTEIN 2	2.91	3.2	1.97	1.31	44.07	42.16	44.42	38.75
Zosma01g05770.v3.1	(1 of 1) PTHR10264//PTHR10264:SF93 - BAND 7 PROTEIN-RELATED // SUBFAMILY NOT NAMED	100.69	85.89	183	220.82	118.97	101.44	93.59	136.8
Zosma01g05810.v3.1	(1 of 1) PTHR35706:SF1 - F14O23.11 PROTEIN	5.86	8.2	8.86	8.84	7.53	6.24	3.67	5.09
Zosma01g05850.v3.1	(1 of 2) K13415 - protein brassinosteroid insensitive 1 (BRI1)	0.09	0.08	0.11	0.04	2.05	3.48	2.09	1.35
Zosma01g05880.v3.1	(1 of 1) K11136 - regulator of telomere elongation helicase 1 [EC:3.6.4.12] (RTEL1)	8.87	5.19	6.74	11.47	1.13	0.46	1.2	0.58
Zosma01g05890.v3.1	(1 of 14) KOG4282 - Transcription factor GT-2 and related proteins, contains trihelix DNA-binding/SANT domain	2.7	2.31	1.77	2.88	1.67	1.67	2.33	2.78
Zosma01g05910.v3.1	(1 of 1) PTHR11814//PTHR11814:SF85 - SULFATE TRANSPORTER // SULFATE TRANSPORTER 3.4-RELATED	1.93	4.23	4.58	2.65	0.03	0.06	0	0
Zosma01g05920.v3.1	-	3.97	3.78	7.9	7.14	2.94	0.53	0.51	0.13
Zosma01g05930.v3.1	(1 of 21) PF04398 - Protein of unknown function, DUF538 (DUF538)	116.84	149.55	116.97	115.37	22.01	45.98	19.99	17.69
Zosma01g05980.v3.1	(1 of 3) PTHR10257//PTHR10257:SF13 - SERINE/THREONINE PROTEIN PHOSPHATASE 2A PP2A REGULATORY SUBUNIT B // SUBFAMILY NOT NAMED	141.54	148.94	141.54	131.55	5.71	7.3	3.94	2.69
Zosma01g05990.v3.1	(1 of 1) K18404 - tudor domain-containing protein 3 (TDRD3)	1.03	0.96	1.28	0.61	13.83	12.67	14.82	20.66
Zosma01g06010.v3.1	(1 of 1) PTHR37210//PTHR37210:SF2 - FAMILY NOT NAMED // EXPRESSED PROTEIN	22.66	29.84	22.23	15.11	0.42	1.04	0.86	0
Zosma01g06070.v3.1	-	19.2	19.2	34.42	24.39	8.82	8.24	3.75	4.69
Zosma01g06080.v3.1	(1 of 5) 2.3.1.119 - Transferred entry: 1.1.1.330, 1.3.1.93, 2.3.1.199 and 4.2.1.134	34.12	19.28	48.92	39.9	26.33	48.87	16.6	13.36
Zosma01g06100.v3.1	(1 of 2) 2.3.1.171 - Anthocyanin 6''-O-malonyltransferase / 3MaT	0.03	0	0.29	0.14	6.69	7.89	6.37	4.24
Zosma01g06110.v3.1	(1 of 6) PTHR31985:SF23 - DEHYDRATION-RESPONSIVE ELEMENT-BINDING PROTEIN 3-RELATED	2.89	2	2.48	2.17	0.82	2.68	1.42	0.25
Zosma01g06140.v3.1	(1 of 12) PTHR11062//PTHR11062:SF108 - EXOSTOSIN HEPARAN SULFATE GLYCOSYLTRANSFERASE -RELATED // EXOSTOSIN FAMILY PROTEIN	8.43	13.86	13.04	7.87	1.01	1.13	0.35	0.07
Zosma01g06160.v3.1	(1 of 12) PTHR11062:SF108 - EXOSTOSIN FAMILY PROTEIN	1.15	0.09	0.16	0.38	6.56	12.7	3.52	4.26
Zosma01g06170.v3.1	(1 of 1) K18666 - activating signal cointegrator complex subunit 1 (ASCC1)	8.19	7	11.75	9.64	43.79	34.44	46.3	69.69
Zosma01g06190.v3.1	(1 of 2) PTHR31734:SF5 - AUXIN-RESPONSIVE PROTEIN IAA27	23.46	34.67	14.81	16.03	20.16	32.34	22.03	25.45
Zosma01g06200.v3.1	(1 of 7) K04730 - interleukin-1 receptor-associated kinase 1 (IRAK1)	0.71	0.9	4.54	1.92	28.11	31.89	12.99	11.37
Zosma01g06220.v3.1	(1 of 2) K03100 - signal peptidase I (lepB)	3.14	3.17	2.62	1.58	13.7	16.37	12.86	18.41
Zosma01g06240.v3.1	(1 of 6) K11816 - indole-3-pyruvate monooxygenase (YUCCA)	20.9	0.56	13.96	8.91	0	0.04	0	0
Zosma01g06250.v3.1	(1 of 2) PTHR12547:SF63 - ZINC FINGER CCCH DOMAIN-CONTAINING PROTEIN 37-RELATED	0.5	0.67	0.49	0.57	46.37	41.3	48.69	63.77
Zosma01g06260.v3.1	(1 of 1) PF01535//PF13041//PF13431//PF14432 - PPR repeat (PPR) // PPR repeat family (PPR_2) // Tetratricopeptide repeat (TPR_17) // DYW family of nucleic acid deaminases (DYW_deaminase)	0.2	0.14	0.11	0.16	1.48	1.42	1.66	1.06
Zosma01g06270.v3.1	(1 of 2) 1.4.1.14 - Glutamate synthase (NADH) / NADH-glutamate synthase	2.91	4.41	12.49	9.02	60.18	61.61	31.47	12.36
Zosma01g06280.v3.1	(1 of 1) PTHR11695//PTHR11695:SF540 - ALCOHOL DEHYDROGENASE RELATED // SUBFAMILY NOT NAMED	12.21	16.68	14.3	15.1	9.03	8.61	8.76	13.96
Zosma01g06290.v3.1	(1 of 15) KOG1947 - Leucine rich repeat proteins, some proteins contain F-box	13.24	9.56	15.18	18.35	0.67	1.68	0.67	0.79
Zosma01g06310.v3.1	(1 of 3) PTHR22298:SF19 - ENDOGLUCANASE 19-RELATED	0.57	0.43	0.62	2.28	6.94	5.22	4.38	3.9
Zosma01g06340.v3.1	(1 of 9) KOG0978 - E3 ubiquitin ligase involved in syntaxin degradation	2.48	2.94	2.36	2.94	31.42	32.66	28.87	31.09
Zosma01g06350.v3.1	(1 of 1) PTHR24089:SF325 - MITOCHONDRIAL ADENINE NUCLEOTIDE TRANSPORTER ADNT1	39.84	32.8	55.16	44.46	25.87	37.32	29.04	32.09
Zosma01g06360.v3.1	(1 of 3) K14506 - jasmonic acid-amino synthetase (JAR1)	0.26	0.12	0.3	0.37	0.04	0	0.11	0
Zosma01g06370.v3.1	(1 of 2) 3.4.22.16 - Cathepsin H / N-benzoylarginine-beta-naphthylamide hydrolase	17.31	13.3	15.24	10.39	3.59	1.31	1.35	3.87
Zosma01g06380.v3.1	(1 of 1) K16609 - tubulin--tyrosine ligase-like protein 12 (TTLL12)	1.3	1.05	1.2	1.06	33.09	24.79	34.55	25.7
Zosma01g06400.v3.1	(1 of 245) PF03732 - Retrotransposon gag protein (Retrotrans_gag)	2.63	2.29	2.95	2.91	0.3	1.06	0.53	0.47
Zosma01g06420.v3.1	(1 of 1) PTHR10338//PTHR10338:SF114 - VON WILLEBRAND FACTOR, TYPE A DOMAIN CONTAINING // SUBFAMILY NOT NAMED	49.54	56.14	48.22	50.38	17.14	15.46	16.19	11.65
Zosma01g06430.v3.1	(1 of 3) PTHR12542:SF27 - EXOCYST SUBUNIT EXO70 FAMILY PROTEIN D3-RELATED	0.66	0.94	1.79	1	1.3	1.2	1.17	0.36
Zosma01g06460.v3.1	(1 of 2) PTHR33059//PTHR33059:SF6 - FAMILY NOT NAMED // EXPRESSED PROTEIN	18.53	1.15	12.37	11.86	0	0	0	0
Zosma01g06470.v3.1	(1 of 2) PTHR31561//PTHR31561:SF2 - FAMILY NOT NAMED // 3-KETOACYL-COA SYNTHASE 10	53.58	82.94	117.1	86.57	66.39	117.58	44.34	36.26
Zosma01g06480.v3.1	(1 of 1) K14301 - nuclear pore complex protein Nup107 (NUP107, NUP84)	4.15	4.03	4.6	4.05	49.74	41.8	44.6	30.01
Zosma01g06520.v3.1	(1 of 2) K05356 - all-trans-nonaprenyl-diphosphate synthase (SPS, sds)	0	0.04	0.04	0.04	0.23	0.45	0.79	0.78
Zosma01g06540.v3.1	(1 of 3) K08057 - calreticulin (CALR)	86.23	129.82	196.24	137.46	51.48	87.6	53.51	49.7
Zosma01g06620.v3.1	-	0	0	0	0.63	26.46	48.95	31.18	45.94
Zosma01g06640.v3.1	(1 of 3) PTHR10315//PTHR10315:SF43 - SEVEN IN ABSENTIA HOMOLOG // E3 UBIQUITIN-PROTEIN LIGASE	2.94	3.92	0.98	1.39	16.57	18.92	25.73	9.61
Zosma01g06650.v3.1	(1 of 4) PF00560//PF08263//PF13855 - Leucine Rich Repeat (LRR_1) // Leucine rich repeat N-terminal domain (LRRNT_2) // Leucine rich repeat (LRR_8)	0.46	0.52	2.11	1.85	0.32	0.47	0.1	0.09
Zosma01g06670.v3.1	-	0.92	0.44	0.67	2.26	56.86	44.48	55.28	43.75
Zosma01g06680.v3.1	(1 of 2) PTHR23012//PTHR23012:SF89 - MEMBRANE ASSOCIATED RING FINGER // SUBFAMILY NOT NAMED	3.93	4.03	0.66	1.48	0	0	0	0.21
Zosma01g06690.v3.1	(1 of 402) PF13041 - PPR repeat family (PPR_2)	3.8	4.06	2.99	2.98	37.73	33.71	30.45	29.96
Zosma01g06700.v3.1	(1 of 1) PTHR33203:SF4 - F27J15.22-RELATED	2	1.22	0.69	1.02	78.46	56.72	66.43	69.56
Zosma01g06710.v3.1	-	0.84	1.79	3.56	2.01	391.36	281.94	346.57	210.38
Zosma01g06730.v3.1	(1 of 8) PF06886 - Targeting protein for Xklp2 (TPX2) (TPX2)	4.96	2.15	2.21	1.96	28.88	35.61	30.21	50.66
Zosma01g06740.v3.1	(1 of 3) K08332 - vacuolar protein 8 (VAC8)	40.7	28.8	47.18	44.69	17.87	19.99	10.06	7.64
Zosma01g06760.v3.1	(1 of 3) K18753 - butyrate response factor 1 (ZFP36L)	10.48	12.37	7.2	10.64	0	0	0	0
Zosma01g06770.v3.1	-	2490.48	1146.39	1720.93	2032.25	1.75	2.6	1.14	1.59
Zosma01g06780.v3.1	-	813.18	1158.36	1053.06	1052.89	0.1	0.1	0.18	0
Zosma01g06800.v3.1	(1 of 1) PTHR11206//PTHR11206:SF87 - MULTIDRUG RESISTANCE PROTEIN // MATE EFFLUX FAMILY PROTEIN-RELATED	24.33	22.03	40.16	31.84	279.88	244.55	320.1	214.37
Zosma01g06810.v3.1	(1 of 1) 1.12.98.4 - Sulfhydrogenase / Sulfur reductase	73.91	127.03	100.87	96.77	5.55	8.55	3.63	3.5
Zosma01g06840.v3.1	(1 of 3) PTHR16223//PTHR16223:SF19 - FAMILY NOT NAMED // TRANSCRIPTION FACTOR BHLH83-RELATED	1.11	0.7	0.89	1.61	7.33	6.61	9.15	9.28
Zosma01g06870.v3.1	(1 of 1) K15889 - prenylcysteine alpha-carboxyl methylesterase (PCME)	25.96	30.77	23.34	24.83	12.48	14.62	12.46	9.16
Zosma01g06900.v3.1	(1 of 4) PTHR24092:SF41 - PHOSPHOLIPID-TRANSPORTING ATPASE 10-RELATED	1.57	0.6	5.39	4.15	1.69	1.72	1.31	0.85
Zosma01g06930.v3.1	(1 of 1) PTHR11071:SF236 - PEPTIDYL-PROLYL CIS-TRANS ISOMERASE CYP38, CHLOROPLASTIC	34.33	4.88	28.96	35.27	8.86	9.19	5.53	9.3
Zosma01g06940.v3.1	(1 of 7) PF03181 - BURP domain (BURP)	117.36	168.46	41	57	2.73	4.78	3.06	1.55
Zosma01g06960.v3.1	(1 of 1) K05954 - protein farnesyltransferase subunit beta (FNTB)	10.73	16.74	6.26	9.25	58	61.1	56.71	67.99
Zosma01g06970.v3.1	-	1.78	1.65	1.28	2.02	9.49	9.93	9.26	9.89
Zosma01g06980.v3.1	(1 of 48) PF01926 - 50S ribosome-binding GTPase (MMR_HSR1)	4.31	3.45	2.16	2.5	0	0	0.09	0.09
Zosma01g07010.v3.1	(1 of 1) PTHR11002//PTHR11002:SF7 - CARBONIC ANHYDRASE // CARBONIC ANHYDRASE 2, CHLOROPLASTIC-RELATED	320.06	86.12	346.99	363.94	50.58	98.85	38.59	73.77
Zosma01g07020.v3.1	(1 of 1) K13343 - peroxin-14 (PEX14)	13.46	12.89	14.37	12.71	105.84	103.26	103.27	104.99
Zosma01g07030.v3.1	(1 of 1) PTHR10231//PTHR10231:SF48 - NUCLEOTIDE-SUGAR TRANSMEMBRANE TRANSPORTER // CMP-SIALIC ACID TRANSPORTER 1	2.22	2.32	1.23	0.78	12.96	16.16	12.11	10.81
Zosma01g07070.v3.1	(1 of 3) K09840 - 9-cis-epoxycarotenoid dioxygenase (NCED)	8.4	2.64	10.1	22.28	2.53	0.16	0.88	0.23
Zosma01g07080.v3.1	(1 of 2) PTHR11669:SF16 - PROTEIN STICHEL-LIKE 3-RELATED	1.36	1.16	0.95	1.06	22.35	19.64	23.74	16.19
Zosma01g07090.v3.1	(1 of 22) KOG0131 - Splicing factor 3b, subunit 4	3.68	3.3	3.53	3.99	0.98	0.34	0.59	0.78
Zosma01g07110.v3.1	(1 of 7) PTHR23180//PTHR23180:SF285 - CENTAURIN/ARF // SUBFAMILY NOT NAMED	178.57	1.39	150.61	204.89	8.77	17.31	5.73	3.09
Zosma01g07130.v3.1	(1 of 1) PTHR32080//PTHR32080:SF4 - FAMILY NOT NAMED // CYSTEINE-RICH REPEAT SECRETORY PROTEIN 11-RELATED	0.14	0.6	0.04	0	14.71	16.73	8.45	8.14
Zosma01g07140.v3.1	-	0.75	3.32	2.61	1.48	11.85	8.17	19.81	8.89
Zosma01g07150.v3.1	(1 of 1) PTHR11960//PTHR11960:SF12 - EUKARYOTIC TRANSLATION INITIATION FACTOR 4E RELATED // EUKARYOTIC TRANSLATION INITIATION FACTOR ISOFORM 4E	49.64	94.37	105.09	78.31	92.64	109.81	90.84	66.58
Zosma01g07160.v3.1	(1 of 1) PTHR23500:SF149 - INOSITOL TRANSPORTER 4-RELATED	13.53	11.01	77.58	45.68	12.86	37.14	16.43	16.5
Zosma01g07180.v3.1	-	12.81	9.54	14.23	16.94	91.18	70.02	81.12	44.49
Zosma01g07190.v3.1	(1 of 8) 2.4.1.17 - Glucuronosyltransferase / Uridine diphosphoglucuronyltransferase	0.32	0.15	0.31	0.78	0	0	0	0
Zosma01g07240.v3.1	(1 of 6) K11855 - ubiquitin carboxyl-terminal hydrolase 36/42 [EC:3.4.19.12] (USP36_42)	2.58	2.97	2.99	2.36	25.05	31.05	22.15	14.58
Zosma01g07270.v3.1	(1 of 1) PTHR11469//PTHR11469:SF9 - GLUCOSE-6-PHOSPHATE ISOMERASE // GLUCOSE-6-PHOSPHATE ISOMERASE 1, CHLOROPLASTIC	31.82	32.66	32.69	31.68	30.1	37.34	29.4	20.18
Zosma01g07300.v3.1	(1 of 694) 2.7.11.1 - Non-specific serine/threonine protein kinase / Threonine-specific protein kinase	89.61	16.05	84.71	93.17	4.57	5.83	3.24	3.26
Zosma01g07320.v3.1	(1 of 22) KOG1493 - Anaphase-promoting complex (APC), subunit 11	0.04	0.25	0	0.09	2.15	2.47	0.94	0.54
Zosma01g07330.v3.1	(1 of 150) PF13639 - Ring finger domain (zf-RING_2)	0.93	1.15	1.43	0.84	0.22	0.07	0.31	0.07
Zosma01g07340.v3.1	-	14.8	39.76	14.41	12.65	29.22	26.33	14.92	30.83
Zosma01g07350.v3.1	(1 of 1) PTHR11527//PTHR11527:SF95 - SMALL HEAT-SHOCK PROTEIN HSP20 FAMILY // 23.5 KDA HEAT SHOCK PROTEIN, MITOCHONDRIAL-RELATED	6.69	12.73	7.96	8.9	3447.93	3317.8	4631.13	7112.95
Zosma01g07370.v3.1	(1 of 16) PF11955 - Plant organelle RNA recognition domain (PORR)	2.38	4.59	3.44	4.53	4.76	3.34	3.06	6.06
Zosma01g07380.v3.1	(1 of 1) PTHR15065:SF4 - LD18634P-RELATED	15.92	14.32	15.42	18.79	8.84	7.42	8.27	5.96
Zosma01g07390.v3.1	(1 of 2) PTHR10992:SF742 - ALPHA/BETA-HYDROLASES SUPERFAMILY PROTEIN	49.66	10.5	55.48	61.91	0	0	0	0
Zosma01g07410.v3.1	(1 of 2) PTHR27001:SF152 - GENOMIC DNA, CHROMOSOME 3, P1 CLONE:MMM17-RELATED	0.32	0.69	0.4	0.21	2.13	2.02	1.71	1.24
Zosma01g07420.v3.1	(1 of 2) PTHR12374//PTHR12374:SF19 - TRANSCRIPTIONAL ADAPTOR 2 ADA2 -RELATED // SUBFAMILY NOT NAMED	0.23	1.56	0	1.18	10.83	21.03	20.41	21.59
Zosma01g07440.v3.1	(1 of 2) K08850 - aurora kinase, other [EC:2.7.11.1] (AURKX)	8.43	10.79	11.42	10.58	1.43	1.21	0.72	0.42
Zosma01g07450.v3.1	(1 of 6) K00850 - 6-phosphofructokinase 1 (pfkA, PFK)	273.93	185.38	246.7	275.51	10.96	47.67	16.71	9.34
Zosma01g07480.v3.1	-	22.52	36.93	36.71	17.23	372.17	382.08	409.2	700.03
Zosma01g07490.v3.1	(1 of 1) PTHR32227//PTHR32227:SF88 - FAMILY NOT NAMED // GLUCAN ENDO-1,3-BETA-GLUCOSIDASE 12-RELATED	0.41	0	0.22	0.28	17.26	37.08	11.32	8.31
Zosma01g07510.v3.1	(1 of 4) PTHR32295//PTHR32295:SF10 - FAMILY NOT NAMED // CALMODULIN-BINDING FAMILY PROTEIN	0.09	0	0	0	1.37	0.86	1.05	0.47
Zosma01g07520.v3.1	(1 of 2) K05236 - coatomer protein complex, subunit alpha (xenin) (COPA)	18.37	24.03	24.15	24.9	0.53	0.39	0.35	0.19
Zosma01g07530.v3.1	(1 of 1) PF07912 - ERp29, N-terminal domain (ERp29_N)	11.59	12.06	30.51	11.25	114.01	188.74	89.8	101.06
Zosma01g07550.v3.1	-	7.05	5.59	4.4	8.89	9.88	8.45	8.67	4.42
Zosma01g07560.v3.1	(1 of 2) K07893 - Ras-related protein Rab-6A (RAB6A)	15.51	15.2	9.1	11.66	70.52	88.17	65.88	105.11
Zosma01g07590.v3.1	(1 of 1) PTHR21530//PTHR21530:SF1 - PHEROMONE SHUTDOWN PROTEIN // TRAB FAMILY PROTEIN	67.91	52.57	75.68	100.99	0.41	0.9	0.28	0.81
Zosma01g07600.v3.1	(1 of 2) PTHR31985//PTHR31985:SF9 - FAMILY NOT NAMED // ETHYLENE-RESPONSIVE TRANSCRIPTION FACTOR ERF025-RELATED	0	0	0	0	3.04	2.12	1.87	3.27
Zosma01g07640.v3.1	(1 of 1) K10640 - E3 ubiquitin-protein ligase RNF25 [EC:6.3.2.19] (RNF25, AO7)	4.89	4.71	4.8	3.89	28	27.87	31.54	35.47
Zosma01g07660.v3.1	(1 of 2) PTHR22601//PTHR22601:SF12 - ISP4 LIKE PROTEIN // SUBFAMILY NOT NAMED	3.3	5.06	2.64	3.22	0.24	0.43	0.16	0.06
Zosma01g07670.v3.1	(1 of 1) K14515 - EIN3-binding F-box protein (EBF1_2)	16.5	19.43	18.24	17.91	1.15	2.09	1.2	0.73
Zosma01g07690.v3.1	(1 of 1) K03355 - anaphase-promoting complex subunit 8 (APC8, CDC23)	1.4	1.86	1.69	1.87	11.21	13.55	13.43	16.26
Zosma01g07720.v3.1	(1 of 2) PTHR24343//PTHR24343:SF157 - SERINE/THREONINE KINASE // CBL-INTERACTING SERINE/THREONINE-PROTEIN KINASE 24	10.06	10.17	6.17	5.85	58.47	62.23	62.41	66.26
Zosma01g07730.v3.1	(1 of 1) PTHR10783//PTHR10783:SF44 - XENOTROPIC AND POLYTROPIC RETROVIRUS RECEPTOR 1-RELATED // SPX DOMAIN-CONTAINING PROTEIN 1-RELATED	124.43	118.87	40.73	46.74	18.91	20.65	19.12	35.68
Zosma01g07750.v3.1	(1 of 2) PTHR19297//PTHR19297:SF98 - GLYCOSYLTRANSFERASE 14 FAMILY MEMBER // SUBFAMILY NOT NAMED	2.18	1.93	0.94	0.58	1.56	2.03	0.9	1.73
Zosma01g07770.v3.1	(1 of 2) PF15697 - Domain of unknown function (DUF4666) (DUF4666)	14.31	8.27	16	8.71	1.76	5.74	4.53	1.82
Zosma01g07800.v3.1	(1 of 694) 2.7.11.1 - Non-specific serine/threonine protein kinase / Threonine-specific protein kinase	17.78	0.21	29.1	18.16	0	0	0	0
Zosma01g07810.v3.1	(1 of 2) PTHR24282//PTHR24282:SF14 - CYTOCHROME P450 FAMILY MEMBER // SUBFAMILY NOT NAMED	5.07	1.36	2.72	2.14	1.05	0.48	1.43	1.06
Zosma01g07840.v3.1	-	96.32	148.79	115.66	99.59	33.3	48.44	33.85	35.07
Zosma01g07860.v3.1	(1 of 3) PTHR10217:SF504 - POTASSIUM CHANNEL AKT1-RELATED	98.21	97.13	104.92	110.93	6.86	7.77	4.71	2.99
Zosma01g07880.v3.1	(1 of 3) PTHR13301//PTHR13301:SF50 - X-BOX TRANSCRIPTION FACTOR-RELATED // SUBFAMILY NOT NAMED	21.75	0.16	10.99	14.24	0.05	0.13	0.5	0.41
Zosma01g07900.v3.1	(1 of 1) PTHR10545 - DIAMINE N-ACETYLTRANSFERASE	4.62	4.47	5.95	5.77	3.44	4.59	2.28	3.63
Zosma01g07910.v3.1	(1 of 20) PF05553 - Cotton fibre expressed protein (DUF761)	32.66	42.87	13.15	17.17	5.71	11.41	3.28	6.83
Zosma01g07920.v3.1	(1 of 1) PTHR11614//PTHR11614:SF96 - PHOSPHOLIPASE-RELATED // ALPHA/BETA FOLD HYDROLASE FAMILY PROTEIN	116.66	24.7	99.97	146.41	16.46	9.93	8.42	8.32
Zosma01g07930.v3.1	(1 of 3) K14490 - histidine-containing phosphotransfer peotein (AHP)	3.65	4.83	6.61	4.03	0	0	0	0
Zosma01g07950.v3.1	(1 of 1) K11793 - cereblon (CRBN)	4.67	5.93	6.03	4.98	103.54	102.9	93.22	68.35
Zosma01g07980.v3.1	(1 of 4) PTHR24012//PTHR24012:SF436 - FAMILY NOT NAMED // PABPN1 PROTEIN	1.75	5.1	1.53	0.6	15.85	9.77	11.17	20.67
Zosma01g07990.v3.1	(1 of 3) PTHR11206:SF76 - MATE EFFLUX FAMILY PROTEIN	10.54	12.15	9.57	9.41	5.44	2.15	6.12	8.06
Zosma01g08030.v3.1	(1 of 1) PTHR12537:SF64 - PUMILIO HOMOLOG 11-RELATED	11.52	14.36	19.59	17.86	0.07	0.16	0.06	0
Zosma01g08040.v3.1	(1 of 2) 3.6.3.4//3.6.3.54 - Cu(2+)-exporting ATPase // Cu(+) exporting ATPase	23.51	25.44	34.62	26.39	25.68	26.07	31.2	50.88
Zosma01g08050.v3.1	(1 of 1) PTHR31213//PTHR31213:SF7 - FAMILY NOT NAMED // ABSCISIC ACID RECEPTOR PYL2-RELATED	3.5	3.83	8.37	4.68	3.06	4.3	6.31	2.99
Zosma01g08070.v3.1	(1 of 1) PTHR23416//PTHR23416:SF67 - SIALIC ACID SYNTHASE-RELATED // SUBFAMILY NOT NAMED	45.35	127.22	31.48	32.51	18.7	32.59	20.04	14.78
Zosma01g08100.v3.1	(1 of 2) PTHR24089//PTHR24089:SF245 - FAMILY NOT NAMED // MITOCHONDRIAL SUBSTRATE CARRIER FAMILY PROTEIN	3.75	3.83	3.47	2.55	20.58	16.26	16.33	8.36
Zosma01g08110.v3.1	(1 of 1) PTHR11266:SF15 - PEROXISOMAL MEMBRANE PROTEIN PMP22	47.33	58.29	30.62	42.4	34.48	50.1	24.49	45.12
Zosma01g08120.v3.1	(1 of 3) PTHR11034:SF23 - N-MYC DOWNREGULATED-LIKE 3 PROTEIN	22.73	35.82	31.7	25.34	16.09	23.7	15.69	16.44
Zosma01g08140.v3.1	(1 of 1) K03940 - NADH dehydrogenase (ubiquinone) Fe-S protein 7 (NDUFS7)	275.33	254.96	298.14	280.61	185.85	196.78	212.38	164.09
Zosma01g08160.v3.1	(1 of 1) PTHR15822:SF4 - TYROSYL-DNA PHOSPHODIESTERASE 2	2.32	1.53	3.1	2.24	15	12.33	17.67	15.63
Zosma01g08170.v3.1	(1 of 2) PF12049 - Protein of unknown function (DUF3531) (DUF3531)	5.46	8.7	29.58	22.15	14.08	13.95	18.44	15.84
Zosma01g08190.v3.1	(1 of 2) KOG1730 - Thioredoxin-like protein	3.98	5.1	6.91	4.62	30.09	26.58	32.48	36.6
Zosma01g08200.v3.1	(1 of 1) 3.5.2.3 - Dihydroorotase / DHOase	2.24	3.16	2.81	1.88	52.54	46.61	48.14	42.89
Zosma01g08230.v3.1	(1 of 2) PTHR12956:SF19 - F3H9.11 PROTEIN	15.88	10.31	12.44	18.09	1.85	5.76	2.18	1.95
Zosma01g08250.v3.1	(1 of 1) PTHR13683:SF280 - ASPARTYL PROTEASE FAMILY PROTEIN	1685.24	1805.61	2011.14	2037.67	0.06	0.12	0.11	0
Zosma01g08270.v3.1	(1 of 2) PTHR12601//PTHR12601:SF17 - EUKARYOTIC TRANSLATION INITIATION FACTOR 3 SUBUNIT EIF-3 // TETRATRICOPEPTIDE REPEAT-CONTAINING PROTEIN	0.11	0.08	0.15	0.13	27.07	21.3	23.06	6.68
Zosma01g08280.v3.1	(1 of 2) PTHR12601:SF17 - TETRATRICOPEPTIDE REPEAT-CONTAINING PROTEIN	0	0	0	0	35.06	28.24	31.01	71.2
Zosma01g08300.v3.1	(1 of 2) PTHR31312:SF1 - TRANSCRIPTION ACTIVATOR GLK1-RELATED	0.21	0.08	0.25	0.15	0.06	0	0	0
Zosma01g08310.v3.1	(1 of 5) K00815 - tyrosine aminotransferase (TAT)	8.58	6.43	7.87	6.24	0.3	1.14	0.53	0.97
Zosma01g08330.v3.1	(1 of 1) PTHR15856//PTHR15856:SF30 - PHD FINGER PROTEIN 20-RELATED // PHD FINGER PROTEIN MALE MEIOCYTE DEATH 1-RELATED	0.2	0.4	0.4	0.61	0.03	0.03	0	0
Zosma01g08340.v3.1	(1 of 1) PTHR10217:SF478 - POTASSIUM CHANNEL GORK-RELATED	3.18	5.22	30.01	8.34	8.08	9.8	5.57	3.34
Zosma01g08380.v3.1	(1 of 2) PTHR10322:SF21 - DNA POLYMERASE ALPHA CATALYTIC SUBUNIT	1.97	1.02	0.25	1.35	0	0.15	0	0.14
Zosma01g08400.v3.1	(1 of 1) PTHR32440//PTHR32440:SF2 - FAMILY NOT NAMED // INACTIVE PURPLE ACID PHOSPHATASE 28-RELATED	14.23	20.91	12.48	13.15	0	0	0	0
Zosma01g08430.v3.1	(1 of 1) PTHR23264//PTHR23264:SF29 - NUCLEOTIDE-BINDING PROTEIN NBP35 YEAST -RELATED // PROTEIN HIGH CHLOROPHYLL FLUORESCENCE 101	0.12	0.19	0.38	0.17	0.18	0.3	0.15	0.07
Zosma01g08440.v3.1	(1 of 1) K10803 - DNA-repair protein XRCC1 (XRCC1)	2.63	2.34	1.38	2.28	29.46	33.91	33.36	37.3
Zosma01g08450.v3.1	(1 of 4) PTHR14155//PTHR14155:SF143 - RING FINGER DOMAIN-CONTAINING // C3H4 TYPE ZINC FINGER PROTEIN	37.48	33.61	54.41	42.44	27.97	27.64	29.61	21.19
Zosma01g08460.v3.1	(1 of 402) PF13041 - PPR repeat family (PPR_2)	26.66	13.86	22.54	52.33	0	0	0	0
Zosma01g08470.v3.1	(1 of 1) PTHR22814:SF97 - CASC3/BARENTSZ EIF4AIII BINDING PROTEIN	9.09	9.69	11.65	10.57	82.65	69.23	74.68	40.51
Zosma01g08480.v3.1	(1 of 16) PF11955 - Plant organelle RNA recognition domain (PORR)	1.47	1.16	1.46	2.29	12.77	10.66	14.67	14.84
Zosma01g08500.v3.1	(1 of 5) PTHR10383 - SERINE INCORPORATOR	0.85	1.16	3.61	1.56	20.93	20.8	24.3	11.48
Zosma01g08510.v3.1	(1 of 3) PTHR12899//PTHR12899:SF4 - 39S RIBOSOMAL PROTEIN L18, MITOCHONDRIAL // SUBFAMILY NOT NAMED	3.37	3.53	2.13	2.58	26.07	24.02	22.32	24.75
Zosma01g08530.v3.1	(1 of 15) PTHR23155//PTHR23155:SF554 - LEUCINE-RICH REPEAT-CONTAINING PROTEIN // SUBFAMILY NOT NAMED	0	0	0.7	0.25	0	0	0	0
Zosma01g08540.v3.1	(1 of 2) PTHR10383//PTHR10383:SF23 - SERINE INCORPORATOR // SERINC-DOMAIN CONTAINING SERINE AND SPHINGOLIPID BIOSYNTHESIS PROTEIN	1.24	0.87	4.39	5.87	31.89	22.97	29.46	34.83
Zosma01g08610.v3.1	(1 of 9) KOG4658 - Apoptotic ATPase	0.32	0.22	0.89	0.83	0.24	0.25	0.13	0.14
Zosma01g08630.v3.1	(1 of 3) K07151 - dolichyl-diphosphooligosaccharide--protein glycosyltransferase (STT3)	26.76	36.88	43.37	35.86	21.21	24.55	26.16	21.04
Zosma01g08640.v3.1	(1 of 2) 6.3.2.17 - Tetrahydrofolate synthase / Tetrahydrofolylpolyglutamate synthase	2.19	2.7	2.25	1.34	16.74	25.11	17.56	24.23
Zosma01g08660.v3.1	(1 of 4) PF00651//PF07707 - BTB/POZ domain (BTB) // BTB And C-terminal Kelch (BACK)	787.98	69.42	581.12	761.52	64.8	55.05	74.65	73.15
Zosma01g08670.v3.1	(1 of 1) PTHR23074//PTHR23074:SF98 - AAA ATPASE // SUBFAMILY NOT NAMED	5.11	5.9	2.78	4.47	0.95	1.13	0.72	0.72
Zosma01g08690.v3.1	(1 of 3) K18207 - protein O-mannose beta-1,4-N-acetylglucosaminyltransferase (GTDC2)	3.07	4.48	6.27	8.81	5.41	5.04	3.16	8.45
Zosma01g08710.v3.1	(1 of 1) PTHR13847//PTHR13847:SF150 - FAD NAD BINDING OXIDOREDUCTASES // OXIDOREDUCTASE TDA3-RELATED	1.31	1.33	1.32	1.72	31.75	29.09	32.82	18.73
Zosma01g08730.v3.1	(1 of 2) KOG4650 - Predicted steroid reductase	6.59	0.64	5.51	4.27	0.07	0.13	0.14	0.12
Zosma01g08740.v3.1	(1 of 1) K04728 - ataxia telangiectasia mutated family protein (ATM, TEL1)	0.24	0.17	0.28	0.72	14	9.2	15.69	0.79
Zosma01g08750.v3.1	-	2.02	2.41	2.19	1.78	1.66	1.18	1.2	1.21
Zosma01g08760.v3.1	(1 of 2) PTHR12565:SF74 - TRANSCRIPTION FACTOR HEC1	0.37	0.16	0.09	0	26.04	55.98	10.72	14.61
Zosma01g08780.v3.1	(1 of 1) K13168 - splicing factor, arginine/serine-rich 16 (SFRS16)	16.27	19.4	17.5	13.89	104.92	99.21	107.37	127.48
Zosma01g08800.v3.1	(1 of 1) 1.3.1.80 - Red chlorophyll catabolite reductase / Red Chl catabolite reductase	0	0	0	0	6.7	3.87	5.52	10.12
Zosma01g08810.v3.1	(1 of 3) K04710 - ceramide synthetase (CERS)	29.29	37.13	32.59	32.97	10.28	11.82	9.78	13.96
Zosma01g08840.v3.1	(1 of 5) PTHR32175:SF0 - P-LOOP CONTAINING NUCLEOSIDE TRIPHOSPHATE HYDROLASE FAMILY PROTEIN	8.48	7.05	16.04	7.49	3.26	3.25	2.55	3.01
Zosma01g08860.v3.1	-	34.28	18.32	30.74	37.63	229.23	244.19	397.03	655
Zosma01g08870.v3.1	(1 of 3) PTHR24078:SF259 - CHAPERONE DNAJ-DOMAIN CONTAINING PROTEIN	0	0.4	0	0	6.91	6.3	3.62	5.01
Zosma01g08880.v3.1	(1 of 2) PTHR12565//PTHR12565:SF120 - STEROL REGULATORY ELEMENT-BINDING PROTEIN // SUBFAMILY NOT NAMED	2.84	2.33	3.97	2.53	12.09	10.4	8.45	22.2
Zosma01g08900.v3.1	(1 of 2) PTHR24089:SF392 - MITOCHONDRIAL UNCOUPLING PROTEIN 4-RELATED	0.35	0.79	0.97	0.53	0.09	0.36	0.32	0.26
Zosma01g08940.v3.1	-	0.22	0.16	0.15	0.11	24.2	22.07	26.62	26.94
Zosma01g08950.v3.1	-	4.5	2.37	1.74	1.42	0.68	6.2	2.44	1.02
Zosma01g08960.v3.1	(1 of 1) PTHR38372:SF1 - DENTIN SIALOPHOSPHOPROTEIN-LIKE PROTEIN	2.95	3.03	3.4	4.66	23.78	20.49	23.69	18
Zosma01g08970.v3.1	(1 of 1) 1.4.3.5//5.1.99.6 - Pyridoxal 5'-phosphate synthase / Pyridoxine (pyridoxamine)phosphate oxidase // NAD(P)H-hydrate epimerase / NAD(P)HX epimerase	9.23	9.27	8.67	8.14	58.79	55.82	61.27	61.33
Zosma01g08980.v3.1	(1 of 1) PTHR20961//PTHR20961:SF33 - GLYCOSYLTRANSFERASE // SUBFAMILY NOT NAMED	46.9	31.86	18.25	17.73	23.49	54.63	19.85	26.45
Zosma01g08990.v3.1	(1 of 3) K01674 - carbonic anhydrase (cah)	12.34	17.73	41.23	32.31	0.74	1.49	11.73	0.65
Zosma01g09000.v3.1	(1 of 3) K01674 - carbonic anhydrase (cah)	6.71	8.12	24.76	24.16	0.44	0.8	6.48	0
Zosma01g09010.v3.1	(1 of 2) PTHR11969//PTHR11969:SF19 - MAX DIMERIZATION, MAD // SUBFAMILY NOT NAMED	1.26	1.79	4.67	4.06	0.09	0.09	0.08	0
Zosma01g09020.v3.1	(1 of 2) PTHR14155:SF94 - RING-H2 FINGER PROTEIN ATL33-RELATED	5.93	5.66	4.05	5.46	6.46	6.77	6.6	2.05
Zosma01g09040.v3.1	(1 of 1) K00773 - queuine tRNA-ribosyltransferase [EC:2.4.2.29] (tgt, QTRT1)	3.06	3.8	3.32	4.04	0.87	0.88	0.71	1.69
Zosma01g09060.v3.1	(1 of 8) K11253 - histone H3 (H3)	415.34	508.98	327.11	292.65	2068.58	2071.55	2060.52	2354.06
Zosma01g09080.v3.1	(1 of 1) PTHR11695//PTHR11695:SF408 - ALCOHOL DEHYDROGENASE RELATED // SUBFAMILY NOT NAMED	0.26	0.56	0.42	0.14	1.82	1.72	2.02	5.35
Zosma01g09130.v3.1	(1 of 1) PTHR12320//PTHR12320:SF9 - PROTEIN PHOSPHATASE 2C // PROTEIN PHOSPHATASE 2C 62-RELATED	10.02	9.82	3.17	5.43	38.11	48.15	40.42	77.31
Zosma01g09140.v3.1	(1 of 2) PTHR19139:SF158 - AQUAPORIN PIP2-4-RELATED	0.06	0.05	0.37	0.6	0	0	0	0
Zosma01g09180.v3.1	(1 of 1) PTHR32285//PTHR32285:SF9 - FAMILY NOT NAMED // PROTEIN TRICHOME BIREFRINGENCE-LIKE 25-RELATED	18.14	3.84	14.14	29.13	20.52	19.66	15.22	17.11
Zosma01g09200.v3.1	-	2.02	0.21	5.04	4.75	0	0	0	0
Zosma01g09210.v3.1	(1 of 1) PTHR11024//PTHR11024:SF3 - PROTEIN TRANSPORT PROTEIN SEC13-RELATED // NUCLEOPORIN SEH1	1.95	2.04	1.82	2.24	21.8	28.36	22.36	23.24
Zosma01g09230.v3.1	(1 of 2) PTHR10791:SF28 - BIDIRECTIONAL SUGAR TRANSPORTER SWEET3	0.03	0.04	0.71	0.25	0	0	0	0
Zosma01g09240.v3.1	(1 of 1) PTHR33600:SF4 - PLASTID DIVISION PROTEIN PDV1	5.46	4.45	7.6	7.78	3.78	5.12	3.31	1.66
Zosma01g09290.v3.1	(1 of 1) PTHR11614//PTHR11614:SF97 - PHOSPHOLIPASE-RELATED // SUBFAMILY NOT NAMED	162.47	70.26	141.18	174.38	2.51	3.27	2.15	2.01
Zosma01g09300.v3.1	(1 of 2) PTHR32295:SF9 - IQ-DOMAIN 9 PROTEIN	46.88	25.05	51.44	63.57	10.63	15.63	10.17	6.26
Zosma01g09320.v3.1	(1 of 1) K03405 - magnesium chelatase subunit I (chlI, bchI)	0.95	2.07	1.25	1.05	9.84	8.25	8.04	7.01
Zosma01g09330.v3.1	-	0	0	0	0.46	569.19	589.37	634.04	928.78
Zosma01g09340.v3.1	(1 of 1) PF09585 - Conserved hypothetical protein (Lin0512_fam) (Lin0512_fam)	7.06	8.9	6.37	5.36	1143.76	930.16	1177.97	1637.06
Zosma01g09350.v3.1	(1 of 4) PTHR32285//PTHR32285:SF15 - FAMILY NOT NAMED // PROTEIN TRICHOME BIREFRINGENCE-LIKE 37-RELATED	1.32	1.43	0.66	0.4	30.82	46.83	35.25	30.13
Zosma01g09360.v3.1	(1 of 1) PTHR23315:SF131 - ARMADILLO/BETA-CATENIN-LIKE REPEAT-CONTAINING PROTEIN	0.53	0.14	0.16	0.42	0.16	0	0.07	0.15
Zosma01g09370.v3.1	(1 of 2) PTHR22904//PTHR22904:SF297 - TPR REPEAT CONTAINING PROTEIN // INACTIVE TPR REPEAT-CONTAINING THIOREDOXIN TTL3-RELATED	0.96	0.77	0.68	0.48	11.44	11.87	10.18	6.05
Zosma01g09380.v3.1	(1 of 2) PTHR32227//PTHR32227:SF85 - FAMILY NOT NAMED // GLYCOSYL HYDROLASES FAMILY PROTEIN	1.44	4.47	1.68	1.19	0.25	0.31	0.06	0.06
Zosma01g09400.v3.1	(1 of 1) PTHR11972//PTHR11972:SF69 - NADPH OXIDASE // RESPIRATORY BURST OXIDASE HOMOLOG PROTEIN F-RELATED	1.08	0.03	1.03	2.2	0.37	0.51	0.42	0.22
Zosma01g09420.v3.1	(1 of 1) PTHR10994//PTHR10994:SF70 - RETICULON // RETICULON-LIKE PROTEIN B4	82.07	89.61	64.32	68.28	546.6	660.58	532.72	439.55
Zosma01g09460.v3.1	(1 of 1) K03681 - exosome complex component RRP40 (RRP40, EXOSC3)	2.98	2.96	9.77	3.52	38.08	38.7	41.36	39.72
Zosma01g09470.v3.1	(1 of 6) PF10184 - Uncharacterized conserved protein (DUF2358) (DUF2358)	0.47	0.83	0.38	0.28	2.5	4.21	2.56	5.56
Zosma01g09480.v3.1	(1 of 1) PTHR10460//PTHR10460:SF13 - ABL INTERACTOR // SUBFAMILY NOT NAMED	0	0	0	0	76.66	62.18	69.83	119.5
Zosma01g09490.v3.1	(1 of 2) PTHR12526:SF412 - GLYCOSYL TRANSFERASE FAMILY 1 PROTEIN	2.72	2.63	2.93	2.15	38.66	42.83	33.33	28.09
Zosma01g09520.v3.1	(1 of 3) PTHR10706//PTHR10706:SF127 - F-BOX FAMILY PROTEIN // SUBFAMILY NOT NAMED	74.58	104.8	190.88	149.15	2.98	4.67	3.01	0.64
Zosma01g09540.v3.1	(1 of 1) PF06017 - Unconventional myosin tail, actin- and lipid-binding (Myosin_TH1)	26.42	33.93	48.99	31.49	22.94	27.03	21.7	24.03
Zosma01g09560.v3.1	(1 of 1) PTHR31194//PTHR31194:SF16 - SHN SHINE , DNA BINDING / TRANSCRIPTION FACTOR // SUBFAMILY NOT NAMED	0.48	1.01	0.43	0.38	43.47	35.24	47.08	45.36
Zosma01g09570.v3.1	(1 of 1) PTHR24365//PTHR24365:SF368 - TOLL-LIKE RECEPTOR // OUTER ARM DYNEIN LIGHT CHAIN 1 PROTEIN	33.26	52.26	56.49	49.94	37.72	36.71	40.5	25.19
Zosma01g09580.v3.1	(1 of 2) PTHR31942//PTHR31942:SF8 - FAMILY NOT NAMED // MLO-LIKE PROTEIN 5-RELATED	104.46	60	96.44	90.36	0	0	0	0.04
Zosma01g09600.v3.1	(1 of 1) PTHR31942//PTHR31942:SF18 - FAMILY NOT NAMED // MLO-LIKE PROTEIN 10-RELATED	1.65	1.45	5.43	17.7	0	0	0	0
Zosma01g09610.v3.1	(1 of 3) PTHR22849:SF4 - U-BOX DOMAIN-CONTAINING PROTEIN 43-RELATED	0.7	0.61	0.57	0.65	6.51	5.4	4.94	2.11
Zosma01g09620.v3.1	(1 of 2) 1.1.1.205 - IMP dehydrogenase / Inosinic acid dehydrogenase	3.09	3.06	2.56	1.29	26.36	32.36	23.26	16.67
Zosma01g09630.v3.1	(1 of 7) K04077 - chaperonin GroEL (groEL, HSPD1)	5.59	7.75	9.5	6.77	75.49	61.52	75.37	70.65
Zosma01g09640.v3.1	(1 of 64) 5.2.1.8 - Peptidylprolyl isomerase / Rotamase	64.33	65.96	83.77	93.16	9.74	8.4	12.8	7.54
Zosma01g09650.v3.1	(1 of 1) PTHR31989:SF8 - GENOMIC DNA, CHROMOSOME 3, P1 CLONE: MIG5	0.44	0.17	0.13	0.71	17.88	10	22.3	16.34
Zosma01g09660.v3.1	(1 of 2) K02147 - V-type H+-transporting ATPase subunit B (ATPeV1B, ATP6B)	888.13	773.18	785.7	830.58	7.88	10.49	10.58	3.91
Zosma01g09670.v3.1	(1 of 1) PTHR24223//PTHR24223:SF189 - FAMILY NOT NAMED // ABC TRANSPORTER C FAMILY MEMBER 5	1.75	2.25	2.87	2.63	111.24	103.93	114.01	64.97
Zosma01g09680.v3.1	(1 of 7) K04077 - chaperonin GroEL (groEL, HSPD1)	49.51	72.7	92.11	75.61	57.99	50.12	55.23	51.95
Zosma01g09690.v3.1	(1 of 1) K12824 - transcription elongation regulator 1 (TCERG1, CA150)	6.38	5.94	6.42	7.34	43.86	41.8	42.54	36
Zosma01g09700.v3.1	(1 of 30) PF00571 - CBS domain (CBS)	15.49	22.06	29.12	17.43	233.11	262.4	239.26	191.57
Zosma01g09710.v3.1	(1 of 3) PTHR23423//PTHR23423:SF35 - ORGANIC SOLUTE TRANSPORTER-RELATED // SUBFAMILY NOT NAMED	725.78	1690.86	745.92	589.09	4.72	4.23	4.74	5.86
Zosma01g09720.v3.1	-	1544.04	3358.48	1375.48	1341.52	0	0.63	0	8.4
Zosma01g09730.v3.1	(1 of 3) PTHR11802:SF31 - SERINE CARBOXYPEPTIDASE-LIKE 34	1.88	1.53	1.95	1.6	17.64	21.52	9.96	13.41
Zosma01g09740.v3.1	(1 of 2) K02889 - large subunit ribosomal protein L21e (RP-L21e, RPL21)	31.23	43.17	60.75	46.15	768.55	678.06	866.73	928.59
Zosma01g09750.v3.1	(1 of 1) K10576 - ubiquitin-conjugating enzyme E2 H (UBE2H, UBC8)	127.42	128.35	117.21	115.4	114.38	143.12	135.02	163.74
Zosma01g09760.v3.1	(1 of 1) K15362 - fanconi anemia group J protein (BRIP1, BACH1, FANCJ)	1.31	0.9	1.25	2.01	0.31	0.43	0.57	0.17
Zosma01g09770.v3.1	(1 of 1) KOG2798 - Putative trehalase	20.84	16.47	22.8	30.57	8.44	7.69	8.41	6.42
Zosma01g09780.v3.1	(1 of 2) PTHR23315//PTHR23315:SF117 - BETA CATENIN-RELATED ARMADILLO REPEAT-CONTAINING // SUBFAMILY NOT NAMED	6.87	7.24	9.36	8.28	46.77	42.95	46.96	41.06
Zosma01g09790.v3.1	(1 of 21) KOG1427 - Uncharacterized conserved protein, contains RCC1 domain	4.45	3.92	3.73	3.79	41.74	40.23	43.32	55.92
Zosma01g09800.v3.1	(1 of 2) K11517 - (S)-2-hydroxy-acid oxidase (HAO)	1.43	1.23	0.48	0.37	0	0	0.06	0
Zosma01g09820.v3.1	(1 of 1) PTHR24298//PTHR24298:SF90 - FAMILY NOT NAMED // CYTOCHROME P450 703A2	0.37	0.64	1.42	0.93	0	0	0	0
Zosma01g09830.v3.1	(1 of 1) PTHR23079//PTHR23079:SF9 - RNA-DEPENDENT RNA POLYMERASE // RNA-DEPENDENT RNA POLYMERASE 1	1.69	0.98	1.45	1.57	26.19	22.11	24.26	13.62
Zosma01g09850.v3.1	(1 of 7) PTHR31080//PTHR31080:SF2 - FAMILY NOT NAMED // F23N19.14-RELATED	73.97	121.35	62.55	54.4	0	0.49	0	0.45
Zosma01g09880.v3.1	(1 of 6) K13464 - jasmonate ZIM domain-containing protein (JAZ)	12.27	69.24	21.15	32.9	144.39	136.77	155.82	192.34
Zosma01g09890.v3.1	(1 of 1) K14011 - UBX domain-containing protein 6 (UBXN6, UBXD1)	37.51	31.59	28.3	33.69	9.6	11.42	11.79	9.98
Zosma01g09900.v3.1	(1 of 1) PTHR11467//PTHR11467:SF29 - HISTONE H1/H5 // SUBFAMILY NOT NAMED	59.85	46.11	45.96	60.12	475.49	386.2	476.7	514.05
Zosma01g09930.v3.1	(1 of 6) PTHR10219//PTHR10219:SF28 - GLYCOLIPID TRANSFER PROTEIN-RELATED // SUBFAMILY NOT NAMED	96.47	5.39	79.01	123.91	1.74	2.56	2	0.34
Zosma01g09940.v3.1	(1 of 1) PTHR31086//PTHR31086:SF20 - FAMILY NOT NAMED // ALUMINUM-ACTIVATED MALATE TRANSPORTER 4-RELATED	7.61	8.1	15.03	10.5	0	0	0	0
Zosma01g09960.v3.1	(1 of 1) PTHR11814//PTHR11814:SF93 - SULFATE TRANSPORTER // SULFATE TRANSPORTER 3.3-RELATED	0.02	0.02	0.01	0	287.59	202.53	359.28	123.38
Zosma01g09990.v3.1	(1 of 2) K11975 - E3 ubiquitin-protein ligase RNF144 [EC:6.3.2.19] (RNF144)	65.2	53.45	86.14	75.57	0	0	0	0
Zosma01g10010.v3.1	(1 of 11) PTHR31190//PTHR31190:SF4 - FAMILY NOT NAMED // ETHYLENE-RESPONSIVE TRANSCRIPTION FACTOR ERF071-RELATED	2.57	4.87	1.98	1.26	14.13	21.63	13.39	24.94
Zosma01g10030.v3.1	(1 of 4) PTHR11200//PTHR11200:SF122 - INOSITOL 5-PHOSPHATASE // PHOSPHOINOSITIDE PHOSPHATASE SAC3-RELATED	14.27	17.43	13.21	13.24	18.13	16.21	17.22	11.16
Zosma01g10040.v3.1	(1 of 40) PF02519 - Auxin responsive protein (Auxin_inducible)	17.22	9.2	7.86	6.53	0.53	1.04	3.63	0
Zosma01g10050.v3.1	(1 of 1) PTHR11972//PTHR11972:SF44 - NADPH OXIDASE // RESPIRATORY BURST OXIDASE HOMOLOG PROTEIN E	0.33	0.44	0.34	0.32	5.07	5.15	6.11	5.34
Zosma01g10060.v3.1	-	84.78	120.46	144.1	119.37	20.14	19.52	15.54	10.4
Zosma01g10070.v3.1	(1 of 1) PF00642//PF02037 - Zinc finger C-x8-C-x5-C-x3-H type (and similar) (zf-CCCH) // SAP domain (SAP)	6.05	6.82	7.7	8.17	0.29	0.42	0.24	0.23
Zosma01g10080.v3.1	(1 of 2) PTHR11751//PTHR11751:SF393 - SUBGROUP I AMINOTRANSFERASE RELATED // SUBFAMILY NOT NAMED	1.77	2.02	2.17	1.27	26.52	30.79	21.41	11.14
Zosma01g10100.v3.1	-	0.62	1.09	0.7	0.56	3.56	7.19	1.68	5.66
Zosma01g10120.v3.1	(1 of 11) PTHR32278//PTHR32278:SF6 - FAMILY NOT NAMED // F-BOX PROTEIN PP2-B1-RELATED	1.48	1.02	3.15	4.06	0	0.04	0	0
Zosma01g10130.v3.1	(1 of 14) PTHR11599:SF63 - PROTEASOME SUBUNIT BETA TYPE	0	0	0	0	0.74	0.2	0.72	0.41
Zosma01g10140.v3.1	(1 of 5) PTHR31707//PTHR31707:SF3 - FAMILY NOT NAMED // PECTINESTERASE/PECTINESTERASE INHIBITOR 13-RELATED	250.97	229.56	258.4	228.75	0	0	0	0
Zosma01g10160.v3.1	(1 of 5) KOG1397 - Ca2+/H+ antiporter VCX1 and related proteins	46.4	47.89	51.57	53.65	2.65	6.91	3.82	2.92
Zosma01g10170.v3.1	(1 of 2) PTHR33077:SF5 - PROTEIN TIFY 3A-RELATED	48.39	66.65	45.39	36.8	251.33	308.6	237.49	244.65
Zosma01g10180.v3.1	(1 of 7) PF04784//PF14389 - Protein of unknown function, DUF547 (DUF547) // Leucine-zipper of ternary complex factor MIP1 (Lzipper-MIP1)	0.71	0.73	0.94	1.02	19.89	21.35	22.78	15.91
Zosma01g10200.v3.1	(1 of 1) K03627 - putative transcription factor (MBF1)	182.83	239.47	206.29	192.87	1005.6	1020.95	1136.81	1367.97
Zosma01g10220.v3.1	(1 of 694) 2.7.11.1 - Non-specific serine/threonine protein kinase / Threonine-specific protein kinase	11.78	5.38	11.01	9.82	15.24	15.37	8.3	7.99
Zosma01g10230.v3.1	-	49.75	1.47	59.72	121.24	25.59	34.28	15.43	5.91
Zosma01g10250.v3.1	(1 of 28) K04733 - interleukin-1 receptor-associated kinase 4 (IRAK4)	9.24	2.57	12.85	10.82	11.46	7.5	6.24	7.66
Zosma01g10260.v3.1	-	6.91	8.76	4.91	5.17	226.06	194.91	209.93	208.17
Zosma01g10270.v3.1	(1 of 1) PTHR23163//PTHR23163:SF0 - RING FINGER PROTEIN-RELATED // E3 UBIQUITIN-PROTEIN LIGASE BRE1	10.3	5.96	9.58	13.47	43.77	36.45	43.45	71.41
Zosma01g10280.v3.1	(1 of 11) PTHR32278:SF6 - F-BOX PROTEIN PP2-B1-RELATED	1.51	0.59	2.43	2.43	0	0.04	0	0
Zosma01g10290.v3.1	(1 of 11) PTHR32278//PTHR32278:SF6 - FAMILY NOT NAMED // F-BOX PROTEIN PP2-B1-RELATED	2.64	0.68	3.79	5.03	0	0.08	0	0.08
Zosma01g10310.v3.1	(1 of 3) PTHR12542//PTHR12542:SF27 - EXOCYST COMPLEX PROTEIN EXO70 // EXOCYST SUBUNIT EXO70 FAMILY PROTEIN D3-RELATED	6.47	2.06	4.33	5.48	3.02	1.66	0.67	0.61
Zosma01g10340.v3.1	(1 of 1) PTHR10108//PTHR10108:SF817 - METHYLTRANSFERASE // METHYLTRANSFERASE PMT4-RELATED	22.21	34.44	33.53	27.99	0.25	0.29	0.17	0.03
Zosma01g10350.v3.1	(1 of 44) K00430 - peroxidase (E1.11.1.7)	798.9	320.11	710.94	687.44	0	0	0	0
Zosma01g10370.v3.1	(1 of 1) PF00169//PF00620 - PH domain (PH) // RhoGAP domain (RhoGAP)	40.83	39.22	38.76	37.96	1	1.57	1.21	0.94
Zosma01g10380.v3.1	(1 of 3) K02985 - small subunit ribosomal protein S3e (RP-S3e, RPS3)	0	3.6	3.01	0.13	30.45	29.39	22.28	18.09
Zosma01g10390.v3.1	(1 of 1) PTHR22599//PTHR22599:SF26 - MPS ONE BINDER KINASE ACTIVATOR-LIKE MOB // SUBFAMILY NOT NAMED	95.36	37.48	83.26	91.96	9.23	14.12	8.36	6.11
Zosma01g10410.v3.1	(1 of 297) 2.7.7.49//2.7.7.7//3.1.26.4 - RNA-directed DNA polymerase / Revertase // DNA-directed DNA polymerase / DNA-dependent DNA polymerase // Ribonuclease H / RNase H	0.04	0.03	0.38	0.13	0.06	0.08	0.07	0.02
Zosma01g10420.v3.1	(1 of 1) PTHR32285:SF22 - PROTEIN TRICHOME BIREFRINGENCE-RELATED	12.79	12.26	16.28	15.29	108.13	85.22	109.13	60.45
Zosma01g10430.v3.1	(1 of 1) 6.3.4.3 - Formate--tetrahydrofolate ligase / Tetrahydrofolic formylase	10.26	8.67	8.33	9.09	9.14	19.06	8.09	4.92
Zosma01g10440.v3.1	(1 of 1) PTHR24347//PTHR24347:SF193 - SERINE/THREONINE-PROTEIN KINASE // SUBFAMILY NOT NAMED	44.21	3.3	34.8	52.93	4.22	6.56	4.67	6.54
Zosma01g10450.v3.1	(1 of 1) PTHR22951//PTHR22951:SF26 - CLATHRIN ASSEMBLY PROTEIN // CLATHRIN COAT ASSEMBLY PROTEIN AP180	604.81	241.18	612.3	686.8	0.8	1.21	0.91	0.47
Zosma01g10480.v3.1	(1 of 3) PTHR10566:SF59 - SERINE/THREONINE-PROTEIN KINASE ABKD-RELATED	0.51	0.77	1.06	0.55	51.78	47.13	54.25	35.3
Zosma01g10510.v3.1	(1 of 1) PF00076//PF05383//PF08777 - RNA recognition motif. (a.k.a. RRM, RBD, or RNP domain) (RRM_1) // La domain (La) // RNA binding motif (RRM_3)	1.45	0.97	2.16	1.92	14.73	13.67	13.93	25.86
Zosma01g10540.v3.1	(1 of 1) PF01535//PF13041//PF13431 - PPR repeat (PPR) // PPR repeat family (PPR_2) // Tetratricopeptide repeat (TPR_17)	0.12	0.11	0.17	0.29	1.23	1.14	1.43	0.46
Zosma01g10550.v3.1	(1 of 40) PF01535//PF13041//PF13812 - PPR repeat (PPR) // PPR repeat family (PPR_2) // Pentatricopeptide repeat domain (PPR_3)	0.24	0.14	0.46	0.1	1.18	1.16	2.15	1.4
Zosma01g10570.v3.1	(1 of 6) PF13578 - Methyltransferase domain (Methyltransf_24)	0.33	0	0.74	0.33	0	0.2	0	0.1
Zosma01g10590.v3.1	(1 of 6) PF13578 - Methyltransferase domain (Methyltransf_24)	37.88	58.42	226.85	130.95	0.08	0.41	2.38	0
Zosma01g10610.v3.1	(1 of 2) K12345 - 3-oxo-5-alpha-steroid 4-dehydrogenase 3 (SRD5A3)	1.67	1.14	2.06	1.23	18.54	29.23	22.91	27.72
Zosma01g10620.v3.1	(1 of 2) K12345 - 3-oxo-5-alpha-steroid 4-dehydrogenase 3 (SRD5A3)	0.96	1.22	0.67	0.51	22.21	45.04	22.44	14.87
Zosma01g10630.v3.1	-	3.41	2.01	1.55	2.19	10.8	11.38	12.3	14.8
Zosma01g10640.v3.1	(1 of 1) PTHR31374//PTHR31374:SF34 - FAMILY NOT NAMED // F6F9.11 PROTEIN-RELATED	5.58	5.8	4.54	7.13	1.19	0.71	1.03	1.5
Zosma01g10650.v3.1	(1 of 5) PTHR13691//PTHR13691:SF16 - RIBOSOMAL PROTEIN L2 // 60S RIBOSOMAL PROTEIN L8	327.7	297.58	332.2	323.52	68.3	69.23	61.43	63.64
Zosma01g10660.v3.1	-	283.23	328.57	368.94	306.27	87.59	94.92	74.91	53.24
Zosma01g10670.v3.1	(1 of 1) PTHR23354:SF67 - TLD-DOMAIN CONTAINING NUCLEOLAR PROTEIN	5.95	5.58	4.6	6.08	29.02	26.21	28.91	22.22
Zosma01g10700.v3.1	(1 of 3) PTHR33400//PTHR33400:SF2 - FAMILY NOT NAMED // ZINC FINGER CCCH DOMAIN-CONTAINING PROTEIN 45-RELATED	0.6	0.32	0.44	0.9	10.59	8.9	10.03	6.12
Zosma01g10710.v3.1	(1 of 19) PTHR31580//PTHR31580:SF4 - FAMILY NOT NAMED // FILAMENT-LIKE PLANT PROTEIN 4-RELATED	0.07	0.02	0.26	0.35	6.05	6.17	2.05	0.85
Zosma01g10720.v3.1	-	3.28	4.6	3.87	2.41	38.38	35.96	36.46	41.74
Zosma01g10750.v3.1	-	0	0	0	0	2.37	3.08	0	3
Zosma01g10780.v3.1	(1 of 1) PTHR15852:SF27 - PROTEIN DISULFIDE-ISOMERASE LQY1	0.98	1.29	0.8	1.17	0	0	0	0
Zosma01g10790.v3.1	(1 of 1) PTHR24015:SF364 - ATPASE EXPRESSION PROTEIN 3	0.72	0.87	0.7	0.81	11.29	9.62	9.24	6.07
Zosma01g10800.v3.1	(1 of 1) K13811 - 3'-phosphoadenosine 5'-phosphosulfate synthase (PAPSS)	11.93	4.33	10	10.12	63.85	76.75	57.05	46.52
Zosma01g10810.v3.1	(1 of 2) PTHR10585:SF34 - ER LUMEN PROTEIN RETAINING RECEPTOR-LIKE PROTEIN	110.68	91.69	85.4	86.14	1.62	1.59	2.44	0.66
Zosma01g10820.v3.1	-	0.27	0.21	0.3	0.13	0	0.08	0	0
Zosma01g10840.v3.1	-	13.76	23.26	31.67	17.88	0	0	0	0
Zosma01g10870.v3.1	(1 of 1) PTHR24096:SF186 - 4-COUMARATE--COA LIGASE-LIKE 2-RELATED	18.84	6.75	64.32	43.09	19.88	31.33	13.51	13.25
Zosma01g10890.v3.1	-	246.4	306.34	287.02	265.76	34.54	54.41	39.82	68.7
Zosma01g10900.v3.1	(1 of 6) K14500 - BR-signaling kinase (BSK)	2.16	1.83	1.53	2.36	24.6	24.24	27.6	26.26
Zosma01g10910.v3.1	(1 of 41) PF13912 - C2H2-type zinc finger (zf-C2H2_6)	1.25	1.32	1.53	2	0	0	0	0
Zosma01g10920.v3.1	-	18.16	17.31	25.28	23.21	1.88	3.21	1.34	2.35
Zosma01g10930.v3.1	(1 of 1) K08874 - transformation/transcription domain-associated protein (TRRAP)	5.07	4.05	5.87	6.39	55.05	49.52	49.15	20.75
Zosma01g10940.v3.1	(1 of 5) PF10536 - Plant mobile domain (PMD)	6.26	8.09	7.91	26.79	17.57	17.03	14.52	13.02
Zosma01g10970.v3.1	(1 of 3) PTHR24361//PTHR24361:SF253 - MITOGEN-ACTIVATED KINASE KINASE KINASE // SUBFAMILY NOT NAMED	2.16	2.52	2.43	2.61	51.3	38.94	48.9	25.34
Zosma01g11030.v3.1	-	137.63	155.75	81.3	68.25	5.15	8.89	6.08	3.77
Zosma01g11040.v3.1	(1 of 1) PF00076//PF00641 - RNA recognition motif. (a.k.a. RRM, RBD, or RNP domain) (RRM_1) // Zn-finger in Ran binding protein and others (zf-RanBP)	8.37	7.7	8.44	10.51	66.21	53.31	69	115.38
Zosma01g11050.v3.1	(1 of 2) PTHR34568:SF2 - DNA BINDING PROTEIN	0.22	0.13	0.07	0.26	9.86	8.07	7.56	10.6
Zosma01g11060.v3.1	(1 of 2) PTHR12526//PTHR12526:SF354 - GLYCOSYLTRANSFERASE // SUBFAMILY NOT NAMED	21.44	11.16	17.62	25.77	6.74	6.98	5.71	4.41
Zosma01g11070.v3.1	(1 of 2) 3.4.22.15 - Cathepsin L	0	0	0	0.15	13.27	16.63	14.6	17.7
Zosma01g11090.v3.1	(1 of 1) 1.1.99.5 - Transferred entry: 1.1.5.3	37.58	24.23	21.31	25.56	12.17	12.91	8.42	8.4
Zosma01g11100.v3.1	(1 of 1) PTHR22814//PTHR22814:SF113 - COPPER TRANSPORT PROTEIN ATOX1-RELATED // HEAVY-METAL-ASSOCIATED DOMAIN-CONTAINING PROTEIN-RELATED	37.98	39.76	49.79	43.69	300.7	362.23	186.07	376.15
Zosma01g11110.v3.1	(1 of 1) K17600 - vacuolar protein sorting-associated protein 54 (VPS54)	3.07	3.82	3.48	3.23	26.52	25.4	24.37	13.62
Zosma01g11140.v3.1	(1 of 83) PF00168 - C2 domain (C2)	1.77	2.37	1.18	2.19	0.95	0.75	0.81	0.95
Zosma01g11170.v3.1	(1 of 16) PF03759 - PRONE (Plant-specific Rop nucleotide exchanger) (PRONE)	0	0	0.09	0.06	2.75	1.96	1.82	3.39
Zosma01g11180.v3.1	(1 of 2) K02153 - V-type H+-transporting ATPase subunit e (ATPeV0E, ATP6H)	441.24	571.38	434.74	374.18	0	0	0	0
Zosma01g11190.v3.1	(1 of 2) PTHR11005//PTHR11005:SF17 - LYSOSOMAL ACID LIPASE-RELATED // AB-HYDROLASE ASSOCIATED LIPASE REGION CONTAINING PROTEIN	8.18	6.82	7.34	9.63	7.93	10.47	7.31	6.47
Zosma01g11200.v3.1	(1 of 1) PTHR22936//PTHR22936:SF4 - RHOMBOID-RELATED // RHOMBOID FAMILY PROTEIN	3.31	1.71	1.97	2.21	25.15	18.77	24.27	25.18
Zosma01g11240.v3.1	(1 of 2) PTHR31066:SF12 - EXPRESSED PROTEIN	9.49	7.71	9.11	9.62	76.43	64.76	64.15	14.24
Zosma01g11250.v3.1	(1 of 1) K11374 - elongator complex protein 2 (ELP2)	3.54	3.19	4.34	4.15	21.06	20.54	25.83	17.08
Zosma01g11280.v3.1	(1 of 1) PTHR32059:SF0 - LISH DOMAIN AND HEAT REPEAT-CONTAINING PROTEIN KIAA1468	3.19	4.37	2.61	2.36	27.9	31.66	21.95	23.81
Zosma01g11290.v3.1	-	1.41	1.31	0.92	1.19	32.66	31.77	33.89	55.95
Zosma01g11310.v3.1	(1 of 10) PF06749 - Protein of unknown function (DUF1218) (DUF1218)	1.93	5.46	2.86	1.66	65.89	62.88	87.2	67.68
Zosma01g11350.v3.1	(1 of 2) 2.1.1.33 - tRNA (guanine(46)-N(7))-methyltransferase / tRNA guanine 7-methyltransferase	12.78	10.56	13.65	13.38	73.1	91.92	78.55	40.07
Zosma01g11370.v3.1	(1 of 1) PF04844//PF13639 - Transcriptional repressor, ovate (Ovate) // Ring finger domain (zf-RING_2)	3.95	2.13	5.19	4.2	1.03	2.52	0.88	1.73
Zosma01g11420.v3.1	(1 of 1) K10841 - DNA excision repair protein ERCC-6 (ERCC6, CSB, RAD26)	8.26	6.23	7.8	9.59	9.55	8.18	8.84	4.45
Zosma01g11440.v3.1	(1 of 1) 4.2.1.24 - Porphobilinogen synthase / Delta-aminolevulinic acid dehydratase	6.62	7.18	3.39	3.9	51.04	58.39	50.2	62.92
Zosma01g11450.v3.1	(1 of 53) PF01535//PF13041//PF14432 - PPR repeat (PPR) // PPR repeat family (PPR_2) // DYW family of nucleic acid deaminases (DYW_deaminase)	0.14	0.24	0.12	0.12	3.16	3.18	2.82	3.36
Zosma01g11500.v3.1	(1 of 3) PTHR12161:SF13 - REGULATOR OF VPS4 ACTIVITY PROTEIN-RELATED	19.04	10.53	20.36	24.32	18.84	10.54	9.17	5.29
Zosma01g11520.v3.1	(1 of 2) PF14968 - Coiled coil protein 84 (CCDC84)	3.14	2.61	4.44	5.35	21.66	26.83	18.73	39.78
Zosma01g11530.v3.1	(1 of 2) PF14968 - Coiled coil protein 84 (CCDC84)	2.11	2.24	2.66	2.36	14.38	10.01	13.59	10.22
Zosma01g11600.v3.1	-	142.02	84.93	156.24	217.04	26.27	11.75	8.4	7.6
Zosma01g11610.v3.1	(1 of 6) KOG0513 - Ca2+-independent phospholipase A2	1.69	0.63	3.92	16.8	0.97	1.25	4.84	0.45
Zosma01g11660.v3.1	(1 of 1) PTHR21726//PTHR21726:SF35 - PHOSPHATIDYLINOSITOL N-ACETYLGLUCOSAMINYLTRANSFERASE SUBUNIT P DOWN SYNDROME CRITICAL REGION PROTEIN 5 -RELATED // SUBFAMILY NOT NAMED	0.78	0.67	0.46	0.47	29.14	27.26	26.01	19.8
Zosma01g11670.v3.1	(1 of 1) PTHR23500:SF118 - PLASTIDIC GLUCOSE TRANSPORTER 4	33.67	24.13	32.17	28.85	6.13	11.84	5.46	4.39
Zosma01g11730.v3.1	(1 of 4) PTHR10788:SF6 - BCDNA.GH08860	6.3	3.77	4.62	6.25	161.47	133.95	142.66	88.49
Zosma01g11750.v3.1	(1 of 1) PTHR10887:SF320 - P-LOOP CONTAINING NUCLEOSIDE TRIPHOSPHATE HYDROLASES SUPERFAMILY PROTEIN	5.82	5.72	7.52	8.93	0.46	0.67	0.77	0.33
Zosma01g11760.v3.1	(1 of 6) 3.4.24.12 - Envelysin / Sea-urchin-hatching proteinase	32.45	15.74	30.77	35.35	0.6	0.37	0.13	0.57
Zosma01g11770.v3.1	(1 of 1) K16750 - biogenesis of lysosome-related organelles complex 1 subunit 2 (BLOC1S2)	30.01	29.16	25.34	22.11	28.35	36.6	13.96	31.11
Zosma01g11790.v3.1	(1 of 2) PTHR24361:SF315 - MAP KINASE KINASE KINASE SSK2-RELATED	11.2	8.93	12.05	13.62	10.68	9.51	9.24	9.66
Zosma01g11810.v3.1	-	0.17	0.08	0.25	0.11	1.07	0.8	2.28	2.58
Zosma01g11820.v3.1	(1 of 1) 2.7.11.31 - [Hydroxymethylglutaryl-CoA reductase (NADPH)] kinase / Reductase kinase	9.49	10.31	8.32	8.2	66.31	57.77	67.93	62.16
Zosma01g11830.v3.1	(1 of 1) PTHR13859//PTHR13859:SF15 - ATROPHIN-RELATED // SUBFAMILY NOT NAMED	2.4	3	11.12	5.6	2.1	2.69	1.76	1.68
Zosma01g11840.v3.1	(1 of 6) PF11331 - Probable zinc-ribbon domain (zinc_ribbon_12)	19.07	9.68	15.88	14.76	6.7	7.5	6.42	6.08
Zosma01g11850.v3.1	(1 of 2) KOG2111 - Uncharacterized conserved protein, contains WD40 repeats	14.67	20.82	20.21	15.03	1.93	1.76	1.19	1.72
Zosma01g11870.v3.1	(1 of 3) PTHR10891//PTHR10891:SF589 - EF-HAND CALCIUM-BINDING DOMAIN CONTAINING PROTEIN // CALCIUM-BINDING PROTEIN CML42-RELATED	633.76	745.06	723.86	631.36	0	0	0	0
Zosma01g11890.v3.1	(1 of 70) PTHR11439//PTHR11439:SF185 - GAG-POL-RELATED RETROTRANSPOSON // SUBFAMILY NOT NAMED	2.34	3.51	7.87	22.74	0	0	0	0.02
Zosma01g11900.v3.1	-	8.25	5.53	6.14	8.85	48.81	52.75	51.75	49.28
Zosma01g11940.v3.1	(1 of 3) PTHR10891:SF605 - CALCIUM-BINDING PROTEIN CML25-RELATED	324.27	374.77	464.68	408.11	1.46	2.06	2.72	3.6
Zosma01g11980.v3.1	(1 of 1) PTHR31272//PTHR31272:SF6 - FAMILY NOT NAMED // CYTOCHROME C-TYPE BIOGENESIS CCDA-LIKE CHLOROPLASTIC PROTEIN	3.99	3.76	3.4	3.12	19.43	23.9	15.17	15.32
Zosma01g12000.v3.1	(1 of 6) PTHR32468//PTHR32468:SF20 - FAMILY NOT NAMED // CATION/H(+) ANTIPORTER 19	75.47	77.81	102.89	96.44	0	0	0	0
Zosma01g12010.v3.1	(1 of 6) PTHR32468:SF20 - CATION/H(+) ANTIPORTER 19	3.18	4.7	4.98	5.32	0	0	0	0
Zosma01g12020.v3.1	(1 of 2) PTHR22763//PTHR22763:SF44 - RING ZINC FINGER PROTEIN // E3 UBIQUITIN LIGASE	13.44	20.26	27.51	21.16	6.42	5.65	7.18	9.46
Zosma01g12030.v3.1	-	15.68	19.07	19.99	15.83	14.67	15.1	12.91	13.78
Zosma01g12050.v3.1	-	7.83	7.37	9	8.27	53.66	50.29	49.9	61.45
Zosma01g12070.v3.1	(1 of 1) PTHR11246//PTHR11246:SF11 - PRE-MRNA SPLICING FACTOR // SUBFAMILY NOT NAMED	1.35	1.64	1.17	0.59	0.71	2.29	0.26	0.47
Zosma01g12080.v3.1	(1 of 80) 3.1.1.11 - Pectinesterase / Pectin methylesterase	826.86	734.11	766.14	835.06	0.08	0	0	0
Zosma01g12090.v3.1	(1 of 1) 2.7.1.151 - Inositol-polyphosphate multikinase / IpK2	39.09	61	41.95	56.73	13.6	17.93	11.45	10.88
Zosma01g12100.v3.1	(1 of 2) 4.2.1.55 - 3-hydroxybutyryl-CoA dehydratase / Crotonase	123.2	128.42	129.24	145.18	101.26	107.14	91.22	93.26
Zosma01g12110.v3.1	(1 of 1) PTHR10891//PTHR10891:SF629 - EF-HAND CALCIUM-BINDING DOMAIN CONTAINING PROTEIN // SUBFAMILY NOT NAMED	61.08	61.7	46.32	44.95	21.04	32.07	27.87	14.17
Zosma01g12120.v3.1	(1 of 1) PTHR13833//PTHR13833:SF49 - FAMILY NOT NAMED // NHL REPEAT-CONTAINING PROTEIN 2	48.56	27.45	33.19	43.3	39.5	13.42	23.84	9.25
Zosma01g12130.v3.1	(1 of 2) PTHR33124//PTHR33124:SF12 - FAMILY NOT NAMED // TRANSCRIPTION FACTOR BHLH147-RELATED	13.27	12.43	15.55	12.01	12.31	17.16	9.02	15.57
Zosma01g12140.v3.1	(1 of 1) 2.7.1.6 - Galactokinase	5.63	4.67	4.7	5.96	5.67	13.21	4.3	2.68
Zosma01g12170.v3.1	(1 of 1) PTHR12891//PTHR12891:SF0 - DNA REPAIR/TRANSCRIPTION PROTEIN MET18/MMS19 // MMS19 NUCLEOTIDE EXCISION REPAIR PROTEIN HOMOLOG	0.07	0	0.03	0.34	1.52	1.73	2.32	0.86
Zosma01g12200.v3.1	(1 of 1) PTHR21011//PTHR21011:SF4 - MITOCHONDRIAL 28S RIBOSOMAL PROTEIN S6 // SUBFAMILY NOT NAMED	2.15	2.14	1.48	1.85	40.78	40.96	38.11	80.56
Zosma01g12210.v3.1	(1 of 6) PF03101//PF04434//PF10551 - FAR1 DNA-binding domain (FAR1) // SWIM zinc finger (SWIM) // MULE transposase domain (MULE)	0.88	1.55	1.21	0.83	9.87	9.22	8.72	6.63
Zosma01g12220.v3.1	(1 of 3) KOG3195 - Uncharacterized membrane protein NPD008/CGI-148	104.61	210.35	184.65	145.76	0	0	0	0
Zosma01g12230.v3.1	(1 of 1) PTHR10366//PTHR10366:SF289 - NAD DEPENDENT EPIMERASE/DEHYDRATASE // CHLOROPLAST STEM-LOOP BINDING PROTEIN OF 41 KDA B, CHLOROPLASTIC	0.78	1.58	1.24	0.94	0.14	0.54	0.42	0.32
Zosma01g12260.v3.1	(1 of 694) 2.7.11.1 - Non-specific serine/threonine protein kinase / Threonine-specific protein kinase	1.35	0.88	0.83	2.06	0	0	0.08	0
Zosma01g12320.v3.1	-	0	0	0.05	0.05	132.22	135.14	157.08	156.26
Zosma01g12330.v3.1	(1 of 2) K05643 - ATP-binding cassette, subfamily A (ABC1), member 3 (ABCA3)	4.71	4.01	5.91	5.12	7.71	9.78	8.54	11.71
Zosma01g12340.v3.1	(1 of 3) PTHR12124//PTHR12124:SF45 - POLYMYOSITIS/SCLERODERMA AUTOANTIGEN-RELATED // SUBFAMILY NOT NAMED	2.05	1.48	2.88	4.28	1.04	2.59	1.57	3.09
Zosma01g12350.v3.1	(1 of 1) K18740 - exonuclease 3'-5' domain-containing protein 1 (EXD1, EGL)	21.45	22.68	19.92	19.72	14.46	20.02	16.05	8.28
Zosma01g12380.v3.1	(1 of 2) PTHR31100//PTHR31100:SF14 - FAMILY NOT NAMED // AT-HOOK MOTIF NUCLEAR LOCALIZED PROTEIN 21-RELATED	0	0.06	0.06	0	14.34	16.23	11.39	4.83
Zosma01g12400.v3.1	(1 of 1) K15746 - beta-carotene 3-hydroxylase (crtZ)	93.09	114.51	116.15	97.51	11.77	15.01	9.45	8.9
Zosma01g12420.v3.1	(1 of 2) PTHR21654//PTHR21654:SF7 - FAMILY NOT NAMED // DNA-BINDING PROTEIN-LIKE PROTEIN	2.66	2.43	4.41	5.01	0.15	0.34	0.32	0.29
Zosma01g12440.v3.1	(1 of 1) PTHR31985//PTHR31985:SF11 - FAMILY NOT NAMED // ETHYLENE-RESPONSIVE TRANSCRIPTION FACTOR ERF035	2.18	0.8	1.03	1.31	0.95	0.47	0.41	0
Zosma01g12460.v3.1	(1 of 41) PF13912 - C2H2-type zinc finger (zf-C2H2_6)	66.69	74.06	90.7	79.87	0	0	0	0
Zosma01g12470.v3.1	(1 of 2) PF09790 - Hyccin (Hyccin)	98.05	75.48	97.72	95.26	0	0	0	0
Zosma01g12480.v3.1	(1 of 3) PTHR32295//PTHR32295:SF14 - FAMILY NOT NAMED // PROTEIN IQ-DOMAIN 31-RELATED	1.31	3.65	10.02	0.73	0	0	0	0
Zosma01g12520.v3.1	-	0.91	0.24	0.83	0	7.85	7.52	9.08	8.87
Zosma01g12530.v3.1	-	1092.24	1218.16	993.99	995.18	220.36	240.1	234.47	131.7
Zosma01g12550.v3.1	(1 of 8) PF00234 - Protease inhibitor/seed storage/LTP family (Tryp_alpha_amyl)	6.08	8.22	12.03	7.02	4.43	1.98	1.74	4.88
Zosma01g12560.v3.1	(1 of 3) K00759 - adenine phosphoribosyltransferase (APRT, apt)	52.55	26.77	34.03	32.32	0	0.21	0	0.19
Zosma01g12600.v3.1	-	2.45	0.67	1.3	2.85	19.48	8.6	20.92	13.3
Zosma01g12610.v3.1	(1 of 3) K01087 - trehalose 6-phosphate phosphatase (otsB)	45.57	32.47	57.75	65.61	7.89	0.52	1.07	0.2
Zosma01g12650.v3.1	-	27.19	46.68	54.5	31.68	0	0.08	0	0
Zosma01g12660.v3.1	(1 of 1) PTHR11132:SF136 - GDP-MANNOSE TRANSPORTER GONST3	1.26	1.69	2.52	0.92	1.63	2.67	0.93	1.76
Zosma01g12710.v3.1	(1 of 1) PTHR31421:SF4 - PROTEIN BASIC PENTACYSTEINE7	1.96	1.3	1.38	1.94	66.87	103	60.86	130.36
Zosma01g12720.v3.1	(1 of 1) PTHR23500:SF110 - D-XYLOSE-PROTON SYMPORTER-LIKE 1-RELATED	6.91	9.32	7.99	6.5	45.98	66.33	37.74	19.67
Zosma01g12730.v3.1	-	0.05	0.06	0.13	0.34	0	0.03	0.02	0
Zosma01g12740.v3.1	(1 of 8) PTHR11945//PTHR11945:SF156 - MADS BOX PROTEIN // MADS-BOX PROTEIN-RELATED	128.17	139.26	123.19	123.31	2.39	0.76	3	1.8
Zosma01g12750.v3.1	(1 of 6) 3.2.1.58 - Glucan 1,3-beta-glucosidase / Exo-1,3-beta-glucosidase	3.72	4.62	2.94	2.37	26.83	23.08	21.89	21.58
Zosma01g12790.v3.1	(1 of 1) PTHR31174 - SEED MATURATION FAMILY PROTEIN	0.83	0.62	1.09	0.64	993.88	743.78	1165.03	1635.59
Zosma01g12820.v3.1	(1 of 1) PTHR13501//PTHR13501:SF0 - CHLOROPLAST 50S RIBOSOMAL PROTEIN L22-RELATED // 50S RIBOSOMAL PROTEIN L22, CHLOROPLASTIC	1.4	1.26	2.48	1.16	17.46	19.67	18.91	16.54
Zosma01g12870.v3.1	(1 of 11) PF08879//PF08880 - WRC (WRC) // QLQ (QLQ)	0.65	0.61	0.69	0.99	23.74	22.75	15.7	16.05
Zosma01g12880.v3.1	(1 of 17) 3.4.21.25 - Cucumisin	0.32	0.24	0.41	0.52	0.06	0	0.02	0.03
Zosma01g12900.v3.1	-	165.99	340.99	168.81	139	0	0	0	0
Zosma01g12930.v3.1	(1 of 71) PF04043 - Plant invertase/pectin methylesterase inhibitor (PMEI)	5686.2	6239.76	5429.09	5335.33	0	0.62	0.55	0
Zosma01g12960.v3.1	(1 of 1) 2.3.1.196 - Benzyl alcohol O-benzoyltransferase	1.23	1.4	5.94	1.47	1.82	2.45	2.7	1.57
Zosma01g12990.v3.1	(1 of 1) K12734 - peptidyl-prolyl cis-trans isomerase-like 3 [EC:5.2.1.8] (PPIL3)	16.92	20.86	10.16	12.38	55.91	60.04	65.97	88.99
Zosma01g13000.v3.1	(1 of 1) PF10693 - Protein of unknown function (DUF2499) (DUF2499)	5.47	14.33	7.07	6.05	141.95	159.63	143.24	124.13
Zosma01g13020.v3.1	(1 of 2) PTHR31500//PTHR31500:SF7 - FAMILY NOT NAMED // AT HOOK MOTIF DNA-BINDING FAMILY PROTEIN-RELATED	4.21	2.23	2.77	4.12	19.18	28.97	13.61	11.54
Zosma01g13100.v3.1	(1 of 1) K09553 - stress-induced-phosphoprotein 1 (STIP1)	54.92	39.15	51.68	62.02	683.46	599.41	741.7	614.01
Zosma01g13110.v3.1	(1 of 1) K01880 - glycyl-tRNA synthetase (GARS, glyS1)	13.36	13.33	13.34	11.13	318.3	314.59	333.93	288.78
Zosma01g13120.v3.1	(1 of 22) PF02469 - Fasciclin domain (Fasciclin)	0.12	0.22	0	0.12	1.16	2.94	1.85	2.28
Zosma01g13150.v3.1	(1 of 1) PTHR12526//PTHR12526:SF344 - GLYCOSYLTRANSFERASE // SUBFAMILY NOT NAMED	4.62	6.39	4.06	4.55	5.3	6.33	5.27	6.2
Zosma01g13170.v3.1	(1 of 1) PTHR11476:SF7 - HISTIDYL-TRNA SYNTHETASE, ISOFORM D	4.23	3.27	5.02	5.54	26.11	25.64	25.08	23.26
Zosma01g13180.v3.1	-	4.09	4.06	4.12	3.82	22.98	27.4	22.37	15.49
Zosma01g13200.v3.1	-	0.54	0.37	0.75	0.63	0.24	0.17	0.51	0
Zosma01g13280.v3.1	(1 of 2) PTHR10891:SF290 - CALCIUM-BINDING PROTEIN CML18-RELATED	0.79	0.77	0.29	0.91	0	0	0	0
Zosma01g13290.v3.1	-	0.03	0.34	0.17	0.03	11.08	16.75	7.94	13.03
Zosma01g13320.v3.1	-	48.08	45.1	22.93	21.1	364.68	450.89	432.19	341.86
Zosma01g13330.v3.1	(1 of 1) 5.4.2.2//5.4.2.8 - Phosphoglucomutase (alpha-D-glucose-1,6-bisphosphate-dependent) / Phosphoglucose mutase // Phosphomannomutase / Phosphomannose mutase	54.61	49.78	55.94	53.58	57.99	63.06	55.74	49.34
Zosma01g13340.v3.1	(1 of 2) PTHR24089//PTHR24089:SF341 - FAMILY NOT NAMED // MITOCHONDRIAL CARNITINE/ACYLCARNITINE CARRIER-LIKE PROTEIN	42.17	72.65	81.68	61.57	3.47	10.99	4.65	3.37
Zosma01g13390.v3.1	-	7.97	7.82	7.75	7.91	58.24	52.02	61.89	89.6
Zosma01g13400.v3.1	-	2.92	4.03	2.62	4.81	28.88	28.93	30.28	4.78
Zosma01g13440.v3.1	(1 of 39) PF00078//PF00665//PF13456 - Reverse transcriptase (RNA-dependent DNA polymerase) (RVT_1) // Integrase core domain (rve) // Reverse transcriptase-like (RVT_3)	0.38	0.03	0.53	0.43	0.02	0.07	0.02	0
Zosma01g13490.v3.1	-	21.53	30.39	21.35	13.52	168.09	162.47	164.38	254.42
Zosma01g13520.v3.1	(1 of 1) PTHR12050:SF1 - VACUOLAR PROTEIN SORTING-ASSOCIATED PROTEIN 55 HOMOLOG	14.63	13.38	13.93	11.88	8.08	13.17	12.43	27.48
Zosma01g13530.v3.1	-	2.37	9.92	5.26	3.28	0	0	0	0
Zosma01g13570.v3.1	(1 of 2) PTHR23155//PTHR23155:SF516 - LEUCINE-RICH REPEAT-CONTAINING PROTEIN // PLANT INTRACELLULAR RAS-GROUP-RELATED LRR PROTEIN 1-RELATED	127.06	174.6	268.94	175.56	0.1	0.14	0.08	0.05
Zosma01g13580.v3.1	(1 of 6) K04078 - chaperonin GroES (groES, HSPE1)	297.94	296.56	228.27	216.72	1.66	1.85	4.01	10.58
Zosma01g13600.v3.1	(1 of 1) PTHR10366//PTHR10366:SF389 - NAD DEPENDENT EPIMERASE/DEHYDRATASE // SUBFAMILY NOT NAMED	27.99	20.34	25.77	25.01	10.97	17.69	10.54	13.48
Zosma01g13620.v3.1	(1 of 12) PTHR31099//PTHR31099:SF12 - FAMILY NOT NAMED // F5J5.12-RELATED	1.12	0	1.01	1.25	0.19	0	0	0
Zosma01g13630.v3.1	-	23.45	0	19.1	8.87	0	0	0	0
Zosma01g13640.v3.1	(1 of 3) PTHR10791//PTHR10791:SF22 - RAG1-ACTIVATING PROTEIN 1 // BIDIRECTIONAL SUGAR TRANSPORTER SWEET10	107.76	267.48	93.23	81.84	0	0	0.13	0
Zosma01g13650.v3.1	-	1.83	4.32	0	1.31	0	0	0	0
Zosma01g13680.v3.1	(1 of 2) PF00665//PF03732//PF07727 - Integrase core domain (rve) // Retrotransposon gag protein (Retrotrans_gag) // Reverse transcriptase (RNA-dependent DNA polymerase) (RVT_2)	0.35	0.2	0.24	0.33	0.05	0.08	0.16	0.17
Zosma01g13700.v3.1	(1 of 2) K14485 - transport inhibitor response 1 (TIR1)	2.02	2.41	2.31	1.39	57.48	54.89	51.43	26.21
Zosma01g13710.v3.1	(1 of 3) PTHR10110//PTHR10110:SF117 - SODIUM/HYDROGEN EXCHANGER // SODIUM/HYDROGEN EXCHANGER 1-RELATED	1153.35	1118.94	955.08	981.76	0	0.04	0.04	0.04
Zosma01g13720.v3.1	(1 of 2) PTHR20863:SF29 - ACYL CARRIER PROTEIN 1, CHLOROPLASTIC-RELATED	29.77	27.11	25.09	20.91	211.39	224.8	216.8	307.55
Zosma01g13740.v3.1	(1 of 1) PTHR10857//PTHR10857:SF46 - COPINE // DCD (DEVELOPMENT AND CELL DEATH) DOMAIN PROTEIN	3.8	6.58	6.63	4.71	4.64	4.86	2.96	2.34
Zosma01g13780.v3.1	-	1.23	1.18	3.21	4.09	0	1.1	0	0
Zosma01g13820.v3.1	-	0	0	0	0	1.59	1.25	0.27	3.92
Zosma01g13830.v3.1	(1 of 2) PTHR35743:SF1 - SEQUENCE-SPECIFIC DNA BINDING TRANSCRIPTION FACTOR	1.9	1.76	2.12	2.07	11.2	11.54	9.92	10.04
Zosma01g13860.v3.1	(1 of 8) K11251 - histone H2A (H2A)	152.45	104.07	105.94	161.68	51.57	45	52.17	62.15
Zosma01g13870.v3.1	(1 of 10) KOG0617 - Ras suppressor protein (contains leucine-rich repeats)	0	0	0	0	17.34	19.56	19.1	1.3
Zosma01g13930.v3.1	(1 of 11) PTHR31621//PTHR31621:SF1 - FAMILY NOT NAMED // DUF679 DOMAIN MEMBRANE PROTEIN 1	22.94	18.91	15.17	12.8	1.42	0.34	2.05	1.92
Zosma01g13970.v3.1	(1 of 2) K14564 - nucleolar protein 56 (NOP56)	14.06	6.51	12.51	17.4	64.59	54.69	71.11	50.84
Zosma01g13980.v3.1	(1 of 2) K14564 - nucleolar protein 56 (NOP56)	2.84	1.55	2.28	2.68	52.75	47.73	53.97	54.15
Zosma01g13990.v3.1	(1 of 2) 2.7.1.23//2.7.1.86 - NAD(+) kinase / DPN kinase // NADH kinase	52.73	41.94	59.87	68.13	63.98	65.85	60.59	46.66
Zosma01g14010.v3.1	(1 of 3) PTHR15907:SF47 - PROTEIN PLANT CADMIUM RESISTANCE 11-RELATED	803.02	469.98	709.89	1106.66	0	0	0	0
Zosma01g14030.v3.1	-	1.98	1.38	2.61	1.21	22.91	23.16	21.87	17.67
Zosma01g14050.v3.1	-	578.52	494.18	567.03	572.74	285.46	322.55	266.67	244.23
Zosma01g14070.v3.1	-	0	0	0.2	0	12.77	4.72	2.69	4.4
Zosma01g14080.v3.1	(1 of 22) PF06203 - CCT motif (CCT)	0.99	1.24	0.38	0.37	0.58	0.23	0	0.32
Zosma01g14130.v3.1	(1 of 6) PTHR31413:SF2 - AFP HOMOLOG 2	2.44	2.64	1.3	1.45	15.39	11.32	12.66	16.21
Zosma01g14150.v3.1	-	0.55	0.4	1.68	1.58	0.05	0.52	1.13	2.1
Zosma01g14170.v3.1	(1 of 28) PF00665//PF13456 - Integrase core domain (rve) // Reverse transcriptase-like (RVT_3)	0.09	0.37	0.18	0.22	0	0.06	0.1	0
Zosma01g14230.v3.1	(1 of 6) PTHR31413//PTHR31413:SF2 - FAMILY NOT NAMED // AFP HOMOLOG 2	2.44	2.64	1.3	1.45	15.39	11.32	12.66	16.21
Zosma01g14250.v3.1	(1 of 3) K01853 - cycloartenol synthase (E5.4.99.8)	8.78	10.73	20.56	20.82	0	0	0	0
Zosma01g14300.v3.1	-	10.73	12.32	29.42	23.28	0	0.17	0	0
Zosma01g14380.v3.1	(1 of 28) PF00665//PF13456 - Integrase core domain (rve) // Reverse transcriptase-like (RVT_3)	0.15	0	0.12	0.06	0	0.02	0	0
Zosma01g14430.v3.1	(1 of 37) PF00078//PF00665//PF03732//PF13456 - Reverse transcriptase (RNA-dependent DNA polymerase) (RVT_1) // Integrase core domain (rve) // Retrotransposon gag protein (Retrotrans_gag) // Reverse transcriptase-like (RVT_3)	0.28	0.05	0.15	0.21	0.2	0	0.02	0
Zosma01g14470.v3.1	(1 of 44) 2.7.7.49//2.7.7.7//3.1.13.2//3.1.26.4 - RNA-directed DNA polymerase / Revertase // DNA-directed DNA polymerase / DNA-dependent DNA polymerase // Exoribonuclease H // Ribonuclease H / RNase H	0.26	0.04	0.34	0.5	0.03	0.25	0.09	0
Zosma01g14480.v3.1	(1 of 2) KOG0810//KOG1003 - SNARE protein Syntaxin 1 and related proteins // Actin filament-coating protein tropomyosin	0.64	0.03	0.44	0.76	0.07	0.07	0.15	0.02
Zosma01g14500.v3.1	-	0.94	0.06	0.29	0.62	0	0	0.1	0
Zosma01g14610.v3.1	(1 of 19) PF04640 - PLATZ transcription factor (PLATZ)	2.61	6.87	15.45	3.21	0	0	0	0
Zosma01g14630.v3.1	(1 of 26) PF00078//PF13456 - Reverse transcriptase (RNA-dependent DNA polymerase) (RVT_1) // Reverse transcriptase-like (RVT_3)	0.49	0.19	0.78	0.33	0.16	0	0.14	0
Zosma01g14640.v3.1	(1 of 44) 2.7.7.49//2.7.7.7//3.1.13.2//3.1.26.4 - RNA-directed DNA polymerase / Revertase // DNA-directed DNA polymerase / DNA-dependent DNA polymerase // Exoribonuclease H // Ribonuclease H / RNase H	2.25	0.35	2.09	1.08	0	0	0.09	0
Zosma01g14680.v3.1	(1 of 2) K00031 - isocitrate dehydrogenase (IDH1, IDH2, icd)	1.64	1.31	1.75	1.31	14.02	14.79	10.8	16.7
Zosma01g14710.v3.1	-	0.64	0.53	0.6	0.25	31.82	24.29	28.92	34.08
Zosma01g14750.v3.1	(1 of 11) 2.4.1.324 - 7-deoxyloganetin glucosyltransferase / UGT85A24	1.79	1.31	1.56	1.51	19.34	21	18.51	17.48
Zosma01g14780.v3.1	(1 of 11) 2.4.1.324 - 7-deoxyloganetin glucosyltransferase / UGT85A24	0.49	1.64	1.15	0.06	3.42	6.08	5.65	9.06
Zosma01g14870.v3.1	(1 of 5) K16223 - protein FLOWERING LOCUS T (FT)	4.89	1.83	3.76	4.4	14.97	15.43	17.21	16.1
Zosma01g14910.v3.1	(1 of 4) PTHR32285//PTHR32285:SF15 - FAMILY NOT NAMED // PROTEIN TRICHOME BIREFRINGENCE-LIKE 37-RELATED	0.3	0.29	0.11	0.29	2.14	2.16	1.62	3.52
Zosma01g14920.v3.1	(1 of 1) K11721 - bromodomain-containing protein 3 (BRD3)	8.26	7.2	6.5	6.33	55.58	55.01	52.32	38.24
Zosma01g14940.v3.1	(1 of 3) PTHR22953//PTHR22953:SF33 - ACID PHOSPHATASE RELATED // SUBFAMILY NOT NAMED	0.16	0.01	0.04	0.07	2.49	1.91	1.08	4.19
Zosma01g14960.v3.1	-	0.15	0.05	0.19	0.23	0	0.04	0.1	0
Zosma01g14970.v3.1	(1 of 361) 3.1.26.4 - Ribonuclease H / RNase H	0	0.06	0.37	0.24	0	0	0	0
Zosma01g15070.v3.1	(1 of 1) K12858 - ATP-dependent RNA helicase DDX23/PRP28 (DDX23, PRP28)	5.19	5.32	3.86	3.91	71.38	66.7	73.64	61.22
Zosma01g15090.v3.1	(1 of 1) PTHR14795//PTHR14795:SF2 - HELICASE RELATED // SUBFAMILY NOT NAMED	19.73	14.37	20.26	23.52	11.27	15.17	10.95	4.93
Zosma01g15100.v3.1	(1 of 1) PTHR10516//PTHR10516:SF308 - PEPTIDYL-PROLYL CIS-TRANS ISOMERASE // PEPTIDYL-PROLYL CIS-TRANS ISOMERASE FKBP17-2, CHLOROPLASTIC-RELATED	2.47	3.98	2.35	1.53	0.6	0.89	0	0.69
Zosma01g15140.v3.1	(1 of 3) PTHR10891//PTHR10891:SF605 - EF-HAND CALCIUM-BINDING DOMAIN CONTAINING PROTEIN // CALCIUM-BINDING PROTEIN CML25-RELATED	129.38	68.87	116.49	99.3	0	0	0	0
Zosma01g15150.v3.1	(1 of 1) PTHR10799:SF640 - NUCLEAR PROTEIN STH1/NPS1	22.89	12.03	24.65	25.33	16.24	15.92	14.35	14.84
Zosma01g15240.v3.1	-	9.23	18.36	60.87	19.59	1.36	0	0	0
Zosma01g15270.v3.1	(1 of 1) PTHR33558:SF1 - GLUTAREDOXIN-LIKE PROTEIN C5ORF63	9.29	4.12	5.09	5.17	28.9	36.85	27.45	28.25
Zosma01g15310.v3.1	(1 of 3) 2.8.1.2 - 3-mercaptopyruvate sulfurtransferase	7.67	9.69	11.13	7.66	3.57	4.93	1.86	1.03
Zosma01g15440.v3.1	(1 of 4) K09646 - serine carboxypeptidase 1 [EC:3.4.16.-] (SCPEP1)	2.87	3.99	5.22	3.3	0.32	0	0.57	0.92
Zosma01g15460.v3.1	(1 of 28) PF00665//PF13456 - Integrase core domain (rve) // Reverse transcriptase-like (RVT_3)	0.16	0.25	0.38	0.5	0.3	0	0.07	0
Zosma01g15470.v3.1	(1 of 44) 2.7.7.49//2.7.7.7//3.1.13.2//3.1.26.4 - RNA-directed DNA polymerase / Revertase // DNA-directed DNA polymerase / DNA-dependent DNA polymerase // Exoribonuclease H // Ribonuclease H / RNase H	4.51	0.29	3.33	5.16	1.38	0.64	0.53	0.13
Zosma01g15480.v3.1	-	0.97	0	0.48	1.07	0	0	0	0
Zosma01g15500.v3.1	(1 of 61) KOG1003 - Actin filament-coating protein tropomyosin	0.26	0.03	0.22	0.15	0	0.03	0	0.02
Zosma01g15550.v3.1	(1 of 7) PTHR13140//PTHR13140:SF384 - MYOSIN // MYOSIN-2	3.47	3.09	3.36	3.84	33.21	32.92	38.11	48.75
Zosma01g15560.v3.1	-	10.29	28.02	18.3	13.04	0	0	0	0
Zosma01g15570.v3.1	-	1.3	1.47	1.39	1.39	10.06	9.94	15.32	22.91
Zosma01g15590.v3.1	(1 of 3) PTHR16290//PTHR16290:SF3 - TRANSCRIPTION FACTOR SMIF DECAPPING ENZYME DCP1 // MRNA-DECAPPING ENZYME-LIKE PROTEIN	2.49	4.59	5.47	0.81	0	0	0	0
Zosma01g15660.v3.1	-	0.15	0	0.24	0.17	0.04	0	0.04	0
Zosma01g15700.v3.1	(1 of 1) PTHR11697//PTHR11697:SF137 - GENERAL TRANSCRIPTION FACTOR 2-RELATED ZINC FINGER PROTEIN // SUBFAMILY NOT NAMED	2.74	2.4	1.9	1.09	3.28	2.06	2.39	0.74
Zosma01g15710.v3.1	-	0.12	0.01	0.13	0.58	0.03	0	0	0
Zosma01g15740.v3.1	(1 of 7) PTHR10350 - NUCLEAR PORE COMPLEX PROTEIN NUP155	0	0	0	0	4.41	0.87	2.8	0
Zosma01g15750.v3.1	(1 of 28) PF00665//PF13456 - Integrase core domain (rve) // Reverse transcriptase-like (RVT_3)	0.31	0.03	0.26	0.27	0.1	0	0	0
Zosma01g15780.v3.1	(1 of 18) PF00078//PF03732//PF13456 - Reverse transcriptase (RNA-dependent DNA polymerase) (RVT_1) // Retrotransposon gag protein (Retrotrans_gag) // Reverse transcriptase-like (RVT_3)	0.04	0.05	0.1	0.07	0.03	0	0	0
Zosma01g15790.v3.1	(1 of 245) PF03732 - Retrotransposon gag protein (Retrotrans_gag)	0.19	0.08	0.21	0.1	0.06	0.08	0.05	0
Zosma01g15800.v3.1	-	1.04	0.32	0.54	0.77	0	0	0	0
Zosma01g15820.v3.1	(1 of 39) PF00078//PF00665//PF13456 - Reverse transcriptase (RNA-dependent DNA polymerase) (RVT_1) // Integrase core domain (rve) // Reverse transcriptase-like (RVT_3)	0.41	0.08	0.41	0.36	0.12	0.13	0.04	0
Zosma01g15830.v3.1	(1 of 61) KOG1003 - Actin filament-coating protein tropomyosin	0.08	0	0.16	0.31	0.02	0.09	0.04	0
Zosma01g15860.v3.1	(1 of 3) PTHR22953//PTHR22953:SF33 - ACID PHOSPHATASE RELATED // SUBFAMILY NOT NAMED	0.16	0.08	0.04	0.07	2.85	2.61	1.64	6.27
Zosma01g15870.v3.1	(1 of 26) PF00078//PF13456 - Reverse transcriptase (RNA-dependent DNA polymerase) (RVT_1) // Reverse transcriptase-like (RVT_3)	0.1	0.06	0.13	0.06	0.04	0.02	0	0
Zosma01g15910.v3.1	(1 of 2) K12812 - ATP-dependent RNA helicase UAP56/SUB2 (UAP56, BAT1, SUB2)	6.1	6.61	7.85	6.32	67.92	67.28	64.59	34.56
Zosma01g15930.v3.1	(1 of 1) PTHR24209//PTHR24209:SF7 - FAMILY NOT NAMED // PROTEIN DA1-RELATED 2	12.65	17.48	17.29	14.32	8.21	6.11	7.39	6.62
Zosma01g15940.v3.1	(1 of 10) K06269 - serine/threonine-protein phosphatase PP1 catalytic subunit (PPP1C)	69.78	27.18	56.75	61.13	28.16	27.28	23.53	24.12
Zosma01g15950.v3.1	(1 of 19) PF14244 - gag-polypeptide of LTR copia-type (UBN2_3)	0.55	0.98	0.24	1.22	6.61	5.3	4.34	0.85
Zosma01g15960.v3.1	(1 of 10) K06269 - serine/threonine-protein phosphatase PP1 catalytic subunit (PPP1C)	0.63	0.68	0.91	0.52	5.8	6.02	6.05	7.39
Zosma01g15970.v3.1	(1 of 1) PTHR11206//PTHR11206:SF101 - MULTIDRUG RESISTANCE PROTEIN // MATE EFFLUX FAMILY PROTEIN 2, CHLOROPLASTIC	2.43	2.02	2.96	1.82	0.22	0.26	0.42	0.04
Zosma01g16000.v3.1	(1 of 2) PTHR22903//PTHR22903:SF18 - PLEKHH PROTEIN // SUBFAMILY NOT NAMED	4.94	7.16	4.31	4.62	50.24	55.7	67.8	78.82
Zosma01g16020.v3.1	(1 of 2) PTHR12565:SF108 - TRANSCRIPTION FACTOR PIF1	0.18	0	0.44	0	22.82	17.09	23.07	40.9
Zosma01g16040.v3.1	(1 of 1) K06874 - zinc finger protein (K06874)	5.69	5.83	13.51	7.98	70.23	66.88	75.89	88.63
Zosma01g16060.v3.1	(1 of 3) K14497 - protein phosphatase 2C (PP2C)	114.7	139.93	110.33	171.85	55.73	53.63	62.37	59.55
Zosma01g16150.v3.1	(1 of 1) PTHR22844//PTHR22844:SF188 - F-BOX AND WD40 DOMAIN PROTEIN // SUBFAMILY NOT NAMED	0	0	0.35	0.55	0	0	0	0
Zosma01g16160.v3.1	(1 of 1) PTHR10133:SF22 - 5'-3' EXONUCLEASE FAMILY PROTEIN	2.17	1.48	2.34	3.02	1.49	2.53	1.75	2.84
Zosma01g16190.v3.1	-	2.05	2.7	3.54	2.14	208.54	177.72	221.01	338.84
Zosma01g16200.v3.1	(1 of 1) 2.7.7.1//2.7.7.18 - Nicotinamide-nucleotide adenylyltransferase / NMNAT // Nicotinate-nucleotide adenylyltransferase / Deamido-NAD(+) pyrophosphorylase	45.3	53.93	44.61	41.71	5.97	6.02	7.16	6.71
Zosma01g16220.v3.1	(1 of 2) PTHR13683//PTHR13683:SF248 - ASPARTYL PROTEASES // SUBFAMILY NOT NAMED	0.97	0.68	1.16	1.61	0.79	0.44	0.1	0.11
Zosma01g16230.v3.1	(1 of 1) PTHR10516//PTHR10516:SF326 - PEPTIDYL-PROLYL CIS-TRANS ISOMERASE // SUBFAMILY NOT NAMED	145.83	128.96	128.19	155.43	124.96	143.65	140.57	240.09
Zosma01g16240.v3.1	(1 of 3) PF08137 - DVL family (DVL)	0.4	0.15	0	0.04	27.35	24.87	20.67	43.08
Zosma01g16370.v3.1	(1 of 1) PTHR31288:SF10 - O-FUCOSYLTRANSFERASE FAMILY PROTEIN	22.24	25.21	20.6	14.25	19.45	19.35	16.58	16.34
Zosma01g16380.v3.1	-	0.18	0.07	0.17	0.33	0	0	0	0
Zosma01g16400.v3.1	(1 of 1) PTHR22883//PTHR22883:SF75 - ZINC FINGER DHHC DOMAIN CONTAINING PROTEIN // PALMITOYLTRANSFERASE ZDHHC22	8.24	8.67	8.57	9.84	4.6	5.71	4.32	4.4
Zosma01g16460.v3.1	(1 of 8) PF02992//PF13963 - Transposase family tnp2 (Transposase_21) // Transposase-associated domain (Transpos_assoc)	0.35	0.56	2.35	0.94	0.44	0.26	0.22	0.33
Zosma01g16490.v3.1	(1 of 6) 3.4.24.12 - Envelysin / Sea-urchin-hatching proteinase	382.43	716.29	297.4	96.81	0	0	0	0
Zosma01g16500.v3.1	(1 of 1) PTHR12428//PTHR12428:SF19 - OXA1 // INNER MEMBRANE PROTEIN ALBINO3, CHLOROPLASTIC	4.21	5.16	3.61	4.59	38.76	37.51	33.44	42.14
Zosma01g16510.v3.1	(1 of 11) PF00314 - Thaumatin family (Thaumatin)	1.87	3.5	3.25	2.17	0	0.36	0.11	0
Zosma01g16530.v3.1	(1 of 1) PTHR34565:SF1 - TRANSMEMBRANE PROTEIN	1844.54	2073.1	1632.38	1383.27	453.34	361.97	322.78	375.01
Zosma01g16550.v3.1	(1 of 1) PTHR23002//PTHR23002:SF66 - ZINC FINGER CCHC DOMAIN CONTAINING PROTEIN // SUBFAMILY NOT NAMED	4.95	6.09	4.82	6.88	85.35	67.96	78.02	135.37
Zosma01g16560.v3.1	(1 of 1) KOG4839 - Uncharacterized conserved protein	3.99	3.12	4.21	6.62	56.78	45.79	54.27	23.86
Zosma01g16600.v3.1	(1 of 5) PTHR24320:SF81 - NAD(P)-BINDING ROSSMANN-FOLD SUPERFAMILY PROTEIN	174.6	222.72	167.55	161.94	0.82	1	0.48	0.9
Zosma01g16630.v3.1	-	0	0.24	0.35	0.24	0.11	0	0	0
Zosma01g16640.v3.1	(1 of 402) PF13041 - PPR repeat family (PPR_2)	3.06	3.47	1.05	3.05	12.82	16.85	16.82	17.19
Zosma01g16650.v3.1	(1 of 1) PTHR24073:SF541 - RAS-RELATED PROTEIN RABE1A	271.25	220.45	270.13	262.54	81.54	77.8	61.11	47.7
Zosma01g16670.v3.1	(1 of 2) 1.2.4.2 - Oxoglutarate dehydrogenase (succinyl-transferring) / Oxoglutarate dehydrogenase (lipoamide)	447.15	495.94	483.94	449.33	0.06	0	0.02	0
Zosma01g16680.v3.1	(1 of 1) PF00076//PF00098//PF14392 - RNA recognition motif. (a.k.a. RRM, RBD, or RNP domain) (RRM_1) // Zinc knuckle (zf-CCHC) // Zinc knuckle (zf-CCHC_4)	1.78	2.33	2.03	2.4	16.09	17.51	17.75	21.79
Zosma01g16690.v3.1	(1 of 38) 3.6.3.44 - Xenobiotic-transporting ATPase / Steroid-transporting ATPase	2.02	2.28	3.06	2.64	37.99	35.46	33.99	24.65
Zosma01g16710.v3.1	(1 of 3) PTHR14155//PTHR14155:SF102 - RING FINGER DOMAIN-CONTAINING // RING ZINC FINGER-CONTAINING PROTEIN	1.85	2.45	3.53	1.87	0	0	0	0.31
Zosma01g16720.v3.1	(1 of 1) PTHR22600//PTHR22600:SF16 - BETA-HEXOSAMINIDASE // BETA-HEXOSAMINIDASE 1	3.84	4.86	5.87	3.68	0.69	1.41	0.91	0.7
Zosma01g16730.v3.1	(1 of 1) PTHR26374:SF198 - ZINC FINGER PROTEIN ZAT11	0.33	0.95	0.68	0.93	0	0	0	0
Zosma01g16760.v3.1	(1 of 1) PTHR14154:SF15 - PEPTIDYL-PROLYL CIS-TRANS ISOMERASE, PUTATIVE-RELATED	0.19	0.6	0	0	5.37	2.82	5.13	6.05
Zosma01g16770.v3.1	-	29.61	21.17	29.17	34.45	16.03	12.84	15.67	14.93
Zosma01g16790.v3.1	(1 of 5) PTHR12542//PTHR12542:SF17 - EXOCYST COMPLEX PROTEIN EXO70 // SUBFAMILY NOT NAMED	10.02	1.47	23.93	26.35	0	0	0	0.09
Zosma01g16830.v3.1	(1 of 2) PTHR21726//PTHR21726:SF49 - PHOSPHATIDYLINOSITOL N-ACETYLGLUCOSAMINYLTRANSFERASE SUBUNIT P DOWN SYNDROME CRITICAL REGION PROTEIN 5 -RELATED // PHOSPHATIDYLINOSITOL N-ACETYGLUCOSAMINLYTRANSFERASE SUBUNIT P-LIKE PROTEIN	1.19	0.48	0.71	1.19	0	0.05	0.02	0.02
Zosma01g16900.v3.1	(1 of 31) PF14111 - Domain of unknown function (DUF4283) (DUF4283)	0.23	0	0.55	0.54	4.68	5.88	4.94	5.5
Zosma01g16920.v3.1	(1 of 3) 1.8.5.1 - Glutathione dehydrogenase (ascorbate)	29.12	25.14	20.45	17.94	308.89	370.25	326.21	348.93
Zosma01g16930.v3.1	(1 of 1) PTHR24351:SF55 - AGC KINASE 1.7-RELATED	203.32	157.43	236.16	244.2	21.95	15.49	21.52	16.16
Zosma01g16940.v3.1	-	1.39	1.62	1.39	0.41	0	0	0	0.44
Zosma01g16950.v3.1	(1 of 3) PF02892//PF05699//PF14372 - BED zinc finger (zf-BED) // hAT family C-terminal dimerisation region (Dimer_Tnp_hAT) // Domain of unknown function (DUF4413) (DUF4413)	5.15	3.48	3.61	6.18	90.67	66.06	91.49	66.34
Zosma01g16980.v3.1	(1 of 1) K03021 - DNA-directed RNA polymerase III subunit RPC2 (RPC2, POLR3B)	1.86	2.96	1.73	1.72	20.76	14.76	23.86	10.77
Zosma01g16990.v3.1	(1 of 245) PF03732 - Retrotransposon gag protein (Retrotrans_gag)	0.4	0.38	0.99	0.65	0.19	0.28	0.26	0
Zosma01g17010.v3.1	(1 of 28) PF00665//PF13456 - Integrase core domain (rve) // Reverse transcriptase-like (RVT_3)	0.06	0.1	0.28	0.17	0.06	0	0.1	0
Zosma01g17020.v3.1	-	2.4	0	1.25	3.21	0.31	0	0.4	0
Zosma01g17030.v3.1	(1 of 1) PTHR30238:SF0 - PROTEIN PIGMENT DEFECTIVE 149	1.61	1.53	0.95	1.7	12.08	13.22	13.68	10.4
Zosma01g17050.v3.1	(1 of 1) KOG2176 - Exocyst complex, subunit SEC15	0.99	1.07	0.63	0.68	14.65	11.44	15.34	5.55
Zosma01g17070.v3.1	(1 of 2) 2.7.8.5 - CDP-diacylglycerol--glycerol-3-phosphate 3-phosphatidyltransferase / Phosphatidylglycerophosphate synthase	36.14	44.53	67.5	70.55	7.69	9.79	5.74	11.29
Zosma01g17080.v3.1	(1 of 1) PTHR33372:SF1 - CHLOROPLAST J-LIKE DOMAIN 1-CONTAINING PROTEIN	4.15	5.36	3.4	2.81	29.53	24.67	30.76	19.63
Zosma01g17090.v3.1	(1 of 2) PTHR22957//PTHR22957:SF328 - TBC1 DOMAIN FAMILY MEMBER GTPASE-ACTIVATING PROTEIN // RABGAP/TBC DOMAIN-CONTAINING PROTEIN	1.8	2.02	2.13	1.72	53.87	51.81	55.81	77.2
Zosma01g17120.v3.1	-	2.16	3.59	2.82	2.17	28.54	22.87	30.03	25.75
Zosma01g17160.v3.1	-	0.38	0	0.45	0.91	5.45	3.66	5.36	0.89
Zosma01g17180.v3.1	(1 of 2) PTHR31241//PTHR31241:SF7 - FAMILY NOT NAMED // ETHYLENE-RESPONSIVE TRANSCRIPTION FACTOR ABI4	0.1	0	0.06	0.06	35.3	47.03	32.52	15.11
Zosma01g17190.v3.1	(1 of 39) PF00078//PF00665//PF13456 - Reverse transcriptase (RNA-dependent DNA polymerase) (RVT_1) // Integrase core domain (rve) // Reverse transcriptase-like (RVT_3)	0.71	0.42	0.89	0.42	0.04	0	0	0
Zosma01g17220.v3.1	(1 of 1) K01103 - 6-phosphofructo-2-kinase / fructose-2,6-biphosphatase 3&#160 (PFKFB3)	1.09	1.35	1.04	0.94	28.99	28.53	27.57	23.59
Zosma01g17280.v3.1	(1 of 1) PTHR21096//PTHR21096:SF0 - UNCHARACTERIZED // PROTEIN FAM136A	7.39	7.48	7.61	7	119.83	98.08	148.53	157.52
Zosma01g17310.v3.1	(1 of 11) 3.1.4.11 - Phosphoinositide phospholipase C / Triphosphoinositide phosphodiesterase	84.52	84.86	79.61	76.89	15.14	37.85	12.07	15.2
Zosma01g17340.v3.1	(1 of 4) K05857 - phosphatidylinositol phospholipase C, delta (PLCD)	2.9	3.8	2.38	2.49	0.12	0	0	0.21
Zosma01g17350.v3.1	(1 of 2) 2.3.1.171 - Anthocyanin 6''-O-malonyltransferase / 3MaT	28.19	49.66	18.98	21.94	16.7	24.87	13.29	8.7
Zosma01g17360.v3.1	-	0.31	1.38	0.46	0.54	13.74	11.29	12.91	8.95
Zosma01g17380.v3.1	(1 of 11) 3.1.4.11 - Phosphoinositide phospholipase C / Triphosphoinositide phosphodiesterase	197.98	208.05	152.35	156.37	23.03	31.27	27.48	19.39
Zosma01g17400.v3.1	(1 of 2) KOG1264 - Phospholipase C	6.6	14.07	7.09	6.1	2.2	9.19	0.99	1.86
Zosma01g17410.v3.1	(1 of 11) 3.1.4.11 - Phosphoinositide phospholipase C / Triphosphoinositide phosphodiesterase	1.69	1.03	9.64	5.4	0.9	1.16	0.5	0.18
Zosma01g17420.v3.1	(1 of 1) K15683 - NF-X1-type zinc finger protein NFXL1 (NFXL1, OZFP)	46	39.4	32.5	41.2	10.99	17.52	9.9	9.75
Zosma01g17430.v3.1	(1 of 2) PTHR27003:SF102 - SERINE/THREONINE-PROTEIN KINASE-LIKE PROTEIN CCR3-RELATED	41.09	15.03	39.2	66.09	1.81	1.41	1.98	1.05
Zosma01g17480.v3.1	(1 of 3) K03231 - elongation factor 1-alpha (EEF1A)	87.67	142.38	177.49	159.88	0.81	2.34	1.37	1.05
Zosma01g17490.v3.1	(1 of 3) PTHR32295//PTHR32295:SF32 - FAMILY NOT NAMED // PROTEIN IQ-DOMAIN 3-RELATED	10.19	14.09	8.45	3.84	105.34	114.54	87.14	85.37
Zosma01g17500.v3.1	-	0.2	0.16	0.25	0	4.07	4.76	3.47	3.01
Zosma01g17510.v3.1	-	11.63	6.95	10.13	15.67	0.13	0.14	0.29	0.19
Zosma01g17560.v3.1	-	1.4	1.22	2.65	1.55	0	1.38	1.92	0.12
Zosma01g17570.v3.1	-	0.94	1.96	0	1.12	0	0	0	0
Zosma01g17590.v3.1	(1 of 5) PTHR24347:SF167 - CBL-INTERACTING SERINE/THREONINE-PROTEIN KINASE 2	8.42	11.67	14.1	8.93	4.14	3.72	3.54	3.35
Zosma01g17610.v3.1	(1 of 6) K09873 - aquaporin TIP (TIP)	21.46	34.58	32.02	83.47	734.2	631.77	763.77	743.71
Zosma01g17630.v3.1	(1 of 6) PTHR23092:SF30 - NUCLEOTIDYLTRANSFERASE FAMILY PROTEIN-RELATED	0.28	0.17	0.08	0.49	0.12	0	0	0
Zosma01g17640.v3.1	(1 of 1) PTHR11986//PTHR11986:SF66 - AMINOTRANSFERASE CLASS III // ALANINE--GLYOXYLATE AMINOTRANSFERASE 2 HOMOLOG 2, MITOCHONDRIAL-RELATED	24.81	37.06	10.81	14.4	9.54	8.02	7.46	9.38
Zosma01g17690.v3.1	(1 of 1) K11094 - U2 small nuclear ribonucleoprotein B'' (SNRPB2)	17.56	11.85	14.37	17.25	108.63	97.23	129.29	118.31
Zosma01g17730.v3.1	-	19.82	20.37	22.07	23.48	6.71	12.41	6.08	3.94
Zosma01g17740.v3.1	-	2.33	2.96	3.1	3.13	12.72	12.24	14.83	19.5
Zosma01g17750.v3.1	-	6.64	0.08	6.28	7.95	0.13	0	0	0
Zosma01g17790.v3.1	(1 of 3) PTHR19317:SF9 - PRA1 FAMILY PROTEIN B1-RELATED	104.13	108.82	119.81	112.49	114.41	129.58	93.07	59.5
Zosma01g17890.v3.1	(1 of 1) PTHR12875:SF0 - GOLGI TO ER TRAFFIC PROTEIN 4 HOMOLOG	21.17	23.63	21.6	20.44	31.02	26.89	22.13	16.27
Zosma01g17900.v3.1	(1 of 1) PF09451 - Autophagy-related protein 27 (ATG27)	23.55	20.95	21.41	24.68	0	0	0	0
Zosma01g17940.v3.1	(1 of 1) PTHR24198//PTHR24198:SF33 - ANKYRIN REPEAT AND PROTEIN KINASE DOMAIN-CONTAINING PROTEIN // ANKYRIN REPEAT-CONTAINING PROTEIN	0.03	0	0	0	12.69	10.51	11.15	11.32
Zosma01g17970.v3.1	(1 of 1) K10994 - cell cycle checkpoint control protein RAD9A [EC:3.1.11.2] (RAD9A)	0.64	0.48	1.18	0.83	6.85	4.98	5.47	6.67
Zosma01g17980.v3.1	(1 of 6) PTHR23092:SF30 - NUCLEOTIDYLTRANSFERASE FAMILY PROTEIN-RELATED	0.08	0.29	0.37	0.26	0	0	0	0
Zosma01g18020.v3.1	-	4.04	3.51	5.79	5.46	40.8	38.45	40.19	27.35
Zosma01g18030.v3.1	(1 of 1) PTHR33076:SF1 - NON-SPECIFIC LIPID-TRANSFER PROTEIN 10-RELATED	10.71	2.62	5.15	3.64	83.44	265.29	58.18	99.34
Zosma01g18040.v3.1	(1 of 2) K15437 - aminoacyl tRNA synthase complex-interacting multifunctional protein 1 (AIMP1, ARC1)	15.71	20.51	28.4	24.36	158.69	145.81	164.85	171.73
Zosma01g18050.v3.1	(1 of 1) PTHR22778:SF12 - RHODANESE-LIKE DOMAIN-CONTAINING PROTEIN 7	5.32	3.89	5.62	7.48	58.95	55.81	57.31	63.59
Zosma01g18060.v3.1	(1 of 3) K00487 - trans-cinnamate 4-monooxygenase (CYP73A)	6.04	7.08	7.59	12.6	58.48	73.3	58.16	49.44
Zosma01g18120.v3.1	(1 of 4) 3.1.1.4 - Phospholipase A(2) / Phospholipase A2	73	19.52	82.81	75.92	22.63	21.74	23.7	10.79
Zosma01g18140.v3.1	(1 of 3) PTHR32246//PTHR32246:SF18 - FAMILY NOT NAMED // C2 DOMAIN-CONTAINING PROTEIN-RELATED	62.81	140.22	144.45	85.92	0.43	0.28	1	0.4
Zosma01g18160.v3.1	(1 of 8) PTHR33646//PTHR33646:SF2 - FAMILY NOT NAMED // F20H23.8 PROTEIN-RELATED	0.92	1	1.53	1.67	0	0	0	0
Zosma01g18170.v3.1	(1 of 5) PF01419 - Jacalin-like lectin domain (Jacalin)	57.58	76.69	68.2	56.44	0	0	0	0
Zosma01g18190.v3.1	-	1.25	6.29	0.41	1.03	0	0	0	0
Zosma01g18220.v3.1	-	0	1.53	0.84	0	20.44	37.38	26.86	33.21
Zosma01g18230.v3.1	(1 of 4) PTHR22870:SF91 - REGULATOR OF CHROMOSOME CONDENSATION (RCC1) FAMILY WITH FYVE ZINC FINGER DOMAIN-RELATED	6.22	4.71	4.92	5.38	45.83	43.06	45.45	28.31
Zosma01g18240.v3.1	(1 of 1) PF07721//PF13414 - Tetratricopeptide repeat (TPR_4) // TPR repeat (TPR_11)	146.62	5.89	129.26	204.64	0.05	0	0	0
Zosma01g18260.v3.1	(1 of 2) K12158 - ubiquitin-like protein Nedd8 (NEDD8)	24.83	23.31	25.79	18.88	151.01	187.59	152.32	212.82
Zosma01g18270.v3.1	(1 of 1) K00416 - ubiquinol-cytochrome c reductase subunit 6 (QCR6, UQCRH)	545.55	528.09	459.35	460.07	38.99	62.1	34.55	49.1
Zosma01g18310.v3.1	(1 of 11) PF04755 - PAP_fibrillin (PAP_fibrillin)	1.68	1.19	1.65	1.33	0	0.05	0.27	0.21
Zosma01g18340.v3.1	(1 of 1) KOG2205 - Uncharacterized conserved protein	16.62	20.59	17.64	16.65	20	16.62	17.68	9.33
Zosma01g18370.v3.1	-	31.78	44.27	37.59	35.06	31.68	23.2	23.27	4.15
Zosma01g18390.v3.1	-	83.71	66.6	101.89	82.45	0	0	0	0
Zosma01g18410.v3.1	(1 of 1) PTHR14154//PTHR14154:SF18 - UPF0041 BRAIN PROTEIN 44-RELATED // SUBFAMILY NOT NAMED	127.67	52.88	89.87	139.11	89.26	89.55	88.6	177.16
Zosma01g18460.v3.1	(1 of 3) PTHR10593//PTHR10593:SF42 - SERINE/THREONINE-PROTEIN KINASE RIO // ZINC FINGER PROTEIN JACKDAW	2.92	1.97	3.27	2.07	18.09	21.15	13.78	6.95
Zosma01g18480.v3.1	(1 of 1) PTHR10992//PTHR10992:SF238 - ALPHA/BETA HYDROLASE FOLD-CONTAINING PROTEIN // SUBFAMILY NOT NAMED	19.6	46.2	17.25	19.63	459.36	365.53	555.12	421.3
Zosma01g18490.v3.1	(1 of 1) K17966 - transmembrane protein 70, mitochondrial (TMEM70)	17.52	27.61	22.44	22.3	0.37	0.62	0.86	0
Zosma01g18500.v3.1	-	1.62	11.5	2.37	2.72	0.54	1.52	0.42	0.15
Zosma01g18530.v3.1	(1 of 4) PTHR27001//PTHR27001:SF48 - FAMILY NOT NAMED // PROTEIN KINASE FAMILY PROTEIN	475.42	78.75	374.03	471.84	0	0	0	0
Zosma01g18540.v3.1	(1 of 1) PF09728 - Myosin-like coiled-coil protein (Taxilin)	115.57	35.35	100.26	103.23	113	115.49	109.12	171.9
Zosma01g18550.v3.1	(1 of 2) K07252 - dolichyldiphosphatase (E3.6.1.43)	116.26	176.28	140.72	137.03	23	35.91	19.64	27.2
Zosma01g18560.v3.1	(1 of 1) PF00335//PF00514 - Tetraspanin family (Tetraspannin) // Armadillo/beta-catenin-like repeat (Arm)	9	14.04	15.28	14.58	3.13	2.66	2.7	2.6
Zosma01g18590.v3.1	(1 of 1) PTHR10896:SF16 - BETA-1,4-XYLOSYLTRANSFERASE IRX9-RELATED	0.23	0.2	0.4	0.39	0.09	0	0.23	0
Zosma01g18600.v3.1	(1 of 2) PTHR23426//PTHR23426:SF31 - FERREDOXIN/ADRENODOXIN // SUBFAMILY NOT NAMED	18.48	15.26	20.98	26.61	20	19.41	19.82	20.87
Zosma01g18610.v3.1	(1 of 12) PF00335 - Tetraspanin family (Tetraspannin)	1.89	2.28	5.49	2.33	0	0	0	0
Zosma01g18630.v3.1	(1 of 1) K11804 - WD repeat-containing protein 42A (WDR42A)	8.45	6.24	5.75	6.57	76.72	70.51	83.91	67.01
Zosma01g18640.v3.1	(1 of 12) PF14227 - gag-polypeptide of LTR copia-type (UBN2_2)	3.37	4.47	0.35	1.54	17.21	17.63	19.48	30.48
Zosma01g18660.v3.1	(1 of 7) KOG0149 - Predicted RNA-binding protein SEB4 (RRM superfamily)	53.53	27.53	131.09	78.35	0.94	0.42	0.32	0.6
Zosma01g18680.v3.1	(1 of 4) PTHR11132//PTHR11132:SF104 - SOLUTE CARRIER FAMILY 35 // SUBFAMILY NOT NAMED	0.26	0.18	0.17	0.12	23.83	30.41	29.9	22.73
Zosma01g18690.v3.1	(1 of 1) PF00800//PF02701 - Prephenate dehydratase (PDT) // Dof domain, zinc finger (zf-Dof)	1.28	0.43	0.75	0.33	5.71	6.31	5.68	6.37
Zosma01g18700.v3.1	(1 of 1) PTHR11825//PTHR11825:SF24 - SUBGROUP IIII AMINOTRANSFERASE // D-AMINOACID AMINOTRANSFERASE-LIKE PLP-DEPENDENT ENZYMES SUPERFAMILY PROTEIN	3.34	4.89	4.3	3.41	27.55	25.57	27.13	32.64
Zosma01g18740.v3.1	(1 of 1) PTHR22957:SF269 - RABGAP/TBC DOMAIN-CONTAINING PROTEIN	7.95	10.05	9.71	7.45	69.24	68.88	62.13	43.6
Zosma01g18750.v3.1	(1 of 46) PF03106 - WRKY DNA -binding domain (WRKY)	0.21	0.13	0.05	0.2	8.04	10.78	4.81	5.26
Zosma01g18760.v3.1	(1 of 2) PTHR14154//PTHR14154:SF5 - UPF0041 BRAIN PROTEIN 44-RELATED // EARLY LIGHT-INDUCED PROTEIN 1, CHLOROPLASTIC-RELATED	2.68	3.52	3.27	2.92	1.27	3.34	0.31	0.96
Zosma01g18780.v3.1	(1 of 245) PF03732 - Retrotransposon gag protein (Retrotrans_gag)	0.21	0.41	0.46	0.28	6.77	8.7	8.34	5.66
Zosma01g18790.v3.1	(1 of 4) K09284 - AP2-like factor, euAP2 lineage (AP2)	0.58	0.73	1.71	0.48	13.96	14.04	11.45	6.16
Zosma01g18860.v3.1	(1 of 6) PTHR19241:SF180 - ABC TRANSPORTER G FAMILY MEMBER 1-RELATED	1.36	0.4	3.1	2.71	0.24	0.06	0.25	0
Zosma01g18870.v3.1	(1 of 1) K13141 - integrator complex subunit 4 (INTS4)	0.67	0.67	0.46	0.78	15.79	12.77	14.67	15.65
Zosma01g18880.v3.1	(1 of 2) PTHR24093//PTHR24093:SF289 - FAMILY NOT NAMED // CALCIUM-TRANSPORTING ATPASE 1, ENDOPLASMIC RETICULUM-TYPE-RELATED	77.13	76.68	107.02	91.59	49.8	58.33	43.19	15.12
Zosma01g18890.v3.1	(1 of 2) PTHR27003//PTHR27003:SF94 - FAMILY NOT NAMED // RECEPTOR-LIKE PROTEIN KINASE HERK 1	5.16	4.25	4.04	4.26	31.3	34.9	24.92	16.02
Zosma01g18930.v3.1	(1 of 2) PTHR21726:SF49 - PHOSPHATIDYLINOSITOL N-ACETYGLUCOSAMINLYTRANSFERASE SUBUNIT P-LIKE PROTEIN	1.73	1.44	2.01	2.22	26.28	21.31	24.19	21.07
Zosma01g18940.v3.1	(1 of 1) PTHR16166//PTHR16166:SF87 - VACUOLAR PROTEIN SORTING-ASSOCIATED PROTEIN VPS13 // SUBFAMILY NOT NAMED	1.55	2.22	2.45	2.37	16.84	14.55	15.67	9.63
Zosma01g18970.v3.1	(1 of 1) PTHR12320:SF7 - PROTEIN PHOSPHATASE 2C 26-RELATED	31.08	14.51	25.47	29.29	22.74	28	23.88	34.91
Zosma01g18990.v3.1	(1 of 21) PF04398 - Protein of unknown function, DUF538 (DUF538)	564.18	255.91	449.01	563.53	2.21	5.25	0.78	9.66
Zosma01g19020.v3.1	(1 of 3) PTHR19317:SF9 - PRA1 FAMILY PROTEIN B1-RELATED	81.12	82.23	117.34	103.58	131.35	96.3	87.04	69.24
Zosma01g19040.v3.1	(1 of 65) PF14009 - Domain of unknown function (DUF4228) (DUF4228)	0.11	0	0	0.18	11.63	7.64	3.59	0
Zosma01g19050.v3.1	(1 of 1) PTHR11615//PTHR11615:SF144 - NITRATE, FROMATE, IRON DEHYDROGENASE // SUBFAMILY NOT NAMED	5.37	2.06	7.46	5.95	2.79	4.4	2.11	2.18
Zosma01g19080.v3.1	-	172.21	478.09	90.79	119.46	2908.07	4084.99	2762.1	4375.41
Zosma01g19090.v3.1	(1 of 2) PTHR32285:SF62 - PROTEIN TRICHOME BIREFRINGENCE-LIKE 33	9.33	5.8	10.74	6.2	0	0	0	2.08
Zosma01g19110.v3.1	(1 of 2) PF07107 - Wound-induced protein WI12 (WI12)	11.85	18.58	7.64	15.23	426.87	283.68	387.5	499.13
Zosma01g19130.v3.1	(1 of 6) PTHR31087:SF11 - PROTEIN LURP-ONE-RELATED 1-RELATED	125.79	129.91	153.26	155.17	2319.48	2095.89	2241.76	2468.15
Zosma01g19140.v3.1	(1 of 2) PTHR13856:SF75 - ENTH/VHS/GAT FAMILY PROTEIN	7.39	7.68	7.93	6.88	106.96	93.9	104.78	95.07
Zosma01g19160.v3.1	(1 of 1) K07204 - regulatory associated protein of mTOR (RAPTOR)	38.61	15.99	28.69	53.8	27.24	25.82	25.36	8.25
Zosma01g19170.v3.1	(1 of 4) K05863 - solute carrier family 25 (mitochondrial adenine nucleotide translocator), member 4/5/6/31 (SLC25A4S, ANT)	5.02	3.79	4.22	6.56	0	0	0	0
Zosma01g19200.v3.1	(1 of 13) PF05701 - Weak chloroplast movement under blue light (WEMBL)	0.26	0.38	0.58	0.82	14.98	15.89	14.32	17.7
Zosma01g19210.v3.1	(1 of 1) K06901 - putative MFS transporter, AGZA family, xanthine/uracil permease (pbuG)	6.22	4.64	4.3	5.03	3.01	2.99	2	1.79
Zosma01g19220.v3.1	(1 of 1) PTHR33109//PTHR33109:SF2 - FAMILY NOT NAMED // EPIDERMAL PATTERNING FACTOR-LIKE PROTEIN 6	2.69	0.89	0.9	1.25	0.32	1.29	0.21	0.35
Zosma01g19250.v3.1	(1 of 2) PTHR13902//PTHR13902:SF49 - SERINE/THREONINE-PROTEIN KINASE WNK WITH NO LYSINE -RELATED // SERINE/THREONINE-PROTEIN KINASE WNK4-RELATED	1.29	0.9	3.17	2.05	1.62	1.06	0.48	0.63
Zosma01g19320.v3.1	(1 of 1) PTHR11206:SF124 - MATE EFFLUX FAMILY PROTEIN	0.83	0.03	0.06	0.12	0	0	0	0
Zosma01g19330.v3.1	-	0.49	0.46	0.54	0.63	15.2	13.29	18.59	19.71
Zosma01g19340.v3.1	(1 of 2) PTHR11132//PTHR11132:SF98 - SOLUTE CARRIER FAMILY 35 // SUBFAMILY NOT NAMED	10.21	8.2	10.53	13.86	8.85	12.66	5.17	4.54
Zosma01g19350.v3.1	(1 of 1) PTHR12709:SF5 - DNA-DIRECTED RNA POLYMERASE I SUBUNIT RPA43	4.05	4.33	5.18	6.47	30.41	27.4	27.04	38.38
Zosma01g19370.v3.1	(1 of 1) PTHR33076//PTHR33076:SF11 - FAMILY NOT NAMED // BIFUNCTIONAL INHIBITOR/LIPID-TRANSFER PROTEIN/SEED STORAGE 2S ALBUMIN SUPERFAMILY PROTEIN-RELATED	0	0	0	0	21.78	29.81	24.65	25.53
Zosma01g19380.v3.1	(1 of 694) 2.7.11.1 - Non-specific serine/threonine protein kinase / Threonine-specific protein kinase	5.82	2.28	10.56	7.7	39.87	60.97	22.85	13.69
Zosma01g19390.v3.1	(1 of 1) PTHR27000:SF197 - INFLORESCENCE AND ROOT APICES RECEPTOR-LIKE KINASE	0.2	0.1	0.09	0.07	0.99	0.91	0.87	0.32
Zosma01g19400.v3.1	(1 of 2) PTHR12668//PTHR12668:SF19 - TRANSMEMBRANE PROTEIN 14, 15 // NON-GREEN PLASTID INNER ENVELOPE MEMBRANE PROTEIN-RELATED	1.49	2.2	0.97	0.74	14.52	11.84	13.8	10.14
Zosma01g19410.v3.1	(1 of 2) PTHR22765//PTHR22765:SF58 - RING FINGER AND PROTEASE ASSOCIATED DOMAIN-CONTAINING // VACUOLAR-SORTING RECEPTOR 1-RELATED	4.16	4.28	4.19	4.83	117.9	126.62	129.8	160.25
Zosma01g19420.v3.1	(1 of 46) PF03106 - WRKY DNA -binding domain (WRKY)	3.67	0.26	2.47	2.24	0.46	1.71	0.4	1.37
Zosma01g19430.v3.1	(1 of 3) PTHR10972//PTHR10972:SF67 - OXYSTEROL-BINDING PROTEIN-RELATED // OXYSTEROL-BINDING PROTEIN-RELATED PROTEIN 1D	74.09	68.56	84.22	81.26	38.63	43.48	39.3	30.94
Zosma01g19440.v3.1	(1 of 7) K00889 - 1-phosphatidylinositol-4-phosphate 5-kinase (PIP5K)	0.7	0.17	0.23	0.41	12.04	9.13	9.76	5.95
Zosma01g19460.v3.1	(1 of 4) KOG3140 - Predicted membrane protein	14.37	12.48	10.14	17.41	22.49	25.91	17.33	2.66
Zosma01g19490.v3.1	(1 of 3) PTHR21229:SF28 - LUNG SEVEN TRANSMEMBRANE RECEPTOR-LIKE PROTEIN	2.73	4.88	4.08	2.26	34.33	43.85	26.73	27.82
Zosma01g19510.v3.1	(1 of 2) PTHR11214:SF74 - BETA-1,3-GALACTOSYLTRANSFERASE 7-RELATED	152.99	240.46	167.16	185.93	5.32	2.77	3.76	7.43
Zosma01g19520.v3.1	-	0	0	0	2.29	2.46	0.77	1	0.65
Zosma01g19530.v3.1	(1 of 4) PF07939 - Protein of unknown function (DUF1685) (DUF1685)	55.22	32.77	70.29	56.21	42.66	36.55	31.13	32.53
Zosma01g19570.v3.1	(1 of 5) PF00069//PF01453 - Protein kinase domain (Pkinase) // D-mannose binding lectin (B_lectin)	2.62	0.96	2.55	3.59	28.93	25.37	24.28	11.78
Zosma01g19580.v3.1	(1 of 10) 2.4.1.13 - Sucrose synthase / Uridine diphosphoglucose-fructose glucosyltransferase	0	0.02	0.04	0.04	16.56	17.62	16.12	35.47
Zosma01g19590.v3.1	(1 of 94) PF00010 - Helix-loop-helix DNA-binding domain (HLH)	0.67	0.83	0.59	1.17	41.56	32.84	37.08	20.06
Zosma01g19600.v3.1	(1 of 1) PF04136 - Sec34-like family (Sec34)	15.47	15.93	16.53	15.69	126.85	127.58	117.35	67.78
Zosma01g19620.v3.1	(1 of 1) PTHR31707//PTHR31707:SF29 - FAMILY NOT NAMED // PECTINESTERASE/PECTINESTERASE INHIBITOR 16-RELATED	6.86	4.59	2.67	1.64	1.13	3.46	2.27	0.45
Zosma01g19630.v3.1	(1 of 5) PTHR31707:SF3 - PECTINESTERASE/PECTINESTERASE INHIBITOR 13-RELATED	79.55	43.45	111.36	108.53	0	0	0	0
Zosma01g19660.v3.1	(1 of 1) PTHR11757:SF6 - PROLYL OLIGOPEPTIDASE FAMILY PROTEIN	0.35	0.23	0.61	0.53	6.93	5.53	6.89	5.52
Zosma01g19670.v3.1	(1 of 2) K17925 - sorting nexin-13 (SNX13)	11.29	16.56	12.13	13.07	0.39	0.19	0.33	0.33
Zosma01g19680.v3.1	-	73.84	87.05	61.86	57.53	372.82	381.97	419.71	680.42
Zosma01g19690.v3.1	(1 of 1) PTHR18937//PTHR18937:SF222 - STRUCTURAL MAINTENANCE OF CHROMOSOMES SMC FAMILY MEMBER // SUBFAMILY NOT NAMED	8.65	6.09	7.85	11.34	6.36	6.19	8.11	7.78
Zosma01g19700.v3.1	(1 of 1) K17619 - magnesium-dependent phosphatase 1 [EC:3.1.3.48 3.1.3.-] (MDP1)	64.63	59.77	70.12	60.95	35.63	51.09	38.62	38.38
Zosma01g19710.v3.1	(1 of 2) PTHR31933:SF3 - O-FUCOSYLTRANSFERASE FAMILY PROTEIN	4.08	3.29	9.5	5.84	4.34	4.24	3.35	2.72
Zosma01g19720.v3.1	(1 of 3) K17255 - Rab GDP dissociation inhibitor (GDI1_2)	1766.33	1441.36	1707.95	1619.61	0.11	0	0	0.05
Zosma01g19740.v3.1	(1 of 1) K14050 - geranylgeranyl transferase type-2 subunit alpha [EC:2.5.1.60] (RABGGTA)	1.9	1.81	2.3	1.87	8.89	12.39	9.89	7.66
Zosma01g19760.v3.1	(1 of 1) PTHR10071//PTHR10071:SF168 - TRANSCRIPTION FACTOR GATA GATA BINDING FACTOR // SUBFAMILY NOT NAMED	13.99	26.28	16.05	16.62	0	0	0	0
Zosma01g19780.v3.1	(1 of 1) 1.2.1.27 - Methylmalonate-semialdehyde dehydrogenase (CoA acylating) / MSDH	29.15	24	27.8	17.3	4029.93	3874.39	4798.95	4180.97
Zosma01g19820.v3.1	-	2.23	0.27	6.42	2.53	0.12	0	0.22	0.96
Zosma01g19830.v3.1	-	0.54	0.16	0.49	0.11	8.47	15.76	10.83	16.7
Zosma01g19840.v3.1	(1 of 1) PTHR23172//PTHR23172:SF38 - AUXILIN/CYCLIN G-ASSOCIATED KINASE-RELATED // SUBFAMILY NOT NAMED	18.47	18.28	19.8	21.14	172.83	154.24	158.11	111.51
Zosma01g19870.v3.1	(1 of 1) PTHR13789:SF224 - CTF2A LIKE OXIDOREDUCTASE-RELATED	8.45	12.79	8.02	5.63	144.19	140.72	138.28	114.63
Zosma01g19890.v3.1	(1 of 1) K12898 - heterogeneous nuclear ribonucleoprotein F/H (HNRNPF_H)	29.32	28.78	34.23	32.16	356.57	285.97	362.74	573.54
Zosma01g19900.v3.1	(1 of 1) K14824 - ribosome biogenesis protein ERB1 (ERB1, BOP1)	169.37	120.83	161.52	200.7	1167.16	944.67	1173.67	1930.89
Zosma01g19910.v3.1	(1 of 2) K03234 - elongation factor 2 (EEF2)	7.75	8.96	20.74	14.51	362.14	358.9	386.44	216.01
Zosma01g19920.v3.1	(1 of 4) PTHR10177:SF100 - CYCLIN-A3-2-RELATED	275.33	107.92	195.5	341.93	0.31	0.45	0.47	0.22
Zosma01g19950.v3.1	(1 of 1) K12816 - pre-mRNA-processing factor 17 (CDC40, PRP17)	0	0	0	0	16.05	0	25.79	29.01
Zosma01g20000.v3.1	(1 of 2) KOG2816 - Predicted transporter ADD1 (major facilitator superfamily)	2.15	1.75	0.88	1.03	19.31	50.02	23.07	19.42
Zosma01g20020.v3.1	(1 of 2) PTHR22835//PTHR22835:SF216 - ZINC FINGER FYVE DOMAIN CONTAINING PROTEIN // SUBFAMILY NOT NAMED	30.01	57.96	27.61	29.95	13.78	23.45	9.8	7.93
Zosma01g20030.v3.1	(1 of 1) K12736 - peptidylprolyl isomerase domain and WD repeat-containing protein 1 [EC:5.2.1.8] (PPWD1)	4.06	3.56	4.38	5.09	63.66	56	68.07	57.73
Zosma01g20050.v3.1	(1 of 10) PF05910 - Plant protein of unknown function (DUF868) (DUF868)	4.36	9.21	1.86	2.78	1.5	0.79	0.07	0.78
Zosma01g20100.v3.1	(1 of 1) 2.4.1.267 - Dolichyl-P-Glc:Man(9)GlcNAc(2)-PP-dolichol alpha-1,3-glucosyltransferase / Dol-P-Glc:Man(9)GlcNAc(2)-PP-Dol alpha-1->3-glucosyltransferase	4.06	3.51	9.21	8.71	0	0	0	0
Zosma01g20120.v3.1	-	1.04	1.81	3.97	1.09	9.93	17.45	12.6	22.52
Zosma01g20150.v3.1	(1 of 2) PTHR31352//PTHR31352:SF3 - FAMILY NOT NAMED // INACTIVE BETA-AMYLASE 9	42.98	66.43	33.5	59.98	359.45	497.44	287.72	237.44
Zosma01g20160.v3.1	(1 of 40) PF01535//PF13041//PF13812 - PPR repeat (PPR) // PPR repeat family (PPR_2) // Pentatricopeptide repeat domain (PPR_3)	0.08	0	0.05	0.05	0.83	0.92	0.85	0.14
Zosma01g20170.v3.1	(1 of 6) PF05056 - Protein of unknown function (DUF674) (DUF674)	0.92	0.69	1.42	1.49	1.47	1.35	1.11	0.64
Zosma01g20180.v3.1	(1 of 1) PTHR15117:SF11 - SAGA-ASSOCIATED FACTOR 73	27.87	25.18	34.39	34.91	7.16	5.89	5.77	7.41
Zosma01g20210.v3.1	(1 of 1) K17545 - serine/threonine-protein kinase ULK4 [EC:2.7.11.1] (ULK4)	15.59	11.36	11.19	16.55	0.93	0.86	0.77	0.24
Zosma01g20260.v3.1	(1 of 86) 3.6.4.12 - DNA helicase	0.19	0.2	0.86	4.21	0.34	0	0	1.2
Zosma01g20270.v3.1	(1 of 297) 2.7.7.49//2.7.7.7//3.1.26.4 - RNA-directed DNA polymerase / Revertase // DNA-directed DNA polymerase / DNA-dependent DNA polymerase // Ribonuclease H / RNase H	2.59	1.53	3.23	4.08	0	1.4	0.81	0.81
Zosma01g20300.v3.1	-	0.06	0.08	0.25	0.28	0	0	0	0
Zosma01g20330.v3.1	(1 of 2) PF06733//PF06777//PF13307 - DEAD_2 (DEAD_2) // Helical and beta-bridge domain (HBB) // Helicase C-terminal domain (Helicase_C_2)	0.72	0.63	0.74	0.66	10.45	7.1	11.76	6.93
Zosma01g20340.v3.1	(1 of 1) K03952 - NADH dehydrogenase (ubiquinone) 1 alpha subcomplex subunit 8 (NDUFA8)	75.15	123.74	115.9	112.8	18.7	31.62	13.72	14.52
Zosma01g20350.v3.1	(1 of 1) 3.1.1.3//3.1.1.32 - Triacylglycerol lipase / Triglyceride lipase // Phospholipase A(1) / Phospholipase A1	32.73	10.85	30.28	31.75	8.65	13.2	6.11	4.68
Zosma01g20380.v3.1	(1 of 1) K10144 - RING finger and CHY zinc finger domain-containing protein 1 (RCHY1, PIRH2)	1.87	3.58	3.15	4.18	36.48	34.72	34.64	40.12
Zosma01g20420.v3.1	(1 of 1) PTHR27006//PTHR27006:SF36 - FAMILY NOT NAMED // LRR RECEPTOR-LIKE SERINE/THREONINE-PROTEIN KINASE RKF3-RELATED	7.46	9.8	14.61	14.05	2.73	8.68	2.84	2.56
Zosma01g20430.v3.1	(1 of 25) PF04535 - Domain of unknown function (DUF588) (DUF588)	1.24	3.11	1.65	1.62	0	0	0	0
Zosma01g20440.v3.1	(1 of 25) PF04535 - Domain of unknown function (DUF588) (DUF588)	3.53	3.83	2.06	2.89	1.48	4.49	2.84	0.18
Zosma01g20490.v3.1	(1 of 1) PTHR14859//PTHR14859:SF2 - CALCOFLUOR WHITE HYPERSENSITIVE PROTEIN PRECURSOR // DNASE I-LIKE SUPERFAMILY PROTEIN	5.96	11.86	4.57	4.59	3.36	3.95	0	1.52
Zosma01g20510.v3.1	(1 of 2) 2.7.9.1 - Pyruvate, phosphate dikinase / Pyruvate,phosphate dikinase	93.37	106.03	86.3	94.77	1298.83	1288.6	1547.93	1165.58
Zosma01g20540.v3.1	(1 of 1) PTHR15615//PTHR15615:SF20 - UNCHARACTERIZED // CYCLIN FAMILY PROTEIN-RELATED	4.93	8.24	2.87	1.63	26.73	63.24	18.93	35.2
Zosma01g20560.v3.1	-	1140.18	655.81	1147.64	1606.73	1.13	0.67	0.59	0.61
Zosma01g20580.v3.1	(1 of 1) K14797 - essential nuclear protein 1 (ENP1, BYSL)	0.97	1.64	0.99	0.4	33.28	30.36	35.49	23.08
Zosma01g20590.v3.1	(1 of 1) 2.7.7.11 - UTP--xylose-1-phosphate uridylyltransferase / Xylose-1-phosphate uridylyltransferase	11.1	10.38	9.12	8.01	6.86	15.43	6.81	6.52
Zosma01g20600.v3.1	(1 of 1) PTHR24031//PTHR24031:SF228 - RNA HELICASE // PROTEIN Y54G11A.3	2.97	3.25	4.25	3.61	28.34	26.11	28.19	29.28
Zosma01g20610.v3.1	-	97.01	99.6	51.99	55.68	21.55	14.79	8.92	9.96
Zosma01g20620.v3.1	(1 of 2) PTHR32285:SF65 - PROTEIN TRICHOME BIREFRINGENCE-LIKE 10-RELATED	12.87	15.57	10.17	12.75	1.39	1.63	0.99	0.72
Zosma01g20630.v3.1	-	2.31	2.49	1.96	1.58	0.67	0	0.26	0.21
Zosma01g20640.v3.1	(1 of 1) PTHR22953//PTHR22953:SF38 - ACID PHOSPHATASE RELATED // PURPLE ACID PHOSPHATASE 20-RELATED	2.97	0.24	3.42	3.29	76.82	64.11	73.46	66.93
Zosma01g20650.v3.1	(1 of 2) PTHR11772:SF18 - ALUMINUM INDUCED PROTEIN WITH YGL AND LRDR MOTIFS	3.45	5.25	5.45	3.83	220.37	208.7	231.65	245.22
Zosma01g20670.v3.1	(1 of 2) PTHR13683:SF268 - EUKARYOTIC ASPARTYL PROTEASE FAMILY PROTEIN	25.63	52.38	12.35	12.57	37.58	8.92	18.97	7.05
Zosma01g20680.v3.1	(1 of 4) PTHR11730:SF38 - AMMONIUM TRANSPORTER 2	0.69	1.23	3.53	1.97	0	0.06	0.15	0
Zosma01g20690.v3.1	(1 of 4) PTHR11730//PTHR11730:SF38 - AMMONIUM TRANSPORTER // AMMONIUM TRANSPORTER 2	7.53	10.71	6.67	4.65	128.2	127.12	153.57	178.32
Zosma01g20720.v3.1	(1 of 1) PTHR23083:SF420 - ETO1-LIKE PROTEIN 2-RELATED	87.24	22.69	80.46	93.4	19.7	20.52	18.06	10.09
Zosma01g20730.v3.1	(1 of 1) 1.21.3.6 - Aureusidin synthase	0.57	0.51	0.38	0.36	0	0	0	0
Zosma01g20800.v3.1	-	43.66	19.16	40.05	32.12	5.5	1.66	1.57	1.12
Zosma01g20820.v3.1	(1 of 5) PTHR27001//PTHR27001:SF83 - FAMILY NOT NAMED // LRR RECEPTOR-LIKE SERINE/THREONINE-PROTEIN KINASE MRH1-RELATED	6.91	0.73	54.24	68.3	9.76	0.83	1.97	0.97
Zosma01g20840.v3.1	(1 of 1) PTHR24298//PTHR24298:SF61 - FAMILY NOT NAMED // CYTOCHROME P450 81D1-RELATED	7.47	3.02	7.87	5.41	0.7	0.86	0	0
Zosma01g20850.v3.1	(1 of 5) 1.14.13.89 - Isoflavone 2'-hydroxylase / Isoflavone 2'-monooxygenase	12.63	9.64	14.85	11.82	0.5	0.66	0.42	0.12
Zosma01g20880.v3.1	(1 of 5) 1.14.13.89 - Isoflavone 2'-hydroxylase / Isoflavone 2'-monooxygenase	8.6	6.57	8.84	8.95	0.24	0.74	0.3	0.12
Zosma01g20890.v3.1	(1 of 1) PTHR31165:SF6 - PROTEIN LIGHT-DEPENDENT SHORT HYPOCOTYLS 6	1.27	0.4	1.26	1.16	0.28	0.42	0.13	0.04
Zosma01g20900.v3.1	(1 of 2) K00522 - ferritin heavy chain (FTH1)	10.85	20.34	25.83	14.81	316.56	267.85	369.87	481.62
Zosma01g20930.v3.1	-	8.87	5.23	10.69	8.77	12.91	12.49	8.2	7.06
Zosma01g20960.v3.1	(1 of 2) PTHR11562//PTHR11562:SF33 - CATION EFFLUX PROTEIN/ ZINC TRANSPORTER // METAL TOLERANCE PROTEIN 11	13.19	22.12	12.23	9.8	11.26	18.88	11.23	9.11
Zosma01g20970.v3.1	(1 of 2) PTHR21717:SF20 - DNA BINDING PROTEIN	11.61	7.53	10.47	14.67	12.6	9.17	10.89	8.04
Zosma01g21010.v3.1	-	0.05	0	0.7	0.07	2.44	1.64	2.83	2.59
Zosma01g21100.v3.1	(1 of 1) K17268 - coatomer protein complex, subunit epsilon (COPE)	108.45	113.43	114.35	113.11	98.24	113.83	88.14	111.64
Zosma01g21120.v3.1	(1 of 2) PTHR31065//PTHR31065:SF14 - FAMILY NOT NAMED // PLATZ TRANSCRIPTION FACTOR FAMILY PROTEIN	3.38	1.7	2.68	3.43	46.15	41.69	32.44	27.27
Zosma01g21130.v3.1	(1 of 1) PTHR22750//PTHR22750:SF44 - G-PROTEIN COUPLED RECEPTOR // SUBFAMILY NOT NAMED	11.35	8.53	12.1	10.13	164.48	128.77	186.78	153.65
Zosma01g21140.v3.1	(1 of 1) K01092 - myo-inositol-1(or 4)-monophosphatase (E3.1.3.25, IMPA, suhB)	5.02	8.59	6.85	4.44	6.11	11.46	6.38	7.6
Zosma01g21150.v3.1	(1 of 1) PTHR12419//PTHR12419:SF6 - OTU DOMAIN CONTAINING PROTEIN // SUBFAMILY NOT NAMED	18.48	23.57	33.89	22.85	19.49	20.36	19.61	25.54
Zosma01g21160.v3.1	(1 of 1) KOG4468 - Polycomb-group transcriptional regulator	4.84	5.88	9.07	6.23	43.56	42.9	41.61	33.18
Zosma01g21220.v3.1	(1 of 1) 3.1.4.37 - 2',3'-cyclic-nucleotide 3'-phosphodiesterase / Cyclic-CMP phosphodiesterase	2.41	3.08	2.01	1.62	12.69	13.23	13.42	16.44
Zosma01g21240.v3.1	(1 of 6) PTHR11040:SF41 - ZINC TRANSPORTER 7	0	0	0.18	0.18	15.73	11.21	11.51	6.52
Zosma01g21260.v3.1	(1 of 35) PF02485 - Core-2/I-Branching enzyme (Branch)	1.37	2.16	1.54	1.71	13.03	16.86	11.8	4.87
Zosma01g21280.v3.1	(1 of 35) PF02485 - Core-2/I-Branching enzyme (Branch)	0.51	0.21	0.37	0.16	4.2	3.98	2.65	1.59
Zosma01g21290.v3.1	(1 of 1) PF00010//PF02485 - Helix-loop-helix DNA-binding domain (HLH) // Core-2/I-Branching enzyme (Branch)	0.5	0.86	1.14	0.35	60.71	40.64	41.41	55.27
Zosma01g21300.v3.1	(1 of 1) PTHR23092//PTHR23092:SF19 - TOPOISOMERASE-RELATED PROTEIN // NUCLEOTIDYLTRANSFERASE	13.84	11.09	13.58	16.78	14.75	13	13.77	4.27
Zosma01g21320.v3.1	(1 of 10) PF13952 - Domain of unknown function (DUF4216) (DUF4216)	0.9	1.12	2.82	1.73	0.23	0.17	0.66	0.85
Zosma01g21330.v3.1	(1 of 11) PF00314 - Thaumatin family (Thaumatin)	504.41	98.46	338.32	352.56	13.82	32.88	40.78	2.57
Zosma01g21350.v3.1	(1 of 6) 1.14.15.3 - Alkane 1-monooxygenase / Omega-hydroxylase	1.86	1.82	2.38	2.97	36.93	31.06	21.53	21.69
Zosma01g21360.v3.1	(1 of 3) PTHR23344:SF28 - GLYCEROPHOSPHODIESTER PHOSPHODIESTERASE 1	4.09	3.88	3.46	7.45	47.3	26.44	33.85	53.73
Zosma01g21370.v3.1	(1 of 1) PTHR14221//PTHR14221:SF5 - WD REPEAT DOMAIN 44 // SIMILARITY TO UNKNOWN PROTEIN	3.39	4.12	2.55	3.52	26.68	24.27	22.49	15.17
Zosma01g21390.v3.1	(1 of 2) PTHR12665//PTHR12665:SF14 - ORMDL PROTEINS // SUBFAMILY NOT NAMED	12.29	7.98	7.07	6.88	0.86	12.66	0.21	0.29
Zosma01g21400.v3.1	(1 of 151) 6.3.2.19 - Transferred entry: 2.3.2.23, 2.3.2.27 and 6.2.1.45	0.45	0.15	0	0.92	0	0	0	0
Zosma01g21410.v3.1	(1 of 1) PTHR10015:SF169 - HEAT STRESS TRANSCRIPTION FACTOR B-2B	0.54	0.12	0.49	0.31	293.04	230.55	264.23	446.86
Zosma01g21420.v3.1	(1 of 2) K10755 - replication factor C subunit 2/4 (RFC2_4)	4.7	6.47	8.52	5.51	82.96	67.14	92.12	105.87
Zosma01g21440.v3.1	(1 of 6) PTHR11566//PTHR11566:SF45 - DYNAMIN // DYNAMIN-RELATED PROTEIN 4C-RELATED	70.06	110.27	65.84	86.09	0	0	0	2.18
Zosma01g21460.v3.1	(1 of 1) K02726 - 20S proteasome subunit alpha 2 (PSMA2)	15.79	12.87	16.91	13.3	125.49	149.76	111.9	101.41
Zosma01g21480.v3.1	(1 of 2) PTHR24012//PTHR24012:SF415 - FAMILY NOT NAMED // F12A21.10-RELATED	0.6	0.49	1.54	0.32	0	0	0	0.12
Zosma01g21510.v3.1	(1 of 2) KOG4044 - Mitochondrial associated endoribonuclease MAR1 (isochorismatase superfamily)	0.39	0	0.83	0.29	26.43	46.3	15.16	23.53
Zosma01g21520.v3.1	(1 of 2) PTHR12111//PTHR12111:SF2 - CELL CYCLE CONTROL PROTEIN CWF16-RELATED // COILED-COIL DOMAIN-CONTAINING PROTEIN 130	44.43	37.58	43.42	39.92	18.09	17.41	20.47	27.55
Zosma01g21530.v3.1	(1 of 3) PTHR11080//PTHR11080:SF13 - PYRAZINAMIDASE/NICOTINAMIDASE // NICOTINAMIDASE 3	0.96	0.17	1.95	2.97	10.69	21.8	14.28	3.74
Zosma01g21540.v3.1	(1 of 1) PTHR10381//PTHR10381:SF21 - ATP-DEPENDENT CLP PROTEASE PROTEOLYTIC SUBUNIT // SUBFAMILY NOT NAMED	672.98	604.66	830.78	882.81	16.56	13.61	16.02	14.68
Zosma01g21550.v3.1	(1 of 3) PTHR13683//PTHR13683:SF348 - ASPARTYL PROTEASES // ASPARTYL PROTEASE FAMILY PROTEIN	3851.51	3498.69	4863.17	5063.81	0	0.1	0	0.09
Zosma01g21570.v3.1	(1 of 1) K18182 - cytochrome c oxidase assembly protein subunit 16 (COX16)	19.54	30.58	51.63	25.92	57.02	58.69	86.16	92.79
Zosma01g21580.v3.1	(1 of 3) PTHR20932//PTHR20932:SF8 - LOC443603 PROTEIN-RELATED // PEPTIDOGLYCAN-BINDING LYSM DOMAIN-CONTAINING PROTEIN	19.25	29.9	30.33	18.06	3.75	6.26	3.24	2.68
Zosma01g21610.v3.1	(1 of 1) PTHR22298//PTHR22298:SF41 - ENDO-1,4-BETA-GLUCANASE // ENDOGLUCANASE 5	0	0.02	0	0	0.39	0.49	0.41	0.55
Zosma01g21630.v3.1	(1 of 1) K03018 - DNA-directed RNA polymerase III subunit RPC1 (RPC1, POLR3A)	2.9	3.26	2.19	2.88	24.39	20.27	24.05	11.26
Zosma01g21680.v3.1	(1 of 2) PTHR32444:SF10 - D-MANNOSE BINDING LECTIN PROTEIN WITH APPLE-LIKE CARBOHYDRATE-BINDING DOMAIN	1.32	0.27	0.04	0	11.44	7.03	3.09	1.04
Zosma01g21700.v3.1	-	0	1.25	0.35	0.35	52.44	35.25	34.82	27.07
Zosma01g21710.v3.1	-	5.7	6.67	10.12	7.18	1.51	4.13	2.41	0.9
Zosma01g21720.v3.1	(1 of 3) PTHR23344//PTHR23344:SF28 - GLYCEROPHOSPHORYL DIESTER PHOSPHODIESTERASE // GLYCEROPHOSPHODIESTER PHOSPHODIESTERASE 1	1.98	2.01	0.12	1.14	0	0.09	0	0
Zosma01g21730.v3.1	(1 of 12) PF01388 - ARID/BRIGHT DNA binding domain (ARID)	0.64	1.64	2.72	1	0	0	0	0
Zosma01g21740.v3.1	(1 of 1) PTHR11785//PTHR11785:SF378 - AMINO ACID TRANSPORTER // SUBFAMILY NOT NAMED	0.37	0.52	0.32	0.73	0.16	0.05	0.05	0.2
Zosma01g21760.v3.1	(1 of 1) PTHR12771:SF20 - ELMO/CED-12 DOMAIN-CONTAINING PROTEIN	487.61	390.44	511.68	507.81	159.13	168.68	158.59	180.93
Zosma01g21770.v3.1	(1 of 4) K07304 - peptide-methionine (S)-S-oxide reductase (msrA)	11.69	15.33	12.86	13.02	66.33	66.29	76.09	149.42
Zosma01g21800.v3.1	(1 of 1) K12843 - U4/U6 small nuclear ribonucleoprotein PRP3 (PRPF3, PRP3)	8.03	7.44	7.62	8.53	58.18	55.43	60.04	45.24
Zosma01g21810.v3.1	(1 of 1) 1.3.5.2 - Dihydroorotate dehydrogenase (quinone) / DHODH	8.68	12.55	8.92	6.53	57.8	63.19	57.94	71.81
Zosma01g21820.v3.1	(1 of 7) PF14364 - Domain of unknown function (DUF4408) (DUF4408)	0.89	0.73	1.01	0.58	0.28	0.13	0.12	0
Zosma01g21830.v3.1	(1 of 1) PTHR24031:SF303 - DEAD-BOX ATP-DEPENDENT RNA HELICASE 47, MITOCHONDRIAL	6.15	6.2	5.83	6.45	36.33	33.47	38.38	28.2
Zosma01g21840.v3.1	(1 of 10) K10357 - myosin V (MYO5)	2.11	2.48	1.38	1.63	23.66	24.58	25.54	25.29
Zosma01g21870.v3.1	(1 of 6) PTHR11132//PTHR11132:SF80 - SOLUTE CARRIER FAMILY 35 // SUBFAMILY NOT NAMED	20.09	33.19	19.93	19	0.26	1.04	0.31	0.27
Zosma01g21880.v3.1	(1 of 1) PTHR22937//PTHR22937:SF24 - RING FINGER CONTAINING PROTEIN // SUBFAMILY NOT NAMED	7.44	7.88	4.52	4.21	59.93	63.55	61.19	66.25
Zosma01g21920.v3.1	(1 of 1) K05531 - mannan polymerase II complex MNN10 subunit (MNN10)	4.37	5.28	9	7.18	9.43	7.78	6.74	2.77
Zosma01g21930.v3.1	-	24.11	22.22	27.22	29.3	0.4	0	0	0
Zosma01g21970.v3.1	(1 of 8) KOG0175 - 20S proteasome, regulatory subunit beta type PSMB5/PSMB8/PRE2	3.46	5.03	4.29	3.7	17.42	31.7	25.08	38.76
Zosma01g22020.v3.1	(1 of 2) PTHR31371:SF2 - GENOMIC DNA, CHROMOSOME 3, TAC CLONE:K14B15	0.1	0	0.03	0	3.73	3.5	1.98	2.19
Zosma01g22040.v3.1	(1 of 1) PTHR31529//PTHR31529:SF2 - FAMILY NOT NAMED // LOB DOMAIN-CONTAINING PROTEIN 17-RELATED	0.47	0.25	2.22	1.7	0	0	0	0
Zosma01g22050.v3.1	(1 of 1) PTHR10459//PTHR10459:SF60 - DNA LIGASE // POLY [ADP-RIBOSE] POLYMERASE 1	3	3.05	3.63	4.09	52.29	47.62	52.71	30.9
Zosma01g22080.v3.1	(1 of 2) K09250 - cellular nucleic acid-binding protein (CNBP)	14.31	18.45	16.28	15.77	377.95	327.82	370.25	248.27
Zosma01g22100.v3.1	(1 of 11) PF00314 - Thaumatin family (Thaumatin)	0	2.42	0.95	0	0	0	0	0
Zosma01g22110.v3.1	(1 of 2) PTHR31048//PTHR31048:SF4 - FAMILY NOT NAMED // PATHOGENESIS-RELATED THAUMATIN-LIKE PROTEIN	1.73	2.88	1.46	1.37	0	0	0	0
Zosma01g22130.v3.1	(1 of 5) PF00887 - Acyl CoA binding protein (ACBP)	418.51	458.59	306.42	300	0.86	1.73	0.75	1
Zosma01g22150.v3.1	-	1278.61	1925.13	1563.49	1380.79	142.18	194.46	96.23	116.2
Zosma01g22160.v3.1	(1 of 1) K02731 - 20S proteasome subunit alpha 4 (PSMA7)	17.72	19.39	23.67	13.84	147.19	167.68	165.28	217.19
Zosma01g22170.v3.1	(1 of 2) K01868 - threonyl-tRNA synthetase (TARS, thrS)	9.81	10.66	12.58	10.62	84.45	85.75	74.69	60.37
Zosma01g22180.v3.1	(1 of 5) K04392 - Ras-related C3 botulinum toxin substrate 1 (RAC1)	1692.11	1517.18	1641.17	1807.04	0.51	0.25	0.7	0.36
Zosma01g22200.v3.1	-	122.77	96.95	112.24	140.55	123.98	121.72	120.52	116.13
Zosma01g22210.v3.1	(1 of 3) K03094 - S-phase kinase-associated protein 1 (SKP1, CBF3D)	39.54	36.69	48.71	80.22	0	0	0	0
Zosma01g22230.v3.1	-	3.77	4.82	3.04	3.71	0	0	0	2.18
Zosma01g22240.v3.1	-	2.39	3.54	2.28	1.91	3.32	3.03	2.54	0.42
Zosma01g22280.v3.1	(1 of 2) PTHR22814:SF155 - HEAVY METAL-ASSOCIATED ISOPRENYLATED PLANT PROTEIN 26	24.32	12.13	59.63	120.77	17.55	19.56	13.16	10.8
Zosma01g22290.v3.1	(1 of 4) K10581 - ubiquitin-conjugating enzyme E2 O (UBE2O)	34.51	38.65	36.7	33.73	49.17	39.3	43.79	17.06
Zosma01g22300.v3.1	(1 of 1) KOG4526 - Predicted membrane protein	4.2	3.01	5.57	4.65	27.96	24.25	29.91	35.43
Zosma01g22310.v3.1	(1 of 1) PTHR14614//PTHR14614:SF2 - HEPATOCELLULAR CARCINOMA-ASSOCIATED ANTIGEN // METHYLTRANSFERASE-LIKE PROTEIN 23	0.29	0.46	0.89	0.44	42.45	32.21	40.7	27.41
Zosma01g22350.v3.1	(1 of 3) PTHR22298:SF19 - ENDOGLUCANASE 19-RELATED	21.21	39.35	11.41	9.47	0	0.11	0	0
Zosma01g22360.v3.1	(1 of 245) PF03732 - Retrotransposon gag protein (Retrotrans_gag)	0.95	0	0.41	0.59	0	0.01	0.07	0
Zosma01g22390.v3.1	(1 of 2) 1.4.1.14 - Glutamate synthase (NADH) / NADH-glutamate synthase	16.97	12.37	25.93	24.41	18.06	30.93	12.93	7.84
Zosma01g22400.v3.1	(1 of 5) PTHR31707//PTHR31707:SF25 - FAMILY NOT NAMED // PECTINESTERASE/PECTINESTERASE INHIBITOR 39-RELATED	0.74	0.91	1.79	0.39	0.18	0.18	0	0.09
Zosma01g22430.v3.1	(1 of 80) 3.1.1.11 - Pectinesterase / Pectin methylesterase	53.51	111.71	522.76	230.09	0	0	0	0
Zosma01g22450.v3.1	(1 of 2) PTHR10891//PTHR10891:SF633 - EF-HAND CALCIUM-BINDING DOMAIN CONTAINING PROTEIN // SUBFAMILY NOT NAMED	8.26	6.55	10.79	11.24	64.31	65.31	68.06	22.8
Zosma01g22470.v3.1	(1 of 1) PTHR11353:SF85 - CHAPERONIN CPN60-LIKE 2, MITOCHONDRIAL	1.25	1.9	2.54	1.93	21.79	15.55	23.9	28.36
Zosma01g22480.v3.1	(1 of 2) PTHR23056:SF26 - CALCINEURIN B-LIKE PROTEIN 10	21.38	5.45	18.05	20.61	0	0.11	0	0
Zosma01g22490.v3.1	(1 of 3) PTHR31072//PTHR31072:SF3 - FAMILY NOT NAMED // TRANSCRIPTION FACTOR TCP10-RELATED	2.13	2.68	1.51	1.22	11.9	10.18	12.34	12.52
Zosma01g22510.v3.1	(1 of 12) PTHR31099:SF12 - F5J5.12-RELATED	0.41	0.27	2.19	1.14	0.72	0.71	0.36	0.05
Zosma01g22540.v3.1	(1 of 2) PTHR10052:SF5 - RIBOSOMAL PROTEIN L18AE FAMILY PROTEIN	21.61	29.4	21.37	19.57	23.49	25.92	26.93	24.47
Zosma01g22550.v3.1	(1 of 1) K15263 - cell growth-regulating nucleolar protein (LYER)	1.03	1.18	2	1.34	11.21	11.13	13.41	20.39
Zosma01g22560.v3.1	(1 of 1) 5.1.99.1 - Methylmalonyl-CoA epimerase / Methylmalonyl-CoA racemase	12.14	11.67	11.45	9.06	117.27	104.44	123.53	98.81
Zosma01g22590.v3.1	(1 of 1) PTHR21311:SF0 - CONSERVED OLIGOMERIC GOLGI COMPLEX SUBUNIT 8	4.07	5.22	4.95	5.17	31.85	33.04	29.29	25.56
Zosma01g22640.v3.1	(1 of 1) K11145 - ribonuclease III family protein [EC:3.1.26.-] (K11145)	1.33	1.97	1.38	1.02	11.8	14.51	9.91	12.15
Zosma01g22660.v3.1	(1 of 694) 2.7.11.1 - Non-specific serine/threonine protein kinase / Threonine-specific protein kinase	7.54	10.27	6.61	4.53	67.37	72.71	65.01	63.34
Zosma01g22670.v3.1	(1 of 2) 1.3.3.4 - Protoporphyrinogen oxidase / Protoporphyrinogenase	3.24	3.31	3.97	3.39	25.03	21.99	25.52	18.02
Zosma01g22690.v3.1	(1 of 1) K19026 - spatacsin (SPG11)	2.74	8.69	8.4	4.93	32.84	29.84	40.27	17.07
Zosma01g22700.v3.1	(1 of 5) PF12874 - Zinc-finger of C2H2 type (zf-met)	3.28	2.54	2.77	3.82	84.62	69.65	89.56	161.1
Zosma01g22710.v3.1	-	0.38	0.54	0.81	0.67	24.36	15.81	23.72	6.24
Zosma01g22720.v3.1	(1 of 2) PTHR19375//PTHR19375:SF190 - HEAT SHOCK PROTEIN 70KDA // SUBFAMILY NOT NAMED	26.44	32.41	29.07	28.45	180.84	186.23	170.11	114.72
Zosma01g22730.v3.1	(1 of 1) PTHR11361:SF31 - DNA MISMATCH REPAIR PROTEIN MSH6	4.44	2.61	3.69	6.07	2.38	2.04	3.01	1.41
Zosma01g22740.v3.1	(1 of 1) PTHR11814:SF54 - SULFATE TRANSPORTER 3.5-RELATED	16.66	15.03	9.72	7.04	0.33	0.82	0.16	0.28
Zosma01g22750.v3.1	(1 of 3) PTHR12161:SF13 - REGULATOR OF VPS4 ACTIVITY PROTEIN-RELATED	1.68	1.15	1.26	1.85	0.67	0.42	0.77	0.77
Zosma01g22780.v3.1	(1 of 2) PTHR16254//PTHR16254:SF30 - POTASSIUM/PROTON ANTIPORTER-RELATED // K(+) EFFLUX ANTIPORTER 4	2.51	4.56	2.11	2.32	77.43	70.11	73.66	55.31
Zosma01g22840.v3.1	(1 of 1) 1.10.2.2//3.4.24.64 - Quinol--cytochrome-c reductase / Ubiquinone--cytochrome-c oxidoreductase // Mitochondrial processing peptidase / Processing enhancing peptidase	327.28	340.14	367.38	334.54	98.29	106.31	92.33	46.36
Zosma01g22860.v3.1	(1 of 1) PTHR12046:SF0 - HISTONE ACETYLTRANSFERASE TYPE B CATALYTIC SUBUNIT	5.46	5.69	6.46	5.48	73.35	63.41	78.57	99.69
Zosma01g22870.v3.1	-	43.85	28.77	42.7	36.76	0	0	0	0
Zosma01g22930.v3.1	(1 of 166) PF01535//PF13041 - PPR repeat (PPR) // PPR repeat family (PPR_2)	56.44	67.13	34.51	33.13	20.49	32.97	16.78	19.27
Zosma01g22950.v3.1	(1 of 2) PTHR33605:SF3 - EARLY NODULIN-RELATED PROTEIN	8.76	4.39	9.34	8.31	16.79	18.62	9.62	8.92
Zosma01g22970.v3.1	(1 of 3) PF06219 - Protein of unknown function (DUF1005) (DUF1005)	0	0	0	0	8.6	5.75	5.01	6.54
Zosma01g22990.v3.1	(1 of 1) K15075 - DNA repair/transcription protein MET18/MMS19 (MET18, MMS19)	7	7.78	6.01	5.92	56.82	51.6	50.81	23.13
Zosma01g23050.v3.1	(1 of 2) PF06911 - Senescence-associated protein (Senescence)	0.33	0.28	0.42	0.42	2.9	1.89	2.92	3.13
Zosma01g23060.v3.1	(1 of 14) PTHR27006//PTHR27006:SF44 - FAMILY NOT NAMED // LEUCINE-RICH REPEAT TRANSMEMBRANE PROTEIN KINASE	0.48	1.02	0.6	0.45	4.24	3.5	4.8	8.79
Zosma01g23080.v3.1	(1 of 4) PTHR11926//PTHR11926:SF118 - GLUCOSYL/GLUCURONOSYL TRANSFERASES // SUBFAMILY NOT NAMED	0.49	0.76	1.08	0.4	0.1	0.9	0.13	0
Zosma01g23100.v3.1	(1 of 245) PF03732 - Retrotransposon gag protein (Retrotrans_gag)	0.24	0.23	0.51	0.32	0.05	0.09	0	0
Zosma01g23120.v3.1	-	83.34	64.79	65.27	76.49	39.11	35.48	42.86	42.75
Zosma01g23140.v3.1	(1 of 2) K02922 - large subunit ribosomal protein L37e (RP-L37e, RPL37)	48.92	68.93	86.43	58.85	411.97	404.99	427.07	445.22
Zosma01g23170.v3.1	(1 of 3) PTHR31876:SF6 - PROTEIN LIKE-COV 3	75.56	80.71	100.8	78.77	55.39	49.62	60.93	71.42
Zosma01g23220.v3.1	(1 of 10) PTHR33101//PTHR33101:SF10 - FAMILY NOT NAMED // RHO GUANINE NUCLEOTIDE EXCHANGE FACTOR 8-RELATED	330.87	192.61	307.03	332.11	0.46	0.3	0.4	0.38
Zosma01g23230.v3.1	(1 of 2) K14454 - aspartate aminotransferase, cytoplasmic (GOT1)	22.74	32.14	22.64	20.18	22.37	34.92	21.72	15.48
Zosma01g23250.v3.1	(1 of 48) PF00646 - F-box domain (F-box)	10.7	11.38	14.83	9.24	0	0	0	0
Zosma01g23260.v3.1	(1 of 1) KOG4673 - Transcription factor TMF, TATA element modulatory factor	19.65	20.19	22.56	20.23	261.04	229.6	262.71	200.6
Zosma01g23280.v3.1	(1 of 2) PTHR10926//PTHR10926:SF30 - CELL CYCLE CONTROL PROTEIN 50 // SUBFAMILY NOT NAMED	4.76	3.38	0.48	2.35	38.01	51.48	39.91	58.95
Zosma01g23310.v3.1	(1 of 1) K02868 - large subunit ribosomal protein L11e (RP-L11e, RPL11)	23.24	40.24	53.02	46.34	350.46	355.04	331.69	238.09
Zosma01g23320.v3.1	(1 of 4) K01595 - phosphoenolpyruvate carboxylase (ppc)	7.4	5.66	8.55	7.05	96.25	102.06	93.66	40.26
Zosma01g23330.v3.1	(1 of 1) PTHR12482:SF11 - HYDROLASE-LIKE PROTEIN	1.15	2.4	1.09	1	6.92	9.1	7.02	8.51
Zosma01g23380.v3.1	(1 of 5) K16223 - protein FLOWERING LOCUS T (FT)	1.28	0	0.14	0	1.56	20.17	10.53	4.31
Zosma01g23400.v3.1	(1 of 1) PTHR11566//PTHR11566:SF44 - DYNAMIN // DYNAMIN-LIKE PROTEIN C	0.16	0.09	0.28	0.39	0.05	0.09	0.06	0.02
Zosma01g23410.v3.1	(1 of 2) K10143 - E3 ubiquitin-protein ligase RFWD2 (RFWD2, COP1)	0.24	0.03	0.17	0.06	1.93	1.64	1.02	1.03
Zosma01g23440.v3.1	(1 of 1) KOG0417//KOG0419 - Ubiquitin-protein ligase // Ubiquitin-protein ligase	177.61	74.91	174.47	256.06	9.03	10.05	9.22	14.05
Zosma01g23450.v3.1	(1 of 166) PF01535//PF13041 - PPR repeat (PPR) // PPR repeat family (PPR_2)	2.21	2.54	4.08	2.33	1.69	4.06	1.91	2.15
Zosma01g23460.v3.1	-	3.81	2.41	2.61	1.26	0.81	0	0	0
Zosma01g23500.v3.1	(1 of 2) K03135 - transcription initiation factor TFIID subunit 11 (TAF11)	5.36	0.39	0.96	6.97	74.84	62.07	78	65.61
Zosma01g23550.v3.1	(1 of 3) PTHR22835//PTHR22835:SF281 - ZINC FINGER FYVE DOMAIN CONTAINING PROTEIN // SGNH HYDROLASE-TYPE ESTERASE SUPERFAMILY PROTEIN	0.41	0.17	0.86	0.17	5.18	3.94	3.91	7.86
Zosma01g23580.v3.1	(1 of 3) PTHR10791//PTHR10791:SF41 - RAG1-ACTIVATING PROTEIN 1 // BIDIRECTIONAL SUGAR TRANSPORTER SWEET6-RELATED	0.36	0.35	0.48	0.24	33.27	20.85	45.85	40.84
Zosma01g23610.v3.1	(1 of 3) K09510 - DnaJ homolog subfamily B member 4 (DNAJB4)	231.3	361.24	248.13	205.12	151.9	124.56	106.17	141.55
Zosma01g23620.v3.1	(1 of 5) PTHR31621:SF0 - DUF679 DOMAIN MEMBRANE PROTEIN 7	0.19	0.77	1.67	0.41	0.14	0.43	0.3	0.07
Zosma01g23630.v3.1	(1 of 5) PTHR31621:SF0 - DUF679 DOMAIN MEMBRANE PROTEIN 7	26.09	1.37	6.63	2.15	0.09	0.17	0	0.64
Zosma01g23640.v3.1	(1 of 4) PTHR27000//PTHR27000:SF219 - FAMILY NOT NAMED // RECEPTOR-LIKE PROTEIN KINASE HSL1	0.14	0	0.67	0.04	4.46	5.48	4.54	0.35
Zosma01g23660.v3.1	(1 of 2) PTHR14217:SF5 - INOSITOL-TETRAKISPHOSPHATE 1-KINASE 1	8.85	5.27	6.68	8.46	107.79	83.43	101.65	50.41
Zosma01g23670.v3.1	(1 of 1) KOG3375 - Phosphoprotein/predicted coiled-coil protein	25.94	26.12	35.71	35.45	183.22	160.71	151.38	341.99
Zosma01g23680.v3.1	(1 of 3) K07904//K07976 - Ras-related protein Rab-11A (RAB11A) // Rab family, other (RAB)	12.28	18.22	12.97	8.19	76.9	109.97	61.8	61.99
Zosma01g23690.v3.1	(1 of 1) 4.4.1.1 - Cystathionine gamma-lyase / Homoserine dehydratase	1.14	1.25	1.46	1.61	15.13	13.96	20.22	27.59
Zosma01g23700.v3.1	-	1.28	0.24	0.65	1.31	0.39	0.19	0.08	0.03
Zosma01g23720.v3.1	(1 of 3) PTHR24006:SF428 - CORONATINE-INSENSITIVE PROTEIN 1	0.37	1	0.7	0.45	0.05	0	0.24	0
Zosma01g23750.v3.1	(1 of 2) K02218 - casein kinase 1 (CSNK1, CK1)	108.24	110.06	106.87	101.68	16.48	16.81	15.4	17.76
Zosma01g23780.v3.1	(1 of 40) PF01535//PF13041//PF13812 - PPR repeat (PPR) // PPR repeat family (PPR_2) // Pentatricopeptide repeat domain (PPR_3)	0.17	0.22	0.38	0.1	3.88	2.95	3.34	2.4
Zosma01g23810.v3.1	(1 of 1) K14554 - U3 small nucleolar RNA-associated protein 21 (UTP21, WDR36)	3.37	2.05	3.66	3.29	41.59	31.76	41.15	38.26
Zosma01g23820.v3.1	(1 of 1) PTHR23310:SF71 - ACYL-COA-BINDING DOMAIN-CONTAINING PROTEIN 6	485.47	779.94	237.77	169.48	13.8	57.74	4.28	10.47
Zosma01g23830.v3.1	(1 of 1) K15262 - protein BCP1 (BCP1, BCCIP)	4.63	3.72	5.17	6.05	37.7	39.27	41.2	28.86
Zosma01g23840.v3.1	(1 of 17) K07904 - Ras-related protein Rab-11A (RAB11A)	70.22	90.65	150.96	101.04	0.07	0	0.13	0.28
Zosma01g23890.v3.1	(1 of 53) PF01535//PF13041//PF14432 - PPR repeat (PPR) // PPR repeat family (PPR_2) // DYW family of nucleic acid deaminases (DYW_deaminase)	3.09	3.12	3.24	2.36	3.46	4.31	3.24	2.43
Zosma01g23900.v3.1	(1 of 5) PF04832 - SOUL heme-binding protein (SOUL)	68.24	65.41	71.43	63.76	11.88	35.83	8.54	15.44
Zosma01g23910.v3.1	(1 of 1) PTHR11662//PTHR11662:SF282 - SODIUM-DEPENDENT PHOSPHATE TRANSPORTERS // ANION TRANSPORTER 5-RELATED	0	0	0	0	1.66	2.47	3.02	0
Zosma01g23920.v3.1	(1 of 1) K11863 - Ataxin-3 (ATXN3, MJD)	5.06	7.59	9.2	3.58	59.46	55.37	59.48	48.85
Zosma01g23940.v3.1	(1 of 1) 2.7.1.31 - Glycerate 3-kinase	7.06	3.46	6.83	9.04	0.9	1.11	2.13	1.37
Zosma01g23950.v3.1	(1 of 1) PTHR23426:SF32 - 2FE-2S IRON-SULFUR CLUSTER BINDING DOMAIN-CONTAINING PROTEIN	4.72	3.04	3.61	2.14	0	0.86	0.38	0.67
Zosma01g23970.v3.1	(1 of 1) PTHR23074:SF19 - KATANIN P60 ATPASE-CONTAINING SUBUNIT A1	1.37	1.99	1.37	1.06	35.85	38.2	38.46	28.93
Zosma01g23980.v3.1	(1 of 1) PTHR33077:SF8 - PROTEIN TIFY 8	2.52	3.31	2.35	1.6	2.44	2.83	0.73	0.93
Zosma01g24010.v3.1	(1 of 2) PTHR11132//PTHR11132:SF85 - SOLUTE CARRIER FAMILY 35 // SUBFAMILY NOT NAMED	3.5	5.7	1.91	3.14	4.99	5.59	3.1	4.13
Zosma01g24050.v3.1	-	0.52	0.01	0.7	0.41	5.35	2.4	6.05	10.02
Zosma01g24060.v3.1	-	3.44	4.61	4.81	1.63	0.4	0.2	0.34	0.02
Zosma01g24080.v3.1	(1 of 3) K13667 - protein glucosyltransferase (RUMI, KTELC1)	7.23	17.12	6.13	6.66	0.36	0.21	0.14	0.05
Zosma01g24090.v3.1	(1 of 3) K13667 - protein glucosyltransferase (RUMI, KTELC1)	36.33	72.96	21.12	17.27	0.01	0	0.04	0
Zosma01g24110.v3.1	(1 of 20) 2.7.10.2//2.7.11.1 - Non-specific protein-tyrosine kinase / Cytoplasmic protein tyrosine kinase // Non-specific serine/threonine protein kinase / Threonine-specific protein kinase	0.4	0.33	0.56	0.3	2.72	3.72	1.49	2.68
Zosma01g24130.v3.1	(1 of 8) K05765 - cofilin (CFL)	4857.74	3587.74	4822.23	5189.73	0.42	0.82	0	0
Zosma01g24140.v3.1	(1 of 3) PTHR11588//PTHR11588:SF97 - TUBULIN // TUBULIN BETA-4 CHAIN-RELATED	45.42	42.29	51.66	52.97	706.37	649.5	720.7	383.86
Zosma01g24150.v3.1	(1 of 166) PF01535//PF13041 - PPR repeat (PPR) // PPR repeat family (PPR_2)	0.32	0.18	0.85	0.34	6.22	6.02	4.95	4.36
Zosma01g24160.v3.1	(1 of 1) 6.3.2.2 - Glutamate--cysteine ligase / Gamma-glutamylcysteine synthetase	12.13	12.58	11.31	12.13	226.55	238.31	274.93	250.96
Zosma01g24190.v3.1	(1 of 1) PF10157 - Uncharacterized conserved protein (DUF2365) (DUF2365)	4.05	3.57	1.22	3.35	9.35	9.33	9.69	5.45
Zosma01g24200.v3.1	(1 of 2) K02153 - V-type H+-transporting ATPase subunit e (ATPeV0E, ATP6H)	773.68	714.61	616.62	547.94	203.06	264.75	219.03	129.95
Zosma01g24210.v3.1	(1 of 2) K10403 - kinesin family member 22 (KIF22)	1.48	1.3	1.29	1.72	11.34	12.59	11.97	12.76
Zosma01g24230.v3.1	-	32.32	30.33	30.84	34.17	14.18	11.21	12.35	11.7
Zosma01g24250.v3.1	(1 of 2) PTHR15486:SF27 - GLYCEROL-3-PHOSPHATE 2-O-ACYLTRANSFERASE 4-RELATED	2.36	3.05	6.68	3.2	4.92	2.14	3.66	2.44
Zosma01g24270.v3.1	(1 of 5) PTHR11802//PTHR11802:SF65 - SERINE PROTEASE FAMILY S10 SERINE CARBOXYPEPTIDASE // SUBFAMILY NOT NAMED	7.4	9.4	11.18	9.88	0	1.2	0.13	0
Zosma01g24280.v3.1	(1 of 1) PTHR11802//PTHR11802:SF3 - SERINE PROTEASE FAMILY S10 SERINE CARBOXYPEPTIDASE // RETINOID-INDUCIBLE SERINE CARBOXYPEPTIDASE	9.29	12.15	7.5	8.11	0.54	0.74	0.36	2.43
Zosma01g24350.v3.1	(1 of 2) K06185 - ATP-binding cassette, subfamily F, member 2 (ABCF2)	13.44	9.48	14.91	39.53	131.86	127.32	134.14	106.61
Zosma01g24360.v3.1	(1 of 1) 2.7.1.108 - Dolichol kinase	26.47	33.54	22.33	25.55	182.9	178.78	148.76	98.1
Zosma01g24390.v3.1	(1 of 1) K09392 - transcription factor Dp-2 (TFDP2)	4.51	3.62	3.97	4.45	41.02	26.16	48.28	40.17
Zosma01g24460.v3.1	(1 of 4) PTHR11802//PTHR11802:SF79 - SERINE PROTEASE FAMILY S10 SERINE CARBOXYPEPTIDASE // SERINE CARBOXYPEPTIDASE-LIKE 47-RELATED	29.83	36.95	23.03	38.87	0	0	0	0
Zosma01g24470.v3.1	(1 of 3) PTHR10891//PTHR10891:SF590 - EF-HAND CALCIUM-BINDING DOMAIN CONTAINING PROTEIN // SUBFAMILY NOT NAMED	8373.84	13303.8	7783.62	7072.43	0	4.85	6.24	0
Zosma01g24490.v3.1	(1 of 1) K02919 - large subunit ribosomal protein L36 (RP-L36, MRPL36, rpmJ)	8.45	10.18	12.7	0.43	116.18	176.16	134.69	161.05
Zosma01g24530.v3.1	(1 of 1) PTHR14155//PTHR14155:SF113 - RING FINGER DOMAIN-CONTAINING // SUBFAMILY NOT NAMED	2.02	2.41	1.46	1.01	0	0.18	0	0
Zosma01g24550.v3.1	(1 of 1) PTHR24064//PTHR24064:SF279 - FAMILY NOT NAMED // MAJOR FACILITATOR PROTEIN-RELATED	0.23	1.08	20.32	3.46	0.04	0.04	0.04	0
Zosma01g24560.v3.1	(1 of 3) K10727 - chromatin licensing and DNA replication factor 1 (CDT1)	38.42	10.19	20.06	42.75	1.56	1.89	1.92	1.28
Zosma01g24580.v3.1	(1 of 4) PTHR27001//PTHR27001:SF29 - FAMILY NOT NAMED // PROTEIN KINASE FAMILY PROTEIN-RELATED	2.77	1.34	2.74	2.89	9.45	11.59	10.76	18.19
Zosma01g24590.v3.1	(1 of 1) PTHR12419//PTHR12419:SF19 - OTU DOMAIN CONTAINING PROTEIN // SUBFAMILY NOT NAMED	23.46	29.02	20.36	28.95	2.09	2.69	1.26	2.4
Zosma01g24600.v3.1	(1 of 3) 4.2.1.119 - Enoyl-CoA hydratase 2 / ECH2	0.7	1.23	1.41	0.87	7.77	7.83	8.94	6.41
Zosma01g24610.v3.1	(1 of 3) PTHR21493//PTHR21493:SF4 - CGI-141-RELATED/LIPASE CONTAINING PROTEIN // ALPHA/BETA-HYDROLASES SUPERFAMILY PROTEIN	4.72	6.37	5.37	6.52	0.25	0.25	0.99	0.82
Zosma01g24630.v3.1	(1 of 3) PF05514 - HR-like lesion-inducing (HR_lesion)	7.92	8.9	12.28	10.08	9.18	19.37	8.62	7.92
Zosma01g24640.v3.1	(1 of 3) PF05514 - HR-like lesion-inducing (HR_lesion)	9.04	8.82	8.88	4.84	80.81	98.69	78.57	74.54
Zosma01g24650.v3.1	(1 of 166) PF01535//PF13041 - PPR repeat (PPR) // PPR repeat family (PPR_2)	0.05	0.08	0.24	0	1.12	1.72	0.67	1.7
Zosma01g24670.v3.1	(1 of 1) K14311 - nuclear pore complex protein Nup188 (NUP188)	0.54	0.24	0.4	0.68	13.65	9.62	11.36	5.74
Zosma01g24700.v3.1	(1 of 1) PTHR21717//PTHR21717:SF28 - TELOMERIC REPEAT BINDING PROTEIN // SUBFAMILY NOT NAMED	0.18	0.21	0.26	0.14	13.21	9.87	13.98	7.46
Zosma01g24730.v3.1	(1 of 9) PTHR11528//PTHR11528:SF41 - HEAT SHOCK PROTEIN 90 // HEAT SHOCK PROTEIN 89.1	0.51	0.07	0.61	0	5.84	3.41	4.83	7.19
Zosma01g24760.v3.1	(1 of 4) PTHR31818:SF1 - O-FUCOSYLTRANSFERASE-LIKE PROTEIN	9.57	5.37	12.72	18.94	0.1	0.31	0.06	0.12
Zosma01g24770.v3.1	(1 of 9) PTHR11528//PTHR11528:SF41 - HEAT SHOCK PROTEIN 90 // HEAT SHOCK PROTEIN 89.1	13.59	12.77	9.6	18.99	0	0	0.12	0.15
Zosma01g24780.v3.1	(1 of 19) PF00501//PF13193 - AMP-binding enzyme (AMP-binding) // AMP-binding enzyme C-terminal domain (AMP-binding_C)	9.4	8.64	13.57	7.19	1.06	4.18	1.96	1.28
Zosma01g24810.v3.1	(1 of 6) K17964 - leucine-rich PPR motif-containing protein, mitochondrial (LRPPRC)	0.45	0.24	0.58	0.59	3.65	2.45	3.69	2.42
Zosma01g24840.v3.1	(1 of 1) PTHR33147//PTHR33147:SF3 - FAMILY NOT NAMED // DEFENSIN-LIKE PROTEIN 6	12.79	0	1.68	1.42	104.58	555.53	101.71	142.01
Zosma01g24850.v3.1	(1 of 1) PTHR13271//PTHR13271:SF19 - UNCHARACTERIZED PUTATIVE METHYLTRANSFERASE // PROTEIN SET DOMAIN GROUP 40	4	3.63	4.27	3.73	110.19	112.62	135.78	108.21
Zosma01g24860.v3.1	(1 of 13) PF00304 - Gamma-thionin family (Gamma-thionin)	0	0	0	0	145.84	93.75	194.72	325.55
Zosma01g24880.v3.1	(1 of 13) PF00304 - Gamma-thionin family (Gamma-thionin)	1.28	0	0	0	453.76	516.54	387.53	412.39
Zosma01g24890.v3.1	(1 of 1) K15304 - Ran-binding protein 3 (RANBP3)	6.75	8.5	8.07	9.04	145.3	120.26	153.4	159.79
Zosma01g24900.v3.1	(1 of 1) PTHR22870//PTHR22870:SF177 - REGULATOR OF CHROMOSOME CONDENSATION // F12P19.9 PROTEIN	0.23	0.24	0.44	0.12	14.42	11.65	16.45	9.22
Zosma01g24910.v3.1	(1 of 4) PTHR13832//PTHR13832:SF239 - PROTEIN PHOSPHATASE 2C // PROTEIN PHOSPHATASE 2C 68-RELATED	2.82	1.58	3.43	2.3	0	0	0	0
Zosma01g24920.v3.1	-	163.27	227.94	215.83	192.95	66.18	98.83	65.68	110.85
Zosma01g24930.v3.1	(1 of 2) 1.2.1.13 - Glyceraldehyde-3-phosphate dehydrogenase (NADP(+)) (phosphorylating) / Triosephosphate dehydrogenase (NADP+)	14.74	16.06	17.14	18.11	1.19	0.43	0.38	0.94
Zosma01g24950.v3.1	-	5.26	5.31	6.94	5.4	34.11	88.04	68.69	120.01
Zosma01g24980.v3.1	(1 of 6) K09873 - aquaporin TIP (TIP)	547.23	879.25	1037.05	1016.33	0	0	0.11	0
Zosma01g24990.v3.1	-	69.05	93.81	172.66	100.3	40.88	94.24	21.77	71.83
Zosma01g25010.v3.1	(1 of 5) PTHR26374:SF162 - C2H2-TYPE ZINC FINGER FAMILY PROTEIN-RELATED	10.91	4.07	10.07	18.09	2.23	2.2	0.39	1.41
Zosma01g25020.v3.1	(1 of 2) K02734 - 20S proteasome subunit beta 4 (PSMB2)	24.3	21.79	28.5	20.27	258.64	263.41	280.44	170.04
Zosma01g25040.v3.1	(1 of 1) PTHR19965//PTHR19965:SF29 - RNA AND EXPORT FACTOR BINDING PROTEIN // SUBFAMILY NOT NAMED	19.27	20.89	19.57	18.07	297.13	238.14	309.5	189.34
Zosma01g25060.v3.1	(1 of 173) PF00076 - RNA recognition motif. (a.k.a. RRM, RBD, or RNP domain) (RRM_1)	8.95	9.65	12.48	13.85	1.15	0.83	0.73	0.75
Zosma01g25070.v3.1	(1 of 7) K11252 - histone H2B (H2B)	23.15	13.01	11.9	29.62	20.51	16.39	18.08	22.07
Zosma01g25080.v3.1	(1 of 7) K11252 - histone H2B (H2B)	6.47	5.07	1.02	5.28	4.22	1.73	2.84	3.21
Zosma01g25110.v3.1	-	14.73	15.51	17.31	14	3.86	4.16	3.33	6.68
Zosma01g25130.v3.1	-	0.3	1.81	5.52	0.53	0.14	0	0	0
Zosma01g25150.v3.1	(1 of 28) PF02701 - Dof domain, zinc finger (zf-Dof)	0.1	0	0	0.06	8.2	8.64	3.89	11.41
Zosma01g25160.v3.1	-	13.26	7.9	13.6	14.97	6.03	12.61	7.81	11.04
Zosma01g25170.v3.1	(1 of 1) K11713 - geranylgeranyl transferase type-1 subunit beta [EC:2.5.1.59] (PGTB1)	42.54	44.24	40.47	38.22	7.73	8.71	9.64	7.19
Zosma01g25190.v3.1	(1 of 1) PTHR24326//PTHR24326:SF263 - FAMILY NOT NAMED // WUSCHEL-RELATED HOMEOBOX 4	0.82	0.54	1.09	0.76	0	0.12	0	0
Zosma01g25210.v3.1	(1 of 2) PTHR13832//PTHR13832:SF228 - PROTEIN PHOSPHATASE 2C // PROTEIN PHOSPHATASE 2C 36-RELATED	5.18	8.21	9.34	10.01	0.71	1.81	0.43	0.67
Zosma01g25220.v3.1	(1 of 2) PTHR32382:SF0 - FASCICLIN-LIKE ARABINOGALACTAN PROTEIN 4	13.64	12.87	8.1	9.3	0.49	0.66	0.21	0.4
Zosma01g25230.v3.1	(1 of 20) PF13976 - GAG-pre-integrase domain (gag_pre-integrs)	5.96	4.39	10.82	8.23	0	0	0.1	0.11
Zosma01g25240.v3.1	-	23.43	23.85	22.69	16.22	7.29	5.14	6	3.64
Zosma01g25270.v3.1	(1 of 2) PTHR32227//PTHR32227:SF62 - FAMILY NOT NAMED // GLUCOSIDASE-LIKE PROTEIN	31.68	17.2	42.31	70.31	56.53	48.59	28.04	27.47
Zosma01g25290.v3.1	(1 of 1) PTHR10013 - GENERAL VESICULAR TRANSPORT FACTOR P115	19.43	20.89	20.39	20.2	111.33	98.48	109.99	125.99
Zosma01g25300.v3.1	-	12.68	13.48	11.51	6.6	0	1.84	0.14	1.98
Zosma01g25310.v3.1	(1 of 9) PF04720 - PDDEXK-like family of unknown function (PDDEXK_6)	54.77	40.83	56.35	48.06	42.23	33.7	16.79	12.28
Zosma01g25360.v3.1	(1 of 2) PTHR11040//PTHR11040:SF35 - ZINC/IRON TRANSPORTER // ZINC TRANSPORTER 3-RELATED	0.16	0	0	0	12.91	12.03	4.65	11.15
Zosma01g25370.v3.1	(1 of 1) K08998 - hypothetical protein (K08998)	0.89	0.98	0.75	0.89	4.78	6.21	4.81	4.49
Zosma01g25400.v3.1	(1 of 3) K03364 - cell division cycle 20-like protein 1, cofactor of APC complex (CDH1)	1.1	0.62	0.78	1.37	0.36	0.83	0.18	0.25
Zosma01g25410.v3.1	(1 of 1) PTHR12714//PTHR12714:SF11 - PROTEIN-S ISOPRENYLCYSTEINE O-METHYLTRANSFERASE // C-TERMINAL S-ISOPRENYLCYSTEINE CARBOXYL O-METHYLTRANSFERASE	11.29	9.72	15.6	14.5	2.26	2.08	1.05	2.06
Zosma01g25430.v3.1	-	225.73	149.69	232.61	212.98	53.74	42.75	29.86	94.46
Zosma01g25470.v3.1	(1 of 2) K09562 - hsp70-interacting protein (HSPBP1)	5.16	5.33	4.5	3.86	40.43	39.61	27.43	23.11
Zosma01g25480.v3.1	(1 of 112) PF00249 - Myb-like DNA-binding domain (Myb_DNA-binding)	17.5	17.04	22.06	16.78	0	1.45	2.12	0.78
Zosma01g25500.v3.1	-	83.42	25.49	71.58	82.96	2.58	3.18	2.24	1.97
Zosma01g25510.v3.1	(1 of 1) PTHR27007//PTHR27007:SF27 - FAMILY NOT NAMED // L-TYPE LECTIN-DOMAIN CONTAINING RECEPTOR KINASE S.4	2.83	4.87	4.16	3.32	2.96	7.24	2.06	0.53
Zosma01g25520.v3.1	(1 of 1) PF00004//PF07690 - ATPase family associated with various cellular activities (AAA) (AAA) // Major Facilitator Superfamily (MFS_1)	71.5	31.49	62.44	67.42	11.7	12.7	11.34	8.7
Zosma01g25530.v3.1	-	10.25	2.64	14.69	11.2	0	0	0	0
Zosma01g25560.v3.1	(1 of 3) K14424 - 4-alpha-methyl-delta7-sterol-4alpha-methyl oxidase (SMO2)	65.35	70.01	69.3	61.67	1.41	0.58	0.72	0.11
Zosma01g25570.v3.1	(1 of 2) PTHR14791//PTHR14791:SF27 - BOMB/KIRA PROTEINS // SUBFAMILY NOT NAMED	9.48	11.35	14.8	11.63	292.62	251.49	326.61	397.52
Zosma01g25600.v3.1	(1 of 2) PTHR12603:SF5 - RING/U-BOX DOMAIN-CONTAINING PROTEIN	40.87	45.23	42.82	37.48	390.92	326.35	419.46	373.77
Zosma01g25620.v3.1	(1 of 2) PTHR31945:SF13 - TRANSCRIPTION FACTOR ICE1-RELATED	2.19	2.79	3.14	2.52	30.89	29.62	31.71	14.83
Zosma01g25630.v3.1	(1 of 1) K00928 - aspartate kinase (lysC)	5.37	7.29	8.17	7.04	81.24	80.56	79.86	56.87
Zosma01g25640.v3.1	(1 of 1) PF03879 - Cgr1 family (Cgr1)	23.35	27.12	30.71	32.19	24.52	30.68	21.97	26.02
Zosma01g25650.v3.1	(1 of 2) K01191 - alpha-mannosidase (E3.2.1.24)	22.79	19.74	15.49	17.5	12.02	10.69	7.68	6.55
Zosma01g25680.v3.1	(1 of 1) PTHR23091//PTHR23091:SF261 - N-TERMINAL ACETYLTRANSFERASE // SUBFAMILY NOT NAMED	20.3	25.13	22.75	20.11	138.7	129.21	144.32	190.33
Zosma01g25690.v3.1	(1 of 1) K10638 - E3 ubiquitin-protein ligase UHRF1 [EC:6.3.2.19] (UHRF1, NP95)	317.46	152.18	245.33	382.61	7.9	6.82	8.26	7.59
Zosma01g25710.v3.1	(1 of 1) K00648 - 3-oxoacyl- (fabH)	0	0	0	0	1.77	2.46	0	1.78
Zosma01g25730.v3.1	(1 of 1) PTHR13052//PTHR13052:SF2 - NFRKB-RELATED // SUBFAMILY NOT NAMED	24.73	21.06	26.21	28.52	3.38	8.27	3.85	6.58
Zosma01g25770.v3.1	(1 of 2) 3.4.11.21 - Aspartyl aminopeptidase	9.28	8.78	11.36	11.46	92.7	95.74	105.67	83.1
Zosma01g25780.v3.1	(1 of 1) PTHR13789//PTHR13789:SF90 - MONOOXYGENASE // FAD-BINDING MONOOXYGENASE	0.92	1.05	0.93	0.74	28.59	26.57	23.94	23.45
Zosma01g25800.v3.1	(1 of 6) K00660 - chalcone synthase (CHS)	0	0.08	0.29	0.56	29.08	33.74	21.92	10.5
Zosma01g25810.v3.1	(1 of 2) PTHR19446//PTHR19446:SF368 - REVERSE TRANSCRIPTASES // SUBFAMILY NOT NAMED	0.39	0.43	0.86	0.19	0	0.28	0.16	0.09
Zosma01g25840.v3.1	(1 of 6) K00660 - chalcone synthase (CHS)	0.05	0	0.97	0.64	28.75	35.12	19.18	14.62
Zosma01g25850.v3.1	(1 of 6) K00660 - chalcone synthase (CHS)	0	0.15	0	0	7.96	9.5	5.56	6.56
Zosma01g25870.v3.1	-	0.23	0.02	0.13	0.3	18.29	21.74	6.04	9.37
Zosma01g25910.v3.1	(1 of 6) K00660 - chalcone synthase (CHS)	33.75	51.99	67.67	55.4	1.28	1.82	0.72	1.46
Zosma01g25920.v3.1	(1 of 1) PTHR12585//PTHR12585:SF31 - SCC1 / RAD21 FAMILY MEMBER // SISTER CHROMATID COHESION 1 PROTEIN 2	0.31	0.38	0.4	0.28	13.72	15.38	19.28	15.66
Zosma01g25940.v3.1	(1 of 3) 3.5.2.6 - Beta-lactamase / Penicillinase	0.87	0.75	0.73	0.76	35.4	33.63	37.34	28.66
Zosma01g25970.v3.1	-	39.99	26.92	38.22	35.22	0	0	0	0
Zosma01g26000.v3.1	(1 of 15) KOG1208 - Dehydrogenases with different specificities (related to short-chain alcohol dehydrogenases)	0.71	0.48	1.81	0.94	7.79	7.78	8.32	12.96
Zosma01g26010.v3.1	(1 of 1) PTHR11075:SF46 - PROTEIN HIGH CHLOROPHYLL FLUORESCENT 109	0.72	0.91	0.85	0.42	52.59	49.57	46.98	66.53
Zosma01g26020.v3.1	(1 of 2) PTHR12375//PTHR12375:SF32 - RNA-BINDING PROTEIN LUC7-RELATED // SUBFAMILY NOT NAMED	13.4	12.22	16	17.3	86.2	85.08	89.58	117.33
Zosma01g26030.v3.1	(1 of 1) PTHR35483:SF1 - GLYCINE-RICH PROTEIN	36.55	28.16	34.5	44.57	31.34	28.4	31.35	30.09
Zosma01g26040.v3.1	(1 of 1) 3.5.1.116 - Ureidoglycolate amidohydrolase / Ureidoglycolate hydrolase	55.9	53.98	50.23	50.44	42.55	38.3	40.81	50.39
Zosma01g26050.v3.1	(1 of 1) PTHR31832:SF8 - B-BOX TYPE ZINC FINGER-CONTAINING PROTEIN-RELATED	15.64	14.8	11.26	9.32	166.98	133.62	171.16	128.56
Zosma01g26060.v3.1	(1 of 1) PF14953 - Domain of unknown function (DUF4504) (DUF4504)	2.03	1.79	2.23	2.26	55.74	43.66	52.52	72.51
Zosma01g26070.v3.1	(1 of 2) K08150 - MFS transporter, SP family, solute carrier family 2 (myo-inositol transporter), member 13 (SLC2A13, ITR)	72.43	96.56	60.6	60.51	55.06	68.21	36.83	38.49
Zosma01g26100.v3.1	(1 of 1) PTHR15272:SF0 - CHROMATIN ASSEMBLY FACTOR 1 SUBUNIT A	2.1	4.08	2.72	2.19	13.21	13.56	14.19	15.86
Zosma01g26150.v3.1	(1 of 1) 3.1.2.2//3.1.2.20 - Palmitoyl-CoA hydrolase / Long-chain fatty-acyl-CoA hydrolase // Acyl-CoA hydrolase	2.11	4.42	1.71	3.61	2.03	2.09	2.4	1.95
Zosma01g26160.v3.1	(1 of 2) K02133 - F-type H+-transporting ATPase subunit beta (ATPeF1B, ATP5B, ATP2)	1037.24	1135.37	1174.92	1100.59	288.68	353.27	300.18	229.87
Zosma01g26180.v3.1	(1 of 2) K15191 - La-related protein 7 (LARP7)	85.18	82.99	82.93	95.41	963.19	920.72	971.99	767.78
Zosma01g26210.v3.1	(1 of 11) PF08879//PF08880 - WRC (WRC) // QLQ (QLQ)	0	0	0	0	1031.69	996.98	1029.72	1142
Zosma01g26230.v3.1	(1 of 2) K13161 - heterogeneous nuclear ribonucleoprotein R (HNRNPR)	24.22	22.04	29.65	25.85	126.89	119.22	126.82	114.63
Zosma01g26240.v3.1	(1 of 14) PF00069//PF00560//PF08263//PF13855 - Protein kinase domain (Pkinase) // Leucine Rich Repeat (LRR_1) // Leucine rich repeat N-terminal domain (LRRNT_2) // Leucine rich repeat (LRR_8)	0	0	0	0	9.97	6.07	3.13	0
Zosma01g26250.v3.1	(1 of 4) 5.2.1.14 - Beta-carotene isomerase	0.41	0.1	0.55	0.65	59.22	38.32	52.78	37.28
Zosma01g26260.v3.1	-	0.05	1.08	0.16	1.71	42.81	44.22	54.93	67.79
Zosma01g26270.v3.1	(1 of 2) 3.7.1.9 - 2-hydroxymuconate-6-semialdehyde hydrolase / 2-hydroxymuconate-semialdehyde hydrolase	0.41	0.03	0.13	0.06	4.79	5.48	5.96	7.05
Zosma01g26280.v3.1	(1 of 1) PTHR23516//PTHR23516:SF2 - FAMILY NOT NAMED // MAJOR FACILITATOR PROTEIN	12.36	11.91	14.25	10.89	15.04	14.84	14.54	9.34
Zosma01g26290.v3.1	(1 of 3) PTHR23177:SF24 - RHO GTPASE-ACTIVATING PROTEIN 3-RELATED	38.21	38.22	69.75	48.52	9.26	8.12	10.22	20.34
Zosma01g26310.v3.1	(1 of 1) PTHR32468:SF18 - CATION/H(+) ANTIPORTER 28	59.23	18.65	66	83.25	17.47	16.19	18.02	17.18
Zosma01g26320.v3.1	(1 of 21) KOG1427 - Uncharacterized conserved protein, contains RCC1 domain	5.59	8.45	9.11	9.19	59.27	53.42	57.95	64.75
Zosma01g26330.v3.1	(1 of 3) PTHR32295//PTHR32295:SF16 - FAMILY NOT NAMED // PROTEIN IQ-DOMAIN 32	0.3	0.33	0.28	0.41	0.06	0.41	0.16	0.3
Zosma01g26350.v3.1	(1 of 3) PTHR33400:SF2 - ZINC FINGER CCCH DOMAIN-CONTAINING PROTEIN 45-RELATED	6.69	5.6	6.27	7.26	5.21	4.24	3.69	4.51
Zosma01g26370.v3.1	(1 of 3) PTHR12629:SF9 - NUDIX HYDROLASE 16, MITOCHONDRIAL	30.18	45.77	32.95	25.9	5.04	7.29	5.17	6.24
Zosma01g26420.v3.1	(1 of 3) PTHR31374//PTHR31374:SF41 - FAMILY NOT NAMED // AUXIN-INDUCED PROTEIN-LIKE-RELATED	2.39	1.54	2.28	0.57	0	0	0	0
Zosma01g26440.v3.1	(1 of 5) K13412 - calcium-dependent protein kinase (CPK)	4.94	5.19	5.23	4.81	26.1	25.34	27.49	27.87
Zosma01g26460.v3.1	(1 of 3) PTHR31681//PTHR31681:SF1 - FAMILY NOT NAMED // C2H2-LIKE ZINC FINGER PROTEIN	0.03	0	0	0.07	17.05	15.8	12.1	18.36
Zosma01g26470.v3.1	(1 of 3) K13993 - HSP20 family protein (HSP20)	0	0.19	0	6.27	2801.86	2559.75	3833.02	6209.29
Zosma01g26490.v3.1	(1 of 2) PTHR12300//PTHR12300:SF50 - HVA22-LIKE PROTEINS // SUBFAMILY NOT NAMED	32.79	26.28	20.02	27.86	1.4	0.73	0.94	0.7
Zosma01g26500.v3.1	(1 of 5) PTHR22298:SF57 - ENDOGLUCANASE 10-RELATED	18.89	19.3	29.34	25.37	23.99	27.93	25.09	18.94
Zosma01g26530.v3.1	-	1.17	0.91	1.78	1.01	0.96	0.94	0.46	1.22
Zosma01g26550.v3.1	(1 of 1) PTHR10869//PTHR10869:SF80 - PROLYL 4-HYDROXYLASE ALPHA SUBUNIT // IRON ION BINDING / OXIDOREDUCTASE	10.13	14.64	12	8	68.12	69.03	78.42	83.3
Zosma01g26590.v3.1	(1 of 1) PTHR22883//PTHR22883:SF33 - ZINC FINGER DHHC DOMAIN CONTAINING PROTEIN // PALMITOYLTRANSFERASE ZDHHC12-RELATED	67.52	76.08	66.77	70.52	9.31	6.6	7.04	5.7
Zosma01g26600.v3.1	(1 of 1) PTHR31989:SF2 - NAC DOMAIN CONTAINING PROTEIN 36	16.19	3.27	25.93	14.42	1.31	2.63	1.48	0.53
Zosma01g26620.v3.1	(1 of 166) PF01535//PF13041 - PPR repeat (PPR) // PPR repeat family (PPR_2)	2.68	2.21	1.9	2.74	1	1.08	0.92	0.38
Zosma01g26630.v3.1	-	0.05	0.06	0.15	0	1.07	0.94	1.29	0.99
Zosma01g26670.v3.1	(1 of 2) PTHR12526//PTHR12526:SF296 - GLYCOSYLTRANSFERASE // SUCROSE SYNTHASE 6	0.13	0.02	0.07	0.03	0.79	0.59	0.44	0.65
Zosma01g26710.v3.1	(1 of 1) PTHR33172//PTHR33172:SF2 - FAMILY NOT NAMED // EMB|CAB83157.1	64.95	89.36	76.8	71.13	39.97	35.83	36.46	32.27
Zosma01g26720.v3.1	(1 of 1) PTHR15725//PTHR15725:SF3 - ZN-FINGER, C-X8-C-X5-C-X3-H TYPE-CONTAINING // SUBFAMILY NOT NAMED	30.46	23.59	29.14	31.43	22.64	23.18	23.07	23.13
Zosma01g26740.v3.1	(1 of 6) PF02309//PF02362//PF06507 - AUX/IAA family (AUX_IAA) // B3 DNA binding domain (B3) // Auxin response factor (Auxin_resp)	1.42	0.66	1.03	1.09	25.02	28.69	23.26	13.07
Zosma01g26750.v3.1	(1 of 11) PF03763 - Remorin, C-terminal region (Remorin_C)	2.74	1.37	5.34	4.69	0	0	0	0
Zosma01g26760.v3.1	(1 of 2) PTHR31142//PTHR31142:SF3 - FAMILY NOT NAMED // PROTEIN TOM THREE HOMOLOG 1-RELATED	4.54	3.19	4.25	3.55	0.16	0.87	0.16	0.71
Zosma01g26780.v3.1	(1 of 1) PF03732//PF07727 - Retrotransposon gag protein (Retrotrans_gag) // Reverse transcriptase (RNA-dependent DNA polymerase) (RVT_2)	0.2	0.03	0.43	0.43	0.02	0	0.04	0
Zosma01g26800.v3.1	(1 of 1) PTHR12726//PTHR12726:SF0 - CERAMIDE GLUCOSYLTRANSFERASE // CERAMIDE GLUCOSYLTRANSFERASE	21.39	19.17	18.44	21.71	5.25	7.2	4.01	4.44
Zosma01g26830.v3.1	(1 of 1) K07399 - cytochrome c biogenesis protein (resB, ccs1)	2.32	3.26	2.68	3.32	36.78	34.53	42.19	59.74
Zosma01g26840.v3.1	(1 of 3) PTHR31602//PTHR31602:SF2 - FAMILY NOT NAMED // GROWTH-REGULATING FACTOR 1-RELATED	0.23	0.1	1.74	1.76	0	0	0	0
Zosma01g26850.v3.1	(1 of 8) K11000 - callose synthase [EC:2.4.1.-] Glc b1-3 Glc (CALS)	1.15	1.61	3.15	0.87	84.6	82.87	86.93	34.09
Zosma01g26860.v3.1	(1 of 2) PTHR31317:SF3 - F2J10.8 PROTEIN-RELATED	23.77	20.02	17.68	20.98	1.95	1.05	1.66	0.42
Zosma01g26870.v3.1	(1 of 5) PTHR22950:SF278 - AMINO ACID PERMEASE 1-RELATED	0.89	0.92	1.68	1.48	0.35	0.05	0.17	0.3
Zosma01g26890.v3.1	(1 of 3) PTHR11614//PTHR11614:SF94 - PHOSPHOLIPASE-RELATED // ALPHA/BETA-HYDROLASE-LIKE PROTEIN	15.65	19.73	13.18	9.6	77.66	69.36	88.3	76.05
Zosma01g26900.v3.1	-	130.03	132.56	142.92	133.46	573.75	719.68	616.6	1187.69
Zosma01g26920.v3.1	(1 of 7) PF01535//PF12854//PF13041//PF13812 - PPR repeat (PPR) // PPR repeat (PPR_1) // PPR repeat family (PPR_2) // Pentatricopeptide repeat domain (PPR_3)	17.24	15.95	17.4	17.59	1.06	0.4	0.96	1.06
Zosma01g26930.v3.1	(1 of 2) PTHR14445//PTHR14445:SF43 - GRB10 INTERACTING GYF PROTEIN // GYF DOMAIN-CONTAINING PROTEIN	30.15	11.58	25.21	34.02	269.49	212.12	275.39	131.4
Zosma01g26940.v3.1	(1 of 24) KOG0254 - Predicted transporter (major facilitator superfamily)	36.25	32.36	28.18	18.92	0	0	0	0
Zosma01g26970.v3.1	(1 of 1) PTHR35712//PTHR35712:SF1 - FAMILY NOT NAMED // MYOSIN HEAVY CHAIN-RELATED PROTEIN	3.58	4.47	3.08	2.88	20.44	22.69	19.17	23.73
Zosma01g26980.v3.1	(1 of 1) PTHR10381//PTHR10381:SF18 - ATP-DEPENDENT CLP PROTEASE PROTEOLYTIC SUBUNIT // SUBFAMILY NOT NAMED	11.53	12.42	11.77	9.87	78.92	86.34	90.67	73.75
Zosma01g27000.v3.1	(1 of 5) PTHR10869:SF55 - OXOGLUTARATE/IRON-DEPENDENT OXYGENASE	48.59	74.44	65.98	57.26	59.92	88.3	59.94	79
Zosma01g27010.v3.1	(1 of 6) PF02791 - DDT domain (DDT)	9.27	9.67	12.41	9.26	77.4	66.99	78.8	60.85
Zosma01g27020.v3.1	(1 of 1) PTHR16263//PTHR16263:SF4 - FAMILY NOT NAMED // TETRATRICOPEPTIDE REPEAT PROTEIN 38	35.29	46.14	39.41	34.6	350.36	271.35	362.71	396.76
Zosma01g27030.v3.1	(1 of 1) PTHR31205:SF2 - ACTIN CROSS-LINKING PROTEIN	61.14	40.7	49.26	45.37	58.71	67.24	53.08	30.3
Zosma01g27060.v3.1	(1 of 1) K17972 - N-terminal acetyltransferase B complex catalytic subunit [EC:2.3.1.88] (NAA20, NAT3)	11.16	24.25	15.3	18.38	5.66	4.64	4.49	12.24
Zosma01g27070.v3.1	-	2.45	0.96	1.23	2.83	0.13	0.06	0.23	0.12
Zosma01g27080.v3.1	-	0.95	1.21	0.35	0.11	8.13	12.45	10.82	16.98
Zosma01g27090.v3.1	(1 of 1) PTHR10353//PTHR10353:SF33 - GLYCOSYL HYDROLASE // BETA-GLUCOSIDASE-LIKE SFR2, CHLOROPLASTIC	2.02	2.89	1.55	1.86	0.28	0.17	0.34	0.03
Zosma01g27130.v3.1	(1 of 1) PTHR24012:SF433 - RNA RECOGNITION MOTIF-CONTAINING PROTEIN	75.55	90.97	102.76	81.2	94.08	83.32	90.92	71.28
Zosma01g27140.v3.1	(1 of 1) PTHR31791//PTHR31791:SF13 - FAMILY NOT NAMED // FRIGIDA-LIKE PROTEIN 5	13.72	15.48	16.46	14.67	4.97	4.39	5.87	12.34
Zosma01g27150.v3.1	(1 of 6) PF07899 - Frigida-like protein (Frigida)	8.61	6.42	7.63	8.86	79.33	75.72	78.3	42.75
Zosma01g27160.v3.1	-	2.82	4.35	5.64	4.07	52.2	47.9	44.44	15.27
Zosma01g27170.v3.1	(1 of 2) PTHR11945//PTHR11945:SF218 - MADS BOX PROTEIN // MADS-BOX PROTEIN AGL79	12.18	9.4	8.88	10.8	0.59	1.98	0.39	1.37
Zosma01g27180.v3.1	(1 of 1) PTHR22814//PTHR22814:SF94 - COPPER TRANSPORT PROTEIN ATOX1-RELATED // SUBFAMILY NOT NAMED	6.44	4.6	1.18	7.94	0.48	0	0.21	0.78
Zosma01g27200.v3.1	(1 of 1) PF13229 - Right handed beta helix region (Beta_helix)	0.27	0.14	0.4	0.33	18.08	19.15	25.54	17.46
Zosma01g27210.v3.1	(1 of 3) K09875 - aquaporin SIP (SIP)	62.43	53.37	76.92	76.93	16.13	20.96	16.58	5.81
Zosma01g27220.v3.1	(1 of 1) KOG3345 - Uncharacterized conserved protein	4.96	5.37	5.68	5.65	50.94	47.58	54.12	61.96
Zosma01g27240.v3.1	(1 of 1) PTHR10131//PTHR10131:SF78 - TNF RECEPTOR ASSOCIATED FACTOR // SUBFAMILY NOT NAMED	83.79	127.69	112.83	95.87	0.53	1.45	1.35	0.72
Zosma01g27250.v3.1	(1 of 1) PTHR11071//PTHR11071:SF247 - PEPTIDYL-PROLYL CIS-TRANS ISOMERASE // PEPTIDYL-PROLYL CIS-TRANS ISOMERASE D	9.95	8.27	5.48	5.63	40.17	38.98	47.4	43.86
Zosma01g27260.v3.1	(1 of 2) K13207 - CUG-BP- and ETR3-like factor (CUGBP, BRUNOL, CELF)	225.89	221.23	218.79	202.62	66.87	73.47	60.04	72.76
Zosma01g27270.v3.1	(1 of 3) PTHR23177//PTHR23177:SF24 - MKIAA1688 PROTEIN // RHO GTPASE-ACTIVATING PROTEIN 3-RELATED	0.94	1.52	3.48	3.99	0.83	0.2	0.74	0.75
Zosma01g27280.v3.1	(1 of 2) K09487 - heat shock protein 90kDa beta (HSP90B, TRA1)	94.35	132.83	52.35	51.44	104.4	118.25	98.23	112.74
Zosma01g27300.v3.1	(1 of 1) KOG1893 - Uncharacterized conserved protein	2.59	2.83	3.63	3.45	20.62	18.33	17.92	16.96
Zosma01g27330.v3.1	(1 of 1) PTHR12409:SF0 - PREFOLDIN SUBUNIT 3	53.96	74.84	70.95	63.54	51.38	50.78	51.61	88.9
Zosma01g27340.v3.1	(1 of 1) K15174 - RNA polymerase II-associated factor 1 (PAF1)	7.87	8.25	7.83	8.02	66.41	59.43	72.22	83.39
Zosma01g27350.v3.1	(1 of 1) PTHR22967//PTHR22967:SF69 - SERINE/THREONINE PROTEIN KINASE // E3 UBIQUITIN-PROTEIN LIGASE KEG	3.26	4.06	2.42	2.97	154.33	127.55	155.15	98.61
Zosma01g27360.v3.1	(1 of 1) PTHR12064//PTHR12064:SF32 - ANCIENT CONSERVED DOMAIN PROTEIN-RELATED // SUBFAMILY NOT NAMED	63.95	89.89	76.96	69.56	19.79	36.1	17.31	19.72
Zosma01g27380.v3.1	(1 of 4) PF00183//PF02518 - Hsp90 protein (HSP90) // Histidine kinase-, DNA gyrase B-, and HSP90-like ATPase (HATPase_c)	2.21	1.35	3.47	2.38	30.12	26.94	25.69	19.11
Zosma01g27400.v3.1	(1 of 12) PTHR11062:SF108 - EXOSTOSIN FAMILY PROTEIN	0.9	0.71	0.95	0.81	0.05	0.06	0.12	0
Zosma01g27410.v3.1	(1 of 1) K10293 - F-box protein 7 (FBXO7)	76.57	78.51	70.74	62.54	17.09	17.16	20.2	23.59
Zosma01g27420.v3.1	(1 of 3) PTHR22952//PTHR22952:SF183 - CAMP-RESPONSE ELEMENT BINDING PROTEIN-RELATED // TRANSCRIPTION FACTOR TGA5	6.75	9.69	7.67	8.49	3.22	6.8	3.9	4.22
Zosma01g27430.v3.1	(1 of 1) K02470 - DNA gyrase subunit B [EC:5.99.1.3] (gyrB)	1.15	0.44	0.99	1.73	7.77	6.39	7.14	8.14
Zosma01g27450.v3.1	(1 of 1) K14819 - dual specificity phosphatase 12 [EC:3.1.3.16 3.1.3.48] (DUSP12, YVH1)	3.87	4.03	4.63	4.14	21.36	21.34	18.67	22.93
Zosma01g27460.v3.1	(1 of 1) PTHR31752:SF20 - AUXIN EFFLUX CARRIER COMPONENT 1	0.35	0.05	0.05	0.03	0.61	1.32	1.77	1.7
Zosma01g27510.v3.1	-	5.38	3.71	5.21	7.15	4.48	3.33	4.83	2.74
Zosma01g27520.v3.1	(1 of 1) PF16709//PF16711//PF16712 - Fused Ig-PH domain of plant-specific actin-binding protein (SCAB-IgPH) // Actin-binding domain of plant-specific actin-binding protein (SCAB-ABD) // Coiled-coil regions of plant-specific actin-binding protein (SCAB_CC)	1.32	1.85	0.99	1.41	33.58	34.91	26.86	31.87
Zosma01g27530.v3.1	(1 of 2) PTHR10177//PTHR10177:SF253 - CYCLINE // CYCLIN-B1-4	2.92	2.31	4.39	2.97	0.36	0.58	0.21	0.73
Zosma01g27560.v3.1	(1 of 8) PF00646//PF01344 - F-box domain (F-box) // Kelch motif (Kelch_1)	10.81	15.23	5.19	6.59	3.45	9.34	3.88	2.77
Zosma01g27580.v3.1	(1 of 3) PF04438//PF04795 - HIT zinc finger (zf-HIT) // PAPA-1-like conserved region (PAPA-1)	156.69	101.09	180.06	189.63	22.26	19.82	23.57	19.68
Zosma01g27590.v3.1	(1 of 71) PF04043 - Plant invertase/pectin methylesterase inhibitor (PMEI)	2790.86	1829.03	3203.12	3479.35	0	0	0	0
Zosma01g27600.v3.1	(1 of 5) KOG1877 - Putative transmembrane protein cmp44E	9.1	9.79	9.05	9.03	4.74	9.58	2.78	2.53
Zosma01g27650.v3.1	-	48.7	51.97	56.75	51.31	0.35	0	0	0
Zosma01g27680.v3.1	(1 of 1) K02210 - DNA replication licensing factor MCM7 (MCM7, CDC47)	12.55	9.14	11.27	14.96	68.51	70.65	65.01	49.18
Zosma01g27720.v3.1	(1 of 2) 2.1.1.183 - 18S rRNA (adenine(1779)-N(6)/adenine(1780)-N(6))-dimethyltransferase	4.45	5.05	15.42	7.66	46.74	47.51	52.82	74.56
Zosma01g27730.v3.1	(1 of 2) 5.4.99.24 - 23S rRNA pseudouridine(955/2504/2580) synthase	2.11	2.85	2.5	1.14	1.18	0.82	1.17	0
Zosma01g27740.v3.1	(1 of 1) PTHR23012//PTHR23012:SF74 - MEMBRANE ASSOCIATED RING FINGER // SUBFAMILY NOT NAMED	305.12	226.59	514.28	365.78	4.11	2.59	1.85	0.86
Zosma01g27750.v3.1	(1 of 3) PTHR22904//PTHR22904:SF7 - TPR REPEAT CONTAINING PROTEIN // T14P4.7 PROTEIN	33.31	14.22	19.79	16.23	5.06	7.16	4.35	3.79
Zosma01g27760.v3.1	(1 of 1) PTHR21493//PTHR21493:SF117 - CGI-141-RELATED/LIPASE CONTAINING PROTEIN // ALPHA/BETA-HYDROLASES SUPERFAMILY PROTEIN	10.48	9.83	12.07	12.45	2.05	2.28	1.79	1.23
Zosma01g27790.v3.1	(1 of 1) K01829//K09584 - protein disulfide-isomerase (E5.3.4.1) // protein disulfide-isomerase A6 (PDIA6, TXNDC7)	70.03	75.2	109.53	97.4	60.01	91.31	49.58	39.08
Zosma01g27810.v3.1	-	80.73	112.37	136.62	100.76	26.18	26.72	27.29	37.68
Zosma01g27820.v3.1	(1 of 3) PTHR10217:SF544 - CYCLIC NUCLEOTIDE-GATED ION CHANNEL 14-RELATED	0.35	0.37	1.1	0.42	0.48	0.47	0.32	0.57
Zosma01g27830.v3.1	(1 of 1) PTHR13710//PTHR13710:SF70 - DNA HELICASE RECQ FAMILY MEMBER // BLOOM SYNDROME PROTEIN	6.77	7.03	7.31	8.6	8.19	14.57	5.41	6.23
Zosma01g27850.v3.1	(1 of 7) PF05623 - Protein of unknown function (DUF789) (DUF789)	23.19	13.13	15.9	23.91	17.31	18.8	16.38	11.73
Zosma01g27860.v3.1	(1 of 4) PTHR27002//PTHR27002:SF122 - FAMILY NOT NAMED // CYSTEINE-RICH RECEPTOR-LIKE PROTEIN KINASE 28-RELATED	4.93	2.73	15.24	4.73	5.06	11.91	2.05	6.19
Zosma01g27870.v3.1	(1 of 14) PTHR32099 - CYSTEINE-RICH REPEAT SECRETORY PROTEIN	6.34	1.8	19.62	12.53	5.26	8.2	3.82	5.07
Zosma01g27880.v3.1	(1 of 7) K10406 - kinesin family member C2/C3 (KIFC2_3)	474.81	50.92	363.39	511.45	2.58	2.49	2.95	1.61
Zosma01g27910.v3.1	(1 of 8) PF04833 - COBRA-like protein (COBRA)	4.26	1.42	3.93	2.41	1.85	1.7	1.21	0.92
Zosma01g27920.v3.1	(1 of 4) PTHR13778:SF8 - GALACTURONOSYLTRANSFERASE-LIKE 6-RELATED	12.02	7.58	9.49	9.44	6.12	5.87	4.96	0.72
Zosma01g27940.v3.1	(1 of 5) K09874 - aquaporin NIP (NIP)	52.01	75.88	7.31	12.99	0	0.07	0.05	0
Zosma01g27950.v3.1	(1 of 8) PF04833 - COBRA-like protein (COBRA)	18.52	14.11	11.79	13.35	11.41	13.42	12.69	9.05
Zosma01g27960.v3.1	(1 of 4) PTHR13778:SF8 - GALACTURONOSYLTRANSFERASE-LIKE 6-RELATED	1.29	0.87	0.73	0.8	0.84	1.13	0.65	0.14
Zosma01g28010.v3.1	(1 of 46) K01051 - pectinesterase (E3.1.1.11)	883.54	1079.1	838.25	895.17	48.49	47.82	53.94	38.14
Zosma01g28030.v3.1	(1 of 1) PTHR22904:SF169 - RNA POLYMERASE II-ASSOCIATED PROTEIN 3	17.34	17.27	22.09	19.59	21.36	20.99	19.87	10.99
Zosma01g28040.v3.1	(1 of 11) PTHR31190//PTHR31190:SF4 - FAMILY NOT NAMED // ETHYLENE-RESPONSIVE TRANSCRIPTION FACTOR ERF071-RELATED	1174.89	1314.18	1025.18	788.34	5.01	15.23	3.81	8.89
Zosma01g28110.v3.1	(1 of 4) PTHR27000:SF204 - PHYTOSULFOKINE RECEPTOR 1	0.39	0.41	1.21	1.6	12.18	2.17	6.29	14.21
Zosma01g28120.v3.1	(1 of 1) K10895 - fanconi anemia group I protein (FANCI)	9.33	7.72	8.41	10.75	2.54	2.36	3.29	2.72
Zosma01g28130.v3.1	(1 of 2) PF03024 - Folate receptor family (Folate_rec)	19.12	21.24	20.85	18.7	111.16	107.12	116.88	153.8
Zosma01g28150.v3.1	(1 of 2) PTHR11668//PTHR11668:SF262 - SERINE/THREONINE PROTEIN PHOSPHATASE // SERINE/THREONINE-PROTEIN PHOSPHATASE PP1 ISOZYME 8-RELATED	365.84	190.21	317.14	359.68	0.45	0	0.31	0.08
Zosma01g28190.v3.1	(1 of 1) K03250 - translation initiation factor 3 subunit E (EIF3E, INT6)	12.4	13.83	19	14.75	86.38	80.95	79.51	54.23
Zosma01g28200.v3.1	(1 of 1) K16571 - gamma-tubulin complex component 4 (TUBGCP4, GCP4)	0.55	0.47	0.71	0.42	20.44	16	20.47	8.7
Zosma01g28210.v3.1	(1 of 1) K14567 - U3 small nucleolar RNA-associated protein 14 (UTP14)	2.03	1.59	3.21	2.39	19.28	19.18	19.71	14.91
Zosma01g28230.v3.1	(1 of 2) PTHR10366//PTHR10366:SF465 - NAD DEPENDENT EPIMERASE/DEHYDRATASE // UDP-GLUCURONIC ACID DECARBOXYLASE 1	303.46	147.55	268.03	418.48	158.04	157.04	156.53	157.76
Zosma01g28240.v3.1	(1 of 3) PF04588 - Hypoxia induced protein conserved region (HIG_1_N)	164.25	171.26	136.1	139.39	19.31	45.74	15.55	19.34
Zosma01g28250.v3.1	(1 of 1) PTHR22844//PTHR22844:SF235 - F-BOX AND WD40 DOMAIN PROTEIN // SUBFAMILY NOT NAMED	0.08	0.1	0.14	0.01	0.98	0.7	0.6	0.22
Zosma01g28260.v3.1	(1 of 1) PTHR10887//PTHR10887:SF358 - DNA2/NAM7 HELICASE FAMILY // P-LOOP CONTAINING NUCLEOSIDE TRIPHOSPHATE HYDROLASES SUPERFAMILY PROTEIN	0.11	0.23	0.07	0.1	0	0.02	0	0
Zosma01g28270.v3.1	(1 of 3) PTHR24012:SF333 - POLYADENYLATE-BINDING PROTEIN RBP45B-RELATED	7.31	8.92	10.77	7.78	60.5	58.27	61.96	32.2
Zosma01g28280.v3.1	-	0.28	0.43	0.29	0.05	4.1	8.63	6.78	2.07
Zosma01g28290.v3.1	(1 of 3) PTHR24223:SF246 - ABC TRANSPORTER C FAMILY MEMBER 14-RELATED	3.66	3.88	2.36	2.17	28.51	34.09	27.53	12.59
Zosma01g28350.v3.1	(1 of 11) 2.4.1.324 - 7-deoxyloganetin glucosyltransferase / UGT85A24	3.98	3.27	2.72	3.25	32.38	34.01	32.1	35.83
Zosma01g28360.v3.1	(1 of 1) PTHR20208//PTHR20208:SF13 - FAMILY NOT NAMED // EMB|CAB76036.1	35.07	27.74	25.41	23.19	5.55	4.61	2.46	4.23
Zosma01g28370.v3.1	(1 of 3) PTHR22835//PTHR22835:SF116 - ZINC FINGER FYVE DOMAIN CONTAINING PROTEIN // SUBFAMILY NOT NAMED	86.36	73.87	186.04	145.9	7.03	40.35	16.32	14.41
Zosma01g28380.v3.1	(1 of 10) PF07227 - PHD - plant homeodomain finger protein (PHD_Oberon)	5.15	4.5	4.96	4.73	3.3	5.14	2.17	3.62
Zosma01g28390.v3.1	(1 of 3) PF06522 - NADH-ubiquinone reductase complex 1 MLRQ subunit (B12D)	160.96	138.02	160.5	131.15	127.66	236.68	80.39	148.33
Zosma01g28410.v3.1	-	0	2.03	0.99	0.97	18.33	17.39	18.71	18.43
Zosma01g28430.v3.1	(1 of 3) PTHR31729:SF0 - ETHYLENE-RESPONSIVE TRANSCRIPTION FACTOR ERF008-RELATED	122.32	146.33	66.72	168.4	2276.04	1751.1	2403.7	3067.43
Zosma01g28440.v3.1	(1 of 1) 4.1.3.4 - Hydroxymethylglutaryl-CoA lyase / HMG-CoA lyase	24.25	21.08	27.56	31.73	24.53	25.61	24.21	17.7
Zosma01g28450.v3.1	(1 of 2) PTHR11588:SF106 - TUBULIN BETA-6 CHAIN	19.72	18.76	12.48	12.99	103.83	112.42	86.8	78.05
Zosma01g28470.v3.1	(1 of 3) 1.14.11.32 - Codeine 3-O-demethylase / Codeine O-demethylase	8.63	4.5	6.85	5.01	385.1	388.86	389.84	339.31
Zosma01g28480.v3.1	(1 of 2) PTHR13778//PTHR13778:SF7 - GLYCOSYLTRANSFERASE 8 DOMAIN-CONTAINING PROTEIN // GALACTURONOSYLTRANSFERASE-LIKE 8-RELATED	58.76	22.63	44.49	37.24	0	0	0	0
Zosma01g28500.v3.1	(1 of 1) PTHR33294//PTHR33294:SF5 - FAMILY NOT NAMED // AWPM-19-LIKE FAMILY PROTEIN	4.33	4.14	5.34	3.28	34.53	40.47	38.67	46.95
Zosma01g28520.v3.1	-	0	1.75	0	0	25.1	22.34	29.27	13.85
Zosma01g28530.v3.1	(1 of 1) PTHR22939:SF67 - PROTEASE DO-LIKE 9	3.62	3.24	3.39	4.39	69.69	64.1	63.63	50.27
Zosma01g28550.v3.1	-	262.7	92.29	105.2	118.4	0.45	0.5	0.97	0.29
Zosma01g28560.v3.1	(1 of 3) PF02602 - Uroporphyrinogen-III synthase HemD (HEM4)	10.49	10.53	4.75	3.27	1.27	0.96	0.51	1
Zosma01g28570.v3.1	-	17.08	35.73	15.27	17.1	8.94	10.09	9.79	7.93
Zosma01g28580.v3.1	(1 of 1) PF01722//PF02657 - BolA-like protein (BolA) // Fe-S metabolism associated domain (SufE)	31.72	39.72	26.2	26.52	14.54	16.54	13.48	15.19
Zosma01g28590.v3.1	(1 of 40) PF03168 - Late embryogenesis abundant protein (LEA_2)	89.22	192.13	70.78	93.08	0.78	1.1	0	1.79
Zosma01g28600.v3.1	-	0.4	42.13	0.3	0.25	0	0	0	0
Zosma01g28610.v3.1	(1 of 4) PTHR13711:SF202 - HIGH MOBILITY GROUP B PROTEIN 10-RELATED	3.08	2.67	2.56	3.8	0.52	0.88	0.52	0.21
Zosma01g28620.v3.1	(1 of 14) PF01985 - CRS1 / YhbY (CRM) domain (CRS1_YhbY)	0.35	0	0	0	12.26	13.16	14.16	21.64
Zosma01g28630.v3.1	(1 of 1) K08909 - light-harvesting complex I chlorophyll a/b binding protein 3 (LHCA3)	18.84	28.54	26.64	46.75	5.94	5.75	5.38	6.73
Zosma01g28690.v3.1	(1 of 1) PTHR31948:SF12 - MINI ZINC FINGER PROTEIN 2	27.76	19.78	14.48	15.2	4.04	4.48	4.78	7.31
Zosma01g28700.v3.1	(1 of 1) K14317 - nuclear pore complex protein Nup214 (NUP214, CAN)	7.99	4.97	6.04	8.56	55.78	49.69	54.89	31.16
Zosma01g28720.v3.1	(1 of 52) PF00046 - Homeobox domain (Homeobox)	2.36	1.24	1.42	1.93	71.9	82.06	67.47	50.19
Zosma01g28740.v3.1	-	0.94	1.71	3.77	2.37	0	0	0	0
Zosma01g28750.v3.1	(1 of 6) PTHR10641//PTHR10641:SF473 - MYB-LIKE DNA-BINDING PROTEIN MYB // MYB TRANSCRIPTION FACTOR	0.65	0.37	0.59	0.55	72.72	64.56	74.43	99.62
Zosma01g28760.v3.1	(1 of 16) PF01357 - Pollen allergen (Pollen_allerg_1)	0.65	1.28	0.23	0.43	0.34	0.14	0.29	0.14
Zosma01g28770.v3.1	-	863.13	1142.35	747.37	692.03	148.98	158	128.9	95.93
Zosma01g28780.v3.1	(1 of 4) PTHR31744//PTHR31744:SF10 - FAMILY NOT NAMED // NAC DOMAIN CONTAINING PROTEIN 87	8.39	0.11	6.18	9.07	0	0	0	0
Zosma01g28790.v3.1	(1 of 2) PTHR31719:SF9 - ATNAC2-RELATED	46.02	40.09	39.21	40.96	11.36	3	2.59	1.51
Zosma01g28820.v3.1	-	0.45	0.24	0.27	0.27	4.98	3.57	3.51	3.11
Zosma01g28850.v3.1	-	3.66	5.01	5.43	5.25	0.87	1.78	1.55	1.45
Zosma01g28890.v3.1	(1 of 5) PTHR31719//PTHR31719:SF16 - FAMILY NOT NAMED // NAC DOMAIN-CONTAINING PROTEIN 2	101.84	63.33	170.85	132.05	154.42	179.93	84.48	99.08
Zosma01g28900.v3.1	(1 of 3) PTHR24009//PTHR24009:SF3 - FAMILY NOT NAMED // RNA RECOGNITION MOTIF-CONTAINING PROTEIN-RELATED	9.57	6.23	9.57	12.69	331.01	307.37	282.58	197.09
Zosma01g28920.v3.1	(1 of 3) K00423 - L-ascorbate oxidase (E1.10.3.3)	1361.21	732.33	1245.67	1467.78	0.43	0.17	0.11	0.04
Zosma01g28930.v3.1	(1 of 3) PTHR32116//PTHR32116:SF12 - FAMILY NOT NAMED // GALACTURONOSYLTRANSFERASE 7-RELATED	1.25	0.45	1.2	0.98	7.89	9.86	6.45	4.97
Zosma01g28940.v3.1	(1 of 2) PTHR13439//PTHR13439:SF13 - CT120 PROTEIN // SUBFAMILY NOT NAMED	3.84	0.97	3.08	3.38	2.78	3.03	2.35	2.16
Zosma01g28950.v3.1	(1 of 1) K03654 - ATP-dependent DNA helicase RecQ (recQ)	3.14	3.36	3.08	4.15	1.17	1.04	1.25	0.67
Zosma01g28960.v3.1	(1 of 10) PF04525 - LURP-one-related (LOR)	25.08	32.06	18.53	19.65	0.55	0.72	0.47	0.83
Zosma01g28970.v3.1	(1 of 2) PTHR31852//PTHR31852:SF43 - FAMILY NOT NAMED // LATE EMBRYOGENESIS ABUNDANT HYDROXYPROLINE-RICH GLYCOPROTEIN	0.4	1	1.48	1.53	0.38	0	0	0
Zosma01g28980.v3.1	(1 of 3) PTHR31852:SF3 - LATE EMBRYOGENESIS ABUNDANT (LEA) HYDROXYPROLINE-RICH GLYCOPROTEIN FAMILY	56.5	39.8	56.73	43.66	30.53	28.66	19.49	21.18
Zosma01g29030.v3.1	-	81.18	5.32	38.73	98.8	0	0	0	0
Zosma01g29040.v3.1	(1 of 1) PTHR35515//PTHR35515:SF1 - FAMILY NOT NAMED // NADH DEHYDROGENASE-LIKE COMPLEX N	1.72	2.47	2.49	1.41	0.26	0.26	0.32	0.35
Zosma01g29050.v3.1	(1 of 1) PTHR13355//PTHR13355:SF12 - GLUCOSAMINE 6-PHOSPHATE N-ACETYLTRANSFERASE // GCN5-RELATED N-ACETYLTRANSFERASE (GNAT) FAMILY PROTEIN	6.02	6.43	4.36	4.83	1.29	3.51	2.08	2.62
Zosma01g29060.v3.1	(1 of 1) 3.7.1.14 - 2-hydroxy-6-oxonona-2,4-dienedioate hydrolase	0.77	0.63	0.79	0.27	0.36	0.58	0.28	0.09
Zosma01g29070.v3.1	-	233.29	43	204.08	286.06	0.56	0.89	0.54	0.85
Zosma01g29090.v3.1	(1 of 1) PF06697 - Protein of unknown function (DUF1191) (DUF1191)	0.2	0.21	0.31	0.12	5.98	7.08	6.76	8.22
Zosma01g29150.v3.1	(1 of 2) PTHR27003//PTHR27003:SF36 - FAMILY NOT NAMED // LEUCINE-RICH REPEAT PROTEIN KINASE-LIKE PROTEIN	3.19	2.86	2.62	3	0.56	0.41	0.22	0.09
Zosma01g29170.v3.1	(1 of 1) K09013 - Fe-S cluster assembly ATP-binding protein (sufC)	4.57	3.5	7.27	3.98	61.65	54.19	67.34	43.27
Zosma01g29180.v3.1	(1 of 8) PF00069//PF08263 - Protein kinase domain (Pkinase) // Leucine rich repeat N-terminal domain (LRRNT_2)	2.28	2.61	1.85	0.95	57.94	48.34	50.02	47.95
Zosma01g29190.v3.1	(1 of 1) PTHR31194//PTHR31194:SF6 - SHN SHINE , DNA BINDING / TRANSCRIPTION FACTOR // SUBFAMILY NOT NAMED	0.3	0.06	0.22	0.07	3.16	2.34	2.85	2.94
Zosma01g29270.v3.1	(1 of 3) PTHR31707:SF39 - PECTINESTERASE/PECTINESTERASE INHIBITOR 12-RELATED	3.83	10.82	4.84	5.21	1.7	1.74	1.34	5.5
Zosma01g29280.v3.1	(1 of 1) PTHR11751//PTHR11751:SF317 - SUBGROUP I AMINOTRANSFERASE RELATED // SUBFAMILY NOT NAMED	1.7	0	2.64	3.68	46.52	52.76	47.18	28.87
Zosma01g29290.v3.1	(1 of 3) PTHR23084//PTHR23084:SF136 - PHOSPHATIDYLINOSITOL-4-PHOSPHATE 5-KINASE RELATED // SUBFAMILY NOT NAMED	5.22	17.82	4.54	3.71	5.26	8.62	4.99	6.62
Zosma01g29300.v3.1	(1 of 1) PTHR10177//PTHR10177:SF222 - CYCLINE // CYCLIN-B3-1-RELATED	1.54	1.21	2.22	1.78	0.77	0.83	0.97	0.82
Zosma01g29350.v3.1	(1 of 1) 1.1.1.354 - Farnesol dehydrogenase (NAD(+)) / NAD(+)-farnesol dehydrogenase	19.05	13.56	20.21	29.53	16.06	21.43	17.32	15.49
Zosma01g29370.v3.1	(1 of 1) PTHR24012:SF403 - POLYADENYLATE-BINDING PROTEIN RBP47A	15.79	18.38	24.08	23.36	131.09	125.36	133.01	106.74
Zosma01g29380.v3.1	(1 of 1) K05864 - peptidyl-prolyl isomerase D [EC:5.2.1.8] (PPID, CYPD)	1.64	0.92	0.82	0.94	43.25	43.29	49.14	47.7
Zosma01g29390.v3.1	(1 of 3) PTHR24078//PTHR24078:SF259 - DNAJ HOMOLOG SUBFAMILY C MEMBER // CHAPERONE DNAJ-DOMAIN CONTAINING PROTEIN	39.24	32.65	41	40.91	36.43	33.31	36.31	21.83
Zosma01g29400.v3.1	(1 of 1) PTHR16301//PTHR16301:SF0 - IMPACT-RELATED // IMPACT FAMILY MEMBER YIGZ	16.23	16.92	10.83	10.22	82.7	89.8	79.97	115.96
Zosma01g29410.v3.1	(1 of 5) PTHR31100:SF1 - AT-HOOK MOTIF NUCLEAR LOCALIZED PROTEIN 17-RELATED	2.17	2.06	0.59	2.23	19.27	29.74	9.58	5.74
Zosma01g29420.v3.1	-	0.67	0.61	0.51	1.26	6.39	9.39	3.89	2.16
Zosma01g29440.v3.1	(1 of 3) PTHR18860:SF27 - 14-3-3-LIKE PROTEIN GF14 LAMBDA	13.15	20.14	10.97	10.12	754.59	734.49	912.2	813.1
Zosma01g29450.v3.1	(1 of 2) PTHR31948//PTHR31948:SF20 - FAMILY NOT NAMED // ZINC-FINGER HOMEODOMAIN PROTEIN 1	0.07	0	0.01	0.06	26.99	36.42	22.57	41.85
Zosma01g29460.v3.1	(1 of 150) PF13639 - Ring finger domain (zf-RING_2)	29.04	23.45	48	49.32	0.79	0	0	0
Zosma01g29470.v3.1	(1 of 5) PTHR19241//PTHR19241:SF301 - ATP-BINDING CASSETTE TRANSPORTER // SUBFAMILY NOT NAMED	1.07	2.28	1.07	0.8	1.36	1.54	1.48	0.89
Zosma01g29480.v3.1	(1 of 5) PTHR19241//PTHR19241:SF301 - ATP-BINDING CASSETTE TRANSPORTER // SUBFAMILY NOT NAMED	1.89	4.41	1.15	1.02	0	0.1	0	0
Zosma01g29520.v3.1	-	148.85	51.15	143.05	173.82	19.09	17.31	15.72	25.17
Zosma01g29550.v3.1	(1 of 2) PTHR24326:SF196 - HOMEOBOX-LEUCINE ZIPPER PROTEIN ATHB-16-RELATED	9.65	10.21	7.64	5.97	195.34	286.07	178.4	328.89
Zosma01g29560.v3.1	(1 of 1) PTHR18901//PTHR18901:SF30 - 2-DEOXYGLUCOSE-6-PHOSPHATE PHOSPHATASE 2 // SUBFAMILY NOT NAMED	11.54	12.46	12.12	13.58	7.85	9.55	8.36	4.83
Zosma01g29580.v3.1	(1 of 11) 2.4.1.324 - 7-deoxyloganetin glucosyltransferase / UGT85A24	91.85	12.27	45.91	54.09	0	0	0	0
Zosma01g29590.v3.1	(1 of 1) K18758 - DIS3-like exonuclease 2 [EC:3.1.13.-] (DIS3L2)	7.77	4.51	6.54	10.13	5.82	4.18	4.71	4.03
Zosma01g29600.v3.1	(1 of 1) K02904 - large subunit ribosomal protein L29 (RP-L29, rpmC)	4.14	4.5	4.25	3.06	35.76	26.79	42.71	67.03
Zosma01g29610.v3.1	(1 of 5) PF06454 - Protein of unknown function (DUF1084) (DUF1084)	34.87	38.51	39.77	44.79	20.84	26.93	21.68	17.19
Zosma01g29630.v3.1	(1 of 8) 3.3.2.10 - Soluble epoxide hydrolase / Trans-stilbene oxide hydrolase	0.36	0.39	2.07	0.82	0	0.09	0	0
Zosma01g29660.v3.1	(1 of 10) KOG1546 - Metacaspase involved in regulation of apoptosis	0	0	0.07	0	0.9	1.22	1.48	2.1
Zosma01g29680.v3.1	-	15.66	15.25	16.16	11.79	75.1	85.44	85.58	134.43
Zosma01g29690.v3.1	(1 of 4) PTHR10984//PTHR10984:SF35 - ENDOPLASMIC RETICULUM-GOLGI INTERMEDIATE COMPARTMENT PROTEIN // SUBFAMILY NOT NAMED	0.55	0.85	0.7	0.36	6.94	6.43	6.51	4.74
Zosma01g29700.v3.1	(1 of 4) PTHR31657//PTHR31657:SF9 - FAMILY NOT NAMED // ETHYLENE-RESPONSIVE TRANSCRIPTION FACTOR CRF5-RELATED	63.29	39.63	53.53	71.21	34.7	46.88	33.12	26.03
Zosma01g29720.v3.1	(1 of 2) PTHR11200//PTHR11200:SF106 - INOSITOL 5-PHOSPHATASE // SUBFAMILY NOT NAMED	73.28	49.13	65.24	65.35	7.91	7.29	7.11	6.71
Zosma01g29730.v3.1	(1 of 1) PTHR13069//PTHR13069:SF21 - UNCHARACTERIZED // PROTEIN C35D10.12	0	0	0	0	3.65	4.38	3.67	6.73
Zosma01g29740.v3.1	(1 of 3) PF13881 - Ubiquitin-2 like Rad60 SUMO-like (Rad60-SLD_2)	9.28	2.85	15.22	6.16	18.8	23.04	16.84	16.57
Zosma01g29750.v3.1	(1 of 24) PF01344 - Kelch motif (Kelch_1)	0.07	0.7	1.61	1.64	6.5	8.22	11.43	8.26
Zosma01g29770.v3.1	(1 of 1) K12875 - apoptotic chromatin condensation inducer in the nucleus (ACIN1, ACINUS)	19.12	25.33	27.44	22.4	186.39	161.69	188.04	148.18
Zosma01g29780.v3.1	(1 of 1) 2.6.1.1//2.6.1.78//2.6.1.79 - Aspartate transaminase / Transaminase A // Aspartate--prephenate aminotransferase / Prephenate transaminase // Glutamate--prephenate aminotransferase / Prephenate transaminase	5.97	5.65	5.39	3.96	21.85	57.01	25.61	20.73
Zosma01g29840.v3.1	(1 of 2) PTHR23074:SF95 - AAA-TYPE ATPASE DOMAIN-CONTAINING PROTEIN-RELATED	4.6	6.64	6.25	7.36	85.92	71.39	89.31	73.13
Zosma01g29850.v3.1	(1 of 2) K04713 - sphinganine C4-monooxygenase (SUR2)	7.93	7.35	11.78	9.84	9.89	15.36	9.23	7.86
Zosma01g29860.v3.1	(1 of 1) K10365 - capping protein (actin filament) muscle Z-line, beta (CAPZB)	41.41	57.57	31.91	35.92	9.31	11.53	6.42	8.05
Zosma01g29890.v3.1	(1 of 1) PTHR12725//PTHR12725:SF55 - HALOACID DEHALOGENASE-LIKE HYDROLASE // F14L17.7 PROTEIN	4.64	4.74	4.58	3.16	132.06	104.61	145.43	167.84
Zosma01g29900.v3.1	(1 of 1) PTHR12956//PTHR12956:SF27 - ALKALINE CERAMIDASE-RELATED // SUBFAMILY NOT NAMED	7.33	7.98	12.41	9.93	1.34	1.91	1.74	0.72
Zosma01g29920.v3.1	(1 of 1) K15077 - elongin-A (ELA1)	5.22	6.49	6.83	6.43	0.13	1.02	0.34	0.36
Zosma01g29930.v3.1	(1 of 1) K02433 - aspartyl-tRNA(Asn)/glutamyl-tRNA(Gln) amidotransferase subunit A (gatA, QRSL1)	1.37	0.84	2.05	1.62	9.63	7.83	10.83	7.86
Zosma01g29940.v3.1	(1 of 3) PTHR31852:SF3 - LATE EMBRYOGENESIS ABUNDANT (LEA) HYDROXYPROLINE-RICH GLYCOPROTEIN FAMILY	4.78	13.33	102.03	34.44	0	0.34	0	0
Zosma01g29950.v3.1	(1 of 2) K07760 - cyclin-dependent kinase [EC:2.7.11.22] (CDK)	7.92	6.25	9.68	11.84	1.42	2.05	2.15	2.13
Zosma01g29960.v3.1	(1 of 2) PTHR22939:SF99 - PROTEASE DO-LIKE 8, CHLOROPLASTIC	6.68	8.05	9.46	8.09	2.71	3.15	3.1	2.62
Zosma01g30030.v3.1	(1 of 3) K01783 - ribulose-phosphate 3-epimerase (rpe, RPE)	10.9	17.94	7.97	7.04	107.34	110.3	122.02	99.66
Zosma01g30070.v3.1	(1 of 2) K03135 - transcription initiation factor TFIID subunit 11 (TAF11)	0.16	3.57	5	0.35	7.52	5.96	7.19	4.11
Zosma01g30080.v3.1	(1 of 5) PTHR31717:SF2 - CCT MOTIF FAMILY PROTEIN	3.65	10.22	3.02	2.15	1.59	0.94	1.64	0.24
Zosma01g30110.v3.1	(1 of 5) PTHR23083//PTHR23083:SF444 - TETRATRICOPEPTIDE REPEAT PROTEIN, TPR // SUBFAMILY NOT NAMED	0.35	0	0.38	0	5.08	6.38	5.27	1.58
Zosma01g30120.v3.1	(1 of 3) PTHR10791:SF41 - BIDIRECTIONAL SUGAR TRANSPORTER SWEET6-RELATED	0.36	0.35	0.48	0.24	33.27	20.85	45.85	40.84
Zosma01g30150.v3.1	(1 of 3) K09510 - DnaJ homolog subfamily B member 4 (DNAJB4)	108.97	165.55	118.73	92.03	60.84	55.16	45.8	55.44
Zosma01g30160.v3.1	(1 of 5) PTHR31621//PTHR31621:SF0 - FAMILY NOT NAMED // DUF679 DOMAIN MEMBRANE PROTEIN 7	0.19	0.77	1.67	0.41	0.14	0.43	0.3	0.07
Zosma01g30170.v3.1	(1 of 5) PTHR31621:SF0 - DUF679 DOMAIN MEMBRANE PROTEIN 7	26.09	1.37	6.63	2.15	0.09	0.17	0	0.64
Zosma01g30180.v3.1	(1 of 4) PTHR27000//PTHR27000:SF219 - FAMILY NOT NAMED // RECEPTOR-LIKE PROTEIN KINASE HSL1	0.18	0.17	0.4	0.17	2.79	3.03	1.51	4.46
Zosma01g30280.v3.1	(1 of 2) K02911 - large subunit ribosomal protein L32 (RP-L32, MRPL32, rpmF)	3.03	2.72	6.86	2.03	22.93	25.34	21.42	21.91
Zosma01g30300.v3.1	(1 of 3) K01783 - ribulose-phosphate 3-epimerase (rpe, RPE)	4.18	6.32	3	1.38	43.16	46.03	52.48	30.56
Zosma01g30350.v3.1	(1 of 3) K15305 - vacuole morphology and inheritance protein 14 (VAC14, TAX1BP2)	2.4	2.88	3.98	3.16	26.04	27.59	26.48	16.11
Zosma01g30440.v3.1	(1 of 2) K14379 - tartrate-resistant acid phosphatase type 5 (ACP5)	0.81	0.62	0.64	0.3	0.4	0.25	0.07	0.47
Zosma01g30450.v3.1	(1 of 112) PF00249 - Myb-like DNA-binding domain (Myb_DNA-binding)	10.81	15.57	8.11	6.25	91.61	77.74	90.25	51.3
Zosma01g30460.v3.1	(1 of 1) PTHR10502//PTHR10502:SF120 - ANNEXIN // SUBFAMILY NOT NAMED	439.16	156.48	344.94	437.77	18.79	22.89	17.96	28.53
Zosma01g30490.v3.1	(1 of 1) PTHR13471:SF0 - PROTEIN NRDE2 HOMOLOG	1.43	1.41	1.67	1.64	20.03	17.45	20.15	7.77
Zosma01g30500.v3.1	(1 of 1) PTHR11999//PTHR11999:SF92 - GROUP II PYRIDOXAL-5-PHOSPHATE DECARBOXYLASE // SUBFAMILY NOT NAMED	2790.84	2678.82	2879.86	2737.52	53.92	70.18	35.65	22.81
Zosma01g30550.v3.1	(1 of 1) K17807 - mitochondrial translocator assembly and maintenance protein 41 (TAM41, MMP37)	25.04	31.58	22.81	27.9	12.81	15.95	14.71	16.55
Zosma01g30560.v3.1	-	0.64	2.63	0.73	0.77	0.26	0.93	0.72	0.3
Zosma01g30570.v3.1	-	1.02	0.09	0.55	0.62	0	0.18	0	0.05
Zosma01g30580.v3.1	(1 of 166) PF01535//PF13041 - PPR repeat (PPR) // PPR repeat family (PPR_2)	1.9	1.14	1.54	1.29	1.4	1.84	1.1	1.45
Zosma01g30590.v3.1	(1 of 1) K07542 - phosphatidylinositol glycan, class V (PIGV)	4.86	5.1	5.33	7.34	7.89	9.87	7.11	3.54
Zosma01g30600.v3.1	(1 of 2) PTHR12321//PTHR12321:SF60 - CPG BINDING PROTEIN // PHD FINGER PROTEIN ALFIN-LIKE 6-RELATED	36.81	27.38	36.46	44.79	10.2	10.42	10.98	15.91
Zosma01g30610.v3.1	(1 of 1) K14545 - ribosomal RNA-processing protein 7 (RRP7)	6.15	6	6.29	6.58	38.72	31.31	43.46	50.34
Zosma01g30620.v3.1	(1 of 1) PTHR11771//PTHR11771:SF38 - LIPOXYGENASE // LIPOXYGENASE 3, CHLOROPLASTIC-RELATED	22.72	4.82	38.6	35.63	25.59	14.89	14.86	8.05
Zosma01g30630.v3.1	(1 of 1) PTHR23091//PTHR23091:SF278 - N-TERMINAL ACETYLTRANSFERASE // ACYL-COA N-ACYLTRANSFERASES-LIKE PROTEIN	3.52	0.75	1.08	2.99	376.15	321.56	442.02	631.27
Zosma01g30650.v3.1	(1 of 2) PTHR15588//PTHR15588:SF10 - LSM1 // SUBFAMILY NOT NAMED	3.16	5.18	5.42	2.65	0.71	1.23	1.71	0.84
Zosma01g30670.v3.1	(1 of 1) PTHR13561//PTHR13561:SF29 - DNA REPLICATION REGULATOR DPB11-RELATED // BRCT DOMAIN-CONTAINING DNA REPAIR PROTEIN	3.87	4.35	2.75	2.08	32.03	33.6	28.69	38.51
Zosma01g30680.v3.1	(1 of 2) PF07911 - Protein of unknown function (DUF1677) (DUF1677)	4.92	3.2	5.43	11.74	199.12	232.45	132.37	266.49
Zosma01g30690.v3.1	(1 of 1) 1.2.1.3//1.2.1.5 - Aldehyde dehydrogenase (NAD(+)) // Aldehyde dehydrogenase (NAD(P)(+))	34.35	34.94	32.74	35.17	0.34	2.14	0.34	0.24
Zosma01g30700.v3.1	(1 of 2) PTHR12741:SF14 - CALLOSE SYNTHASE 12	2.36	2.72	2.87	3.32	38.27	31.48	35.39	10.56
Zosma01g30730.v3.1	(1 of 1) PTHR10772:SF0 - 20 KDA CHAPERONIN, CHLOROPLASTIC	509.23	275.2	470.98	544.39	621.83	598.09	686.04	723.75
Zosma01g30750.v3.1	(1 of 1) PTHR21576//PTHR21576:SF2 - UNCHARACTERIZED NODULIN-LIKE PROTEIN // RRP12-LIKE PROTEIN	5.09	4.11	5.83	6.05	28.11	28.2	29.45	27.74
Zosma01g30780.v3.1	(1 of 1) PF12090 - Spt20 family (Spt20)	3.53	3.09	2.89	3.25	24.9	22.55	24.85	11.86
Zosma01g30820.v3.1	(1 of 40) PF02519 - Auxin responsive protein (Auxin_inducible)	0.6	0	2.39	0.18	0	0	0	0
Zosma01g30850.v3.1	(1 of 1) PTHR22778//PTHR22778:SF18 - OVARIAN CANCER GENE-2 PROTEIN-RELATED // RHODANESE-LIKE DOMAIN-CONTAINING PROTEIN 8, CHLOROPLASTIC	0	0.07	0.05	0.11	15.76	14.73	15.59	17.62
Zosma01g30860.v3.1	(1 of 1) PTHR12436:SF17 - SAC3/GANP/NIN1/MTS3/EIF-3 P25 FAMILY PROTEIN	1.98	2.26	2.8	2.58	15.85	13.26	15.36	7.08
Zosma01g30880.v3.1	(1 of 5) PTHR22950//PTHR22950:SF278 - AMINO ACID TRANSPORTER // AMINO ACID PERMEASE 1-RELATED	0.23	0.06	0	0.45	0	0	0	0
Zosma01g30900.v3.1	-	995.13	890.76	871.26	989.54	87.2	133.87	76.72	61.79
Zosma01g30910.v3.1	(1 of 6) PTHR26402//PTHR26402:SF574 - RESPONSE REGULATOR OF TWO-COMPONENT SYSTEM // SUBFAMILY NOT NAMED	68.04	133.26	31.93	31.62	0	0	0	0
Zosma01g30920.v3.1	(1 of 4) KOG2846 - Predicted membrane protein	92.85	98.15	88.11	94.57	37.7	43.49	28.07	29.99
Zosma01g30930.v3.1	(1 of 1) PTHR34126//PTHR34126:SF1 - FAMILY NOT NAMED // PEROXISOME BIOGENESIS PROTEIN 22	56.18	73.6	68.74	58.56	64.9	69.89	64.95	59.15
Zosma01g30950.v3.1	(1 of 4) 1.1.1.21 - Aldehyde reductase / Polyol dehydrogenase (NADP(+))	40.34	37.2	38.12	35.85	28.77	37.52	28.36	40.78
Zosma01g30960.v3.1	(1 of 2) PF14228 - Cell morphogenesis central region (MOR2-PAG1_mid)	2.02	2.21	1.5	1.88	51.25	39.72	46.91	21.13
Zosma01g30970.v3.1	(1 of 1) PTHR15081:SF1 - NUCLEAR AUTOANTIGENIC SPERM PROTEIN	9.5	11.58	11.87	9.2	252.8	243.21	259.43	237.57
Zosma01g30980.v3.1	(1 of 2) PTHR11864//PTHR11864:SF21 - PRE-MRNA-PROCESSING PROTEIN PRP40 // SUBFAMILY NOT NAMED	8.73	11.74	10.19	10.96	90.86	73.91	92.13	88.65
Zosma01g31020.v3.1	(1 of 1) PTHR10887:SF359 - HELICASE SEN1	48.37	26.08	33.58	46.88	40.82	31.6	36.47	16.27
Zosma01g31030.v3.1	(1 of 2) 4.2.1.3 - Aconitate hydratase / Citrate(isocitrate) hydro-lyase	271.32	290.63	309.29	292.01	50.08	66.3	30.51	20.56
Zosma01g31040.v3.1	(1 of 694) 2.7.11.1 - Non-specific serine/threonine protein kinase / Threonine-specific protein kinase	26.38	21.82	16.53	25.49	0.26	0.51	0.45	0.12
Zosma01g31050.v3.1	(1 of 1) 4.1.2.40 - Tagatose-bisphosphate aldolase / Tagatose 1,6-diphosphate aldolase	1.64	2.84	1.11	1.18	43.43	37.76	39.68	57.1
Zosma01g31060.v3.1	-	2.8	3.6	3.17	3.63	0.03	0	0.03	0.03
Zosma01g31080.v3.1	(1 of 2) PTHR27003//PTHR27003:SF29 - FAMILY NOT NAMED // U-BOX DOMAIN-CONTAINING PROTEIN 35-RELATED	0.99	0.63	0.77	0.71	15.87	13.36	13.92	7.37
Zosma01g31100.v3.1	(1 of 2) 3.1.3.16//3.1.3.27//3.1.3.48 - Protein-serine/threonine phosphatase / Serine/threonine specific protein phosphatase // Phosphatidylglycerophosphatase // Protein-tyrosine-phosphatase / PTPase	122.06	33.75	91.85	127.88	93.55	100.36	98.19	107.91
Zosma01g31120.v3.1	(1 of 1) PF01496//PF03767 - V-type ATPase 116kDa subunit family (V_ATPase_I) // HAD superfamily, subfamily IIIB (Acid phosphatase) (Acid_phosphat_B)	693.58	779.83	721.44	650.58	1.6	1.07	1.12	0.74
Zosma01g31130.v3.1	(1 of 3) K01373 - cathepsin F (CTSF)	341.11	223.86	272.43	260.07	15.34	8.33	2.2	2.79
Zosma01g31150.v3.1	(1 of 4) 1.6.2.2 - Cytochrome-b5 reductase	39.33	34.05	47.51	40.46	6.14	7.14	2.84	2.92
Zosma01g31160.v3.1	(1 of 1) KOG1853 - LIS1-interacting protein NUDE	19.18	16.76	14.21	10.58	215.96	213.04	200.15	110.52
Zosma01g31170.v3.1	(1 of 2) PTHR24115:SF497 - KINESIN MOTOR FAMILY PROTEIN	2.03	3.32	3.79	2.6	0.37	0.77	0.91	0.37
Zosma01g31190.v3.1	(1 of 4) PTHR10663//PTHR10663:SF163 - GUANYL-NUCLEOTIDE EXCHANGE FACTOR // SUBFAMILY NOT NAMED	42.91	52.25	55.78	45.65	54.52	56.52	57.43	66.57
Zosma01g31200.v3.1	(1 of 1) K03949 - NADH dehydrogenase (ubiquinone) 1 alpha subcomplex subunit 5 (NDUFA5)	280.13	346.08	289.53	297.2	115.47	136.59	101.43	88.26
Zosma01g31210.v3.1	(1 of 6) PF01535//PF12854 - PPR repeat (PPR) // PPR repeat (PPR_1)	0.93	0.54	0.33	0.48	0.25	0.34	0.69	0.42
Zosma01g31230.v3.1	(1 of 1) PF07798 - Protein of unknown function (DUF1640) (DUF1640)	166.51	140.23	167.14	152.76	65.4	67.9	68.24	71.28
Zosma01g31240.v3.1	-	0	0	0	0	286.38	296.92	279.97	295.31
Zosma01g31270.v3.1	(1 of 1) PTHR14445//PTHR14445:SF44 - GRB10 INTERACTING GYF PROTEIN // SUBFAMILY NOT NAMED	6.24	7.64	6.81	9.16	147.16	116.01	150.79	231.16
Zosma01g31280.v3.1	-	5.89	5.41	6.9	6.97	105.64	88.19	101.21	30.68
Zosma01g31300.v3.1	(1 of 1) PTHR22298:SF29 - ENDOGLUCANASE 22-RELATED	0.03	0	0	0	1.1	0.38	0.67	0.23
Zosma01g31320.v3.1	(1 of 1) PTHR33925:SF3 - PROTEIN ACCUMULATION AND REPLICATION OF CHLOROPLASTS 6, CHLOROPLASTIC	0.34	0.35	0.33	0.11	3.59	4.6	2.64	1.58
Zosma01g31330.v3.1	(1 of 1) K03965 - NADH dehydrogenase (ubiquinone) 1 beta subcomplex subunit 9 (NDUFB9)	558.22	725.19	484.72	430.52	185.27	217.1	181.1	275.31
Zosma01g31340.v3.1	(1 of 27) K14488 - SAUR family protein (SAUR)	1.43	0	0.85	0.42	24.43	25.54	13.33	10.41
Zosma01g31370.v3.1	(1 of 1) 4.1.2.53 - 2-keto-3-deoxy-L-rhamnonate aldolase / KDR aldolase	1.26	2.44	1.34	2.13	0	0	0	0
Zosma01g31380.v3.1	(1 of 1) KOG0574 - STE20-like serine/threonine kinase MST	1.74	2.47	1.95	1.69	32.71	31.47	29.38	19.12
Zosma01g31410.v3.1	(1 of 4) PTHR31140//PTHR31140:SF4 - FAMILY NOT NAMED // B3 DOMAIN-CONTAINING TRANSCRIPTION FACTOR NGA1-RELATED	0	0	0	0	1.06	0.97	0.73	0.36
Zosma01g31450.v3.1	(1 of 38) PF01535//PF12854//PF13041 - PPR repeat (PPR) // PPR repeat (PPR_1) // PPR repeat family (PPR_2)	1.53	2.48	3.01	2.5	1.82	2.74	2.27	2.28
Zosma01g31470.v3.1	(1 of 1) K12130 - pseudo-response regulator 5 (PRR5)	9.52	13.27	3.36	5.17	6.77	9.43	4.64	3.83
Zosma01g31480.v3.1	(1 of 2) K02206 - cyclin-dependent kinase 2 (CDK2)	6.75	5.6	2.56	5.43	0.9	1.14	0.52	0.26
Zosma01g31500.v3.1	-	2.64	8.09	1.51	1.13	0.2	0.53	0.18	0.76
Zosma01g31510.v3.1	(1 of 1) PTHR14155//PTHR14155:SF160 - RING FINGER DOMAIN-CONTAINING // SUBFAMILY NOT NAMED	11.08	8.2	5.88	4.94	46.06	38.23	44.4	46.73
Zosma01g31520.v3.1	(1 of 1) 2.1.1.182 - 16S rRNA (adenine(1518)-N(6)/adenine(1519)-N(6))-dimethyltransferase	1.54	1.17	2.27	1.76	0.58	1.91	2.07	1.66
Zosma01g31530.v3.1	(1 of 2) K12893 - splicing factor, arginine/serine-rich 4/5/6 (SFRS4_5_6)	9.86	12.72	15.07	12.65	126.13	125.78	119.86	155.65
Zosma01g31540.v3.1	(1 of 3) PTHR11206:SF103 - MATE EFFLUX FAMILY PROTEIN	1.26	0.03	2.26	1.74	15.07	20.55	7.78	5.19
Zosma01g31570.v3.1	(1 of 3) K00895 - pyrophosphate--fructose-6-phosphate 1-phosphotransferase (E2.7.1.90, pfk)	3.71	5.41	25	10.62	87.93	111.14	119.24	55.67
Zosma01g31580.v3.1	(1 of 1) K15336 - tRNA (cytosine38-C5)-methyltransferase [EC:2.1.1.204] (TRDMT1, DNMT2)	0.62	1.26	1.56	0.77	33.76	28.86	34.01	27.5
Zosma01g31590.v3.1	(1 of 2) 3.1.1.5 - Lysophospholipase / Phospholipase B	126.27	171.25	137.36	135.81	67.92	91.89	67.63	56.58
Zosma01g31610.v3.1	(1 of 1) PTHR22792//PTHR22792:SF58 - LUPUS LA PROTEIN-RELATED // LA-RELATED PROTEIN 6A	27.59	24.5	44.17	37.93	37.88	35.73	41.13	74.54
Zosma01g31620.v3.1	(1 of 21) PF04398 - Protein of unknown function, DUF538 (DUF538)	0.16	0.34	0.77	1.13	8.61	4.55	7.72	9.52
Zosma01g31680.v3.1	(1 of 2) K11550 - kinetochore protein Spc25, animal type (SPBC25, SPC25)	8.03	3.98	5.3	9.74	1.2	0.61	0.66	0.58
Zosma01g31690.v3.1	(1 of 18) 2.3.1.133 - Shikimate O-hydroxycinnamoyltransferase	1.08	0.04	0.42	0.16	15.93	14.77	7.18	7.73
Zosma01g31700.v3.1	(1 of 1) PTHR23077:SF79 - CELL DIVISION CONTROL PROTEIN 48 HOMOLOG A-RELATED	0.74	0	0	0	16.66	13.32	56.87	169.85
Zosma01g31710.v3.1	(1 of 1) PF02359//PF02933 - Cell division protein 48 (CDC48), N-terminal domain (CDC48_N) // Cell division protein 48 (CDC48), domain 2 (CDC48_2)	0	0.05	0.28	0.4	98.3	86.92	87.84	56.09
Zosma01g31720.v3.1	(1 of 9) PF03080//PF14365 - Domain of unknown function (DUF239) (DUF239) // Domain of unknown function (DUF4409) (DUF4409)	0.02	0.22	1.12	0.23	30.02	33.24	34.64	16.3
Zosma01g31730.v3.1	(1 of 1) K00894 - ethanolamine kinase (ETNK, EKI)	1.63	1.02	1.45	1.84	7.51	10.75	8.76	9.68
Zosma01g31740.v3.1	(1 of 18) 2.3.1.133 - Shikimate O-hydroxycinnamoyltransferase	0	0	2.31	0.96	0	0	0	0
Zosma01g31810.v3.1	(1 of 2) K08245 - phytepsin [EC:3.4.23.40] (E3.4.23.40)	101.85	118.97	93.16	103.81	117.16	133.56	117	79.31
Zosma01g31830.v3.1	(1 of 2) PTHR23105:SF31 - RIBOSOMAL L1 DOMAIN-CONTAINING PROTEIN 1	9.74	6.33	10.35	14.96	3.33	4.87	4.48	1.96
Zosma01g31840.v3.1	(1 of 2) K05389 - potassium channel subfamily K, other eukaryote (KCNKF)	105.14	131.54	168.17	152.27	4.66	3.33	4.73	3.84
Zosma01g31850.v3.1	(1 of 2) K03065 - 26S proteasome regulatory subunit T5 (PSMC3, RPT5)	59.71	71.64	58.93	49.67	1034.73	950.51	1066.91	854.34
Zosma01g31870.v3.1	(1 of 4) K03969 - phage shock protein A (pspA)	0.55	0.85	1.4	1.88	16	13.72	19.55	18.19
Zosma01g31880.v3.1	(1 of 3) PTHR23180:SF290 - C2 DOMAIN-CONTAINING PROTEIN-RELATED	64.85	68.08	64.43	68.54	23.6	20.44	12.17	7.1
Zosma01g31900.v3.1	(1 of 3) PTHR23180//PTHR23180:SF290 - CENTAURIN/ARF // C2 DOMAIN-CONTAINING PROTEIN-RELATED	37.28	29.2	40.99	34.95	10.97	18.16	6.65	11.39
Zosma01g31960.v3.1	-	2.07	1.88	2.63	0.83	85.84	60.12	78.76	54.3
Zosma01g31970.v3.1	-	0.28	1	0.85	2.31	30.91	24.37	25.44	55.17
Zosma01g31980.v3.1	(1 of 2) PTHR31169:SF1 - ZINC-FINGER DOMAIN OF MONOAMINE-OXIDASE A REPRESSOR R1 PROTEIN	0.45	0.75	0.31	0.74	17.14	11.32	13.35	16.23
Zosma01g32010.v3.1	(1 of 1) K13144 - integrator complex subunit 7 (INTS7)	1.34	0.49	1.36	1.15	68.27	59.16	68.69	34.46
Zosma01g32020.v3.1	(1 of 2) PF11265 - Mediator complex subunit 25 von Willebrand factor type A (Med25_VWA)	18.7	23.99	22.81	22.49	1.76	3.2	1.83	2.13
Zosma01g32030.v3.1	(1 of 4) PTHR24078//PTHR24078:SF261 - DNAJ HOMOLOG SUBFAMILY C MEMBER // DNAJ (HSP40) HOMOLOG, SUBFAMILY A, MEMBER 3A	391.31	451.13	421.13	393.55	15.39	25.71	15.93	14.48
Zosma01g32040.v3.1	-	13.51	12.71	9.03	13.11	96.46	92.06	98.82	186.57
Zosma01g32060.v3.1	(1 of 1) 2.1.2.9 - Methionyl-tRNA formyltransferase / transformylase	2.18	0.74	0.91	0.9	11.64	10.52	9.36	5.09
Zosma01g32080.v3.1	(1 of 2) PTHR10093 - IRON-SULFUR CLUSTER ASSEMBLY ENZYME NIFU HOMOLOG	694.38	1143.28	661.17	650.1	189.18	254.73	239.72	351.3
Zosma01g32090.v3.1	(1 of 3) PTHR21141//PTHR21141:SF50 - 60S ACIDIC RIBOSOMAL PROTEIN FAMILY MEMBER // SUBFAMILY NOT NAMED	1.58	0.82	3.94	3.05	3.11	0.18	0.44	1.04
Zosma01g32150.v3.1	(1 of 1) 2.3.1.1//2.3.1.35 - Amino-acid N-acetyltransferase / N-acetylglutamate synthase // Glutamate N-acetyltransferase / Ornithine transacetylase	0.85	0.6	0.48	0.64	26.47	23.81	25.89	22.53
Zosma01g32160.v3.1	(1 of 1) PTHR10168//PTHR10168:SF104 - GLUTAREDOXIN // SUBFAMILY NOT NAMED	1502.73	1471.56	1114.04	1211.22	21.17	31.96	14.76	16.56
Zosma01g32170.v3.1	-	0.58	0.57	0.78	0.76	0.18	0.18	0	0
Zosma01g32180.v3.1	(1 of 1) PTHR32241:SF5 - INACTIVE PATATIN-LIKE PROTEIN 9-RELATED	0.51	0.36	0.29	0.29	0	0.06	0.05	0.06
Zosma01g32200.v3.1	(1 of 3) PTHR11200//PTHR11200:SF133 - INOSITOL 5-PHOSPHATASE // TYPE I INOSITOL 1,4,5-TRISPHOSPHATE 5-PHOSPHATASE 12-RELATED	55.21	58.14	74.8	69.5	0.32	0.15	0.21	0.03
Zosma01g32210.v3.1	(1 of 1) PTHR13832:SF224 - PROTEIN PHOSPHATASE 2C 70	62.41	42.82	66.05	66.59	24.94	23.51	24.32	28.78
Zosma01g32220.v3.1	(1 of 1) K09142 - hypothetical protein (K09142)	6.37	4.87	5.83	7.34	60.13	53.85	52.88	52.07
Zosma01g32230.v3.1	(1 of 1) K08237//K14299 - hydroquinone glucosyltransferase [EC:2.4.1.218] Glc b1- hydroquinone (E2.4.1.218) // nucleoporin SEH1 (SEH1)	0.12	0	0.14	0	1.05	2.8	2.06	1.93
Zosma01g32240.v3.1	(1 of 3) K15688 - E3 ubiquitin-protein ligase MUL1 [EC:6.3.2.19] (MUL1)	5.35	4.94	5.05	5.94	28.05	26.47	21.69	28.84
Zosma01g32310.v3.1	(1 of 1) PTHR14614//PTHR14614:SF31 - HEPATOCELLULAR CARCINOMA-ASSOCIATED ANTIGEN // SUBFAMILY NOT NAMED	2.19	2.8	2.64	2.12	21.2	19.38	26.56	33.63
Zosma01g32320.v3.1	(1 of 1) PTHR33514:SF3 - PROTEIN ABCI12, CHLOROPLASTIC	2.39	1.71	2.76	1.85	14.32	11.45	13.05	8.15
Zosma01g32380.v3.1	(1 of 1) PTHR10759//PTHR10759:SF3 - 60S RIBOSOMAL PROTEIN L34 // SUBFAMILY NOT NAMED	67.83	85	89.01	72.83	41.02	28.05	27.06	15.84
Zosma01g32410.v3.1	(1 of 1) PTHR22996:SF4 - E3 UBIQUITIN-PROTEIN LIGASE LUL3-RELATED	9.62	8.71	10.59	11.42	12.84	11.65	10.28	9.32
Zosma01g32430.v3.1	(1 of 4) PTHR11730:SF38 - AMMONIUM TRANSPORTER 2	0	0	0.03	0.07	0.26	0.46	0.59	0.54
Zosma01g32440.v3.1	(1 of 2) PTHR12329//PTHR12329:SF15 - BCL2-ASSOCIATED ATHANOGENE // BAG FAMILY MOLECULAR CHAPERONE REGULATOR 4	8.59	7.61	9.67	5.13	34.02	46.57	34.22	51.24
Zosma01g32460.v3.1	(1 of 2) PTHR12294//PTHR12294:SF12 - EF HAND DOMAIN FAMILY A1,A2-RELATED // SUBFAMILY NOT NAMED	93.55	60.46	85.37	81.41	15.06	14.32	13.88	12.69
Zosma01g32470.v3.1	(1 of 3) 5.3.1.13 - Arabinose-5-phosphate isomerase / Phosphoarabinoisomerase	0	0	0	0	7.92	9.51	4.61	0
Zosma01g32480.v3.1	(1 of 1) PTHR13748//PTHR13748:SF43 - COBW-RELATED // SUBFAMILY NOT NAMED	2.81	3.69	5.83	3.63	56.13	55.34	57.65	61.53
Zosma01g32490.v3.1	(1 of 53) 3.1.1.3 - Triacylglycerol lipase / Triglyceride lipase	2.59	2.58	1.2	1.89	0.4	0.6	0.24	0.14
Zosma01g32510.v3.1	(1 of 12) K01507 - inorganic pyrophosphatase (ppa)	3.09	2.92	6.86	4.56	2.12	2.98	2.29	0.44
Zosma01g32540.v3.1	(1 of 3) PTHR10774//PTHR10774:SF91 - EXTENDED SYNAPTOTAGMIN-RELATED // SYNAPTOTAGMIN-5	26.47	32.42	26.25	27.27	0.3	0.26	0.36	0.23
Zosma01g32550.v3.1	(1 of 694) 2.7.11.1 - Non-specific serine/threonine protein kinase / Threonine-specific protein kinase	329.35	188.43	321.09	354.45	0	0.05	0.07	0
Zosma01g32580.v3.1	(1 of 1) 3.2.2.23//4.2.99.18 - DNA-formamidopyrimidine glycosylase / Formamidopyrimidine-DNA glycosylase // DNA-(apurinic or apyrimidinic site) lyase / Phage-T4 UV endonuclease	0.14	0.09	0.5	0.77	114.44	84.64	109.76	112.68
Zosma01g32620.v3.1	(1 of 1) PF01956//PF02309 - Integral membrane protein DUF106 (DUF106) // AUX/IAA family (AUX_IAA)	22.99	0.17	7.63	6.43	0.15	0.15	0.07	0
Zosma01g32630.v3.1	(1 of 2) PTHR31234//PTHR31234:SF4 - FAMILY NOT NAMED // LATE EMBRYOGENESIS ABUNDANT HYDROXYPROLINE-RICH GLYCOPROTEIN	93.94	81.06	65.3	59.58	28.13	45.8	22.12	10.96
Zosma01g32640.v3.1	(1 of 2) PTHR12161//PTHR12161:SF14 - UNCHARACTERIZED DUF292 // REGULATOR OF VPS4	61.01	49.87	72.61	68.79	69.79	63.57	57.75	72.51
Zosma01g32650.v3.1	(1 of 1) PTHR35713//PTHR35713:SF1 - FAMILY NOT NAMED // GENOMIC DNA, CHROMOSOME 3, P1 CLONE: MOB24	11.31	8.31	10.99	7.41	66.84	71.28	63.24	102.34
Zosma01g32680.v3.1	(1 of 1) PTHR10509//PTHR10509:SF23 - O-METHYLTRANSFERASE-RELATED // SUBFAMILY NOT NAMED	0.07	0.07	0	0.08	0.89	2.87	1.76	1.06
Zosma01g32690.v3.1	-	4.17	2.87	4.71	6.41	0	0	0	0
Zosma01g32710.v3.1	-	0.61	0.36	1.27	0.87	0	0	0	0
Zosma01g32720.v3.1	(1 of 8) PF03007 - Wax ester synthase-like Acyl-CoA acyltransferase domain (WES_acyltransf)	0.51	0.03	0.42	0.58	158.05	165.66	69.14	46.45
Zosma01g32740.v3.1	(1 of 694) 2.7.11.1 - Non-specific serine/threonine protein kinase / Threonine-specific protein kinase	1.76	3.86	1.7	0.77	39.1	46.08	47.28	19.98
Zosma01g32770.v3.1	(1 of 3) PTHR32116:SF12 - GALACTURONOSYLTRANSFERASE 7-RELATED	19.84	16.95	18.11	23.96	4.67	4.28	2.34	1.6
Zosma01g32800.v3.1	(1 of 1) PTHR12626//PTHR12626:SF5 - PROGRAMMED CELL DEATH 4 // SUBFAMILY NOT NAMED	30.54	23.28	31.97	22.62	748.36	834	704.38	1168.45
Zosma01g32810.v3.1	(1 of 1) 1.1.99.2 - L-2-hydroxyglutarate dehydrogenase / L-alpha-hydroxyglutarate dehydrogenase	4.68	5.21	5.33	3.58	24.4	26.51	27.42	11.39
Zosma01g32820.v3.1	(1 of 3) PTHR10343:SF51 - SNF1-RELATED PROTEIN KINASE REGULATORY SUBUNIT BETA-1	4.16	5.99	3.32	4.39	42.62	45.22	51.09	59.99
Zosma01g32830.v3.1	(1 of 7) K02183 - calmodulin (CALM)	363.2	307.38	419.19	380.7	350.85	396.48	303.79	335.87
Zosma01g32840.v3.1	(1 of 8) PF01535//PF13812 - PPR repeat (PPR) // Pentatricopeptide repeat domain (PPR_3)	2.24	0.96	1.94	3.02	19.82	17.83	21.01	17.96
Zosma01g32850.v3.1	(1 of 1) PTHR24343:SF189 - CBL-INTERACTING SERINE/THREONINE-PROTEIN KINASE 3	6.1	12.69	6.31	4.23	109.66	95.96	105.26	104.35
Zosma01g32860.v3.1	(1 of 1) K01209 - alpha-N-arabinofuranosidase (E3.2.1.55, abfA)	12.43	1.69	2.66	1.99	0.91	1.09	0.86	1.06
Zosma01g32870.v3.1	(1 of 2) 2.7.1.137 - Phosphatidylinositol 3-kinase / Type III phosphoinositide 3-kinase	9.31	10.28	9.46	11.51	119.23	101.71	113.24	87.49
Zosma01g32880.v3.1	(1 of 1) PTHR27000//PTHR27000:SF8 - FAMILY NOT NAMED // LEUCINE-RICH REPEAT PROTEIN KINASE-LIKE PROTEIN	0.11	0.14	0.14	0.09	5.93	5.83	4.71	2.14
Zosma01g32890.v3.1	-	11.42	19.39	13.79	14.92	0.76	0.44	0.71	0.46
Zosma01g32900.v3.1	-	0.11	0.2	0.47	0.39	12.76	11.82	14.51	13.95
Zosma01g32910.v3.1	(1 of 33) PF12937 - F-box-like (F-box-like)	10.13	7.44	9.82	7.04	153.58	114.07	162.15	114.21
Zosma01g32940.v3.1	(1 of 1) PTHR22952//PTHR22952:SF178 - CAMP-RESPONSE ELEMENT BINDING PROTEIN-RELATED // SUBFAMILY NOT NAMED	33.28	35.24	40.38	38.21	246.07	190.82	236.68	214.67
Zosma01g32950.v3.1	(1 of 3) PTHR22891:SF20 - PROTEIN ARGONAUTE 4-RELATED	4.53	4.7	4.16	3.74	100.93	108	91.43	41
Zosma01g32960.v3.1	(1 of 1) K02469 - DNA gyrase subunit A [EC:5.99.1.3] (gyrA)	1.14	0.73	0.8	1.06	17.99	11.95	16.36	12.05
Zosma01g32970.v3.1	-	0	0	0.11	0.05	0.24	2.3	1.62	0.23
Zosma01g32990.v3.1	(1 of 1) K12190 - ESCRT-II complex subunit VPS36 (VPS36, EAP45)	4.75	5.07	7.28	3.94	45.5	44.04	41.58	31.89
Zosma01g33000.v3.1	(1 of 4) PTHR11132//PTHR11132:SF73 - SOLUTE CARRIER FAMILY 35 // SUBFAMILY NOT NAMED	9.26	8.4	12.84	7.03	6.09	9.75	4.47	4.68
Zosma01g33010.v3.1	(1 of 1) PTHR11062//PTHR11062:SF51 - EXOSTOSIN HEPARAN SULFATE GLYCOSYLTRANSFERASE -RELATED // EXOSTOSIN FAMILY PROTEIN	4.93	8.64	10.27	12.16	4.34	4.77	4.14	3.13
Zosma01g33030.v3.1	(1 of 5) PTHR31719//PTHR31719:SF16 - FAMILY NOT NAMED // NAC DOMAIN-CONTAINING PROTEIN 2	1.25	2	4.15	6.93	2.38	3.18	1.94	1.86
Zosma01g33050.v3.1	(1 of 4) PTHR31744:SF10 - NAC DOMAIN CONTAINING PROTEIN 87	29.03	26.05	17.32	17.14	9.19	11	3.95	3.13
Zosma01g33060.v3.1	(1 of 1) PTHR31089//PTHR31089:SF4 - FAMILY NOT NAMED // CYCLIC DOF FACTOR 2-RELATED	56.88	49.2	28.94	30.02	32.11	30.78	27.87	27.4
Zosma01g33085.v3.1	(1 of 1) PTHR23108//PTHR23108:SF2 - METHYLTRANSFERASE-RELATED // METHYLTRANSFERASE FAMILY PROTEIN-RELATED	6.99	8.08	4.46	4.66	1.18	0	0	0
Zosma01g33120.v3.1	(1 of 1) 4.1.2.25 - Dihydroneopterin aldolase / dihydropteridine glycolaldehyde-lyase	13.93	5.07	4.22	7.22	48.27	61.4	53.71	99.71
Zosma01g33130.v3.1	(1 of 1) PTHR11850//PTHR11850:SF102 - HOMEOBOX PROTEIN TRANSCRIPTION FACTORS // SUBFAMILY NOT NAMED	0.11	0.06	0.47	0.13	14.43	21.69	16.23	25.62
Zosma01g33140.v3.1	(1 of 2) K17491 - protein phosphatase 4 regulatory subunit 3 (SMEK, PPP4R3)	12.05	11.88	10.64	13.54	70.93	65.59	69.39	54.91
Zosma01g33150.v3.1	-	37.99	36.04	36.89	36.28	0	0	0	0
Zosma01g33160.v3.1	(1 of 3) PTHR22904:SF7 - T14P4.7 PROTEIN	4.41	2.43	4.73	2.59	0.32	0.54	0.36	0.27
Zosma01g33170.v3.1	(1 of 1) PTHR13561//PTHR13561:SF5 - DNA REPLICATION REGULATOR DPB11-RELATED // SUBFAMILY NOT NAMED	9.79	5.36	9.75	14.46	11.6	7.82	7.79	3.17
Zosma01g33190.v3.1	(1 of 1) PTHR21726:SF29 - F1O19.10 PROTEIN	2.48	1.61	2.28	3.28	0.29	0.17	0.19	0.14
Zosma01g33220.v3.1	(1 of 9) PF00150 - Cellulase (glycosyl hydrolase family 5) (Cellulase)	0.25	0.93	1.38	1.35	0	0	0	0
Zosma01g33240.v3.1	(1 of 2) PTHR13832//PTHR13832:SF158 - PROTEIN PHOSPHATASE 2C // PROTEIN PHOSPHATASE 2C 5-RELATED	15.2	10.27	12.47	10.17	169.77	145.18	142.5	143.13
Zosma01g33250.v3.1	(1 of 3) K18753 - butyrate response factor 1 (ZFP36L)	18.07	16.01	13.64	22.08	0.33	0.22	0.19	0.2
Zosma01g33260.v3.1	-	9.46	6.97	3.55	2.88	64.17	77.92	62.48	76.24
Zosma01g33270.v3.1	(1 of 3) PTHR10071//PTHR10071:SF203 - TRANSCRIPTION FACTOR GATA GATA BINDING FACTOR // GATA TRANSCRIPTION FACTOR 15-RELATED	19.45	11.43	14.13	13.04	65.81	92.73	79.91	72.61
Zosma01g33320.v3.1	-	0.1	0.28	0.12	0.03	1.3	2.03	1.14	1.49
Zosma01g33340.v3.1	(1 of 4) 3.6.4.2 - Dynein ATPase	48.58	51.64	56.2	53.41	20.46	33.85	15.53	39.87
Zosma01g33350.v3.1	(1 of 4) PF05047 - Mitochondrial ribosomal protein L51 / S25 / CI-B8 domain (L51_S25_CI-B8)	292.93	345.77	371.46	346.59	32.8	45.6	45.6	42.97
Zosma01g33360.v3.1	(1 of 1) PTHR33509//PTHR33509:SF5 - FAMILY NOT NAMED // LATE EMBRYOGENESIS ABUNDANT 3 (LEA3) FAMILY PROTEIN	392.66	343.56	446.03	445.42	0	0	0	0
Zosma01g33370.v3.1	(1 of 1) PTHR10459//PTHR10459:SF64 - DNA LIGASE // SUBFAMILY NOT NAMED	0.67	1.12	1.48	0.79	0.77	0.33	0.35	0.25
Zosma01g33400.v3.1	(1 of 1) K14859 - ribosome biogenesis protein SSF1/2 (SSF1_2)	2.77	2.56	1.45	2.44	25.78	24.82	25.14	36.78
Zosma01g33410.v3.1	-	28.87	35.23	44.02	40.77	16.41	18.28	14.76	23.61
Zosma01g33420.v3.1	(1 of 4) PTHR22937//PTHR22937:SF37 - RING FINGER CONTAINING PROTEIN // SUBFAMILY NOT NAMED	161.46	8.88	126.3	185.9	40.97	36.76	38.63	33.51
Zosma01g33430.v3.1	(1 of 1) K14839 - nucleolar protein 16 (NOP16)	1.86	1.7	1.1	1.91	17.04	20.28	19.31	20.47
Zosma01g33450.v3.1	(1 of 48) PF00646 - F-box domain (F-box)	1.25	1.91	3.87	2.21	0	0	0	0
Zosma01g33460.v3.1	(1 of 48) PF00646 - F-box domain (F-box)	0.32	0.14	1.05	0.23	0	0	0	0
Zosma01g33470.v3.1	(1 of 48) PF00646 - F-box domain (F-box)	0.36	0.8	0.77	0.24	0	0	0	0
Zosma01g33500.v3.1	(1 of 3) PTHR10903//PTHR10903:SF39 - GTPASE, IMAP FAMILY MEMBER-RELATED // TRANSLOCASE OF CHLOROPLAST 159, CHLOROPLASTIC	0.06	0.06	0.18	0.06	95.49	75.61	99.11	50.88
Zosma01g33520.v3.1	(1 of 7) 1.3.5.1 - Succinate dehydrogenase (quinone) / Succinic dehydrogenase	827.74	1177.66	739.65	625.28	239.68	301	243.03	372.8
Zosma01g33530.v3.1	-	2.45	3.52	1.5	1.21	14.41	17.74	14.79	17.52
Zosma01g33540.v3.1	(1 of 150) PF13639 - Ring finger domain (zf-RING_2)	2.95	4.25	7.5	1.64	2.95	0.62	1.05	1.09
Zosma01g33570.v3.1	-	9.5	9.41	4.68	3.33	5.31	8.84	4.75	8.86
Zosma01g33610.v3.1	(1 of 1) PTHR15852:SF8 - CHAPERONE PROTEIN DNAJ-LIKE PROTEIN	11.62	12.86	13.21	11.25	63.05	80.47	67.83	55.24
Zosma01g33630.v3.1	(1 of 8) PF00069//PF08263 - Protein kinase domain (Pkinase) // Leucine rich repeat N-terminal domain (LRRNT_2)	0.37	0.34	0.81	0.36	0.19	0.72	0.25	0.29
Zosma01g33650.v3.1	(1 of 4) PTHR31415//PTHR31415:SF4 - FAMILY NOT NAMED // HARPIN-INDUCED PROTEIN-LIKE-RELATED	178.91	76.27	218.75	292.05	216.99	185.83	105.42	54.21
Zosma01g33660.v3.1	(1 of 1) K14332 - photosystem I subunit PsaO (psaO)	6.33	8.74	1.58	0.89	0	1.09	0	0
Zosma01g33670.v3.1	(1 of 1) PTHR24365//PTHR24365:SF276 - TOLL-LIKE RECEPTOR // SUBFAMILY NOT NAMED	1.95	1.69	3.79	2.57	26.61	26.2	30.66	34.03
Zosma01g33680.v3.1	(1 of 1) PTHR31826//PTHR31826:SF0 - FAMILY NOT NAMED // NICALIN	2.07	2.4	6.85	2.98	47.29	49.95	48.62	22.56
Zosma01g33690.v3.1	-	1.91	2.31	2.35	1.89	0	0	0	0
Zosma01g33700.v3.1	(1 of 10) PTHR33101:SF10 - RHO GUANINE NUCLEOTIDE EXCHANGE FACTOR 8-RELATED	114.96	57.98	91.75	102.4	0.08	0	0	0.04
Zosma01g33710.v3.1	(1 of 1) K12611 - mRNA-decapping enzyme 1B (DCP1B)	47.4	40.87	44.37	56.9	335.98	287.37	325.17	97.65
Zosma01g33720.v3.1	(1 of 1) PTHR11615//PTHR11615:SF116 - NITRATE, FROMATE, IRON DEHYDROGENASE // CASPARIAN STRIP MEMBRANE PROTEIN 1-RELATED	11.3	8.09	0	3.23	0.15	0.29	0	0
Zosma01g33730.v3.1	(1 of 1) PTHR21136:SF101 - VESICLE-ASSOCIATED MEMBRANE PROTEIN 714	34.29	34.99	45	38.9	13.26	17.09	11.42	11.19
Zosma01g33740.v3.1	(1 of 4) PTHR24078//PTHR24078:SF261 - DNAJ HOMOLOG SUBFAMILY C MEMBER // DNAJ (HSP40) HOMOLOG, SUBFAMILY A, MEMBER 3A	0	0.77	0	0	150.14	146.48	148.38	269.39
Zosma01g33770.v3.1	(1 of 1) 2.1.1.166 - 23S rRNA (uridine(2552)-2'-O)-methyltransferase / Um2552 methyltransferase	2.11	2.43	1.53	1.04	16.65	18.22	16.64	25.34
Zosma01g33780.v3.1	(1 of 1) PTHR11564//PTHR11564:SF19 - GTPASE CONTAINING FAMILY OF SIGNAL RECOGNITION PARTICLE PROTEINS // SUBFAMILY NOT NAMED	3.29	2.21	3.64	3.41	46.07	43.19	45.98	49.16
Zosma01g33800.v3.1	(1 of 1) PTHR11220//PTHR11220:SF22 - HEME-BINDING PROTEIN-RELATED // SUBFAMILY NOT NAMED	6.71	6.13	5.8	4.44	4.25	3.24	2.75	4.21
Zosma01g33810.v3.1	(1 of 53) PF01535//PF13041//PF14432 - PPR repeat (PPR) // PPR repeat family (PPR_2) // DYW family of nucleic acid deaminases (DYW_deaminase)	0	0	0	0	1.14	0.89	1.23	0.65
Zosma01g33830.v3.1	(1 of 2) K19033 - RPS31; 30S ribosomal protein S31 (PSRP4)	15.77	13.98	16.86	16.46	80.41	86.03	96.84	131.4
Zosma01g33840.v3.1	(1 of 3) K17255 - Rab GDP dissociation inhibitor (GDI1_2)	576.63	568.79	663.01	638.39	208.49	241.4	210.35	190.39
Zosma01g33860.v3.1	-	1928.48	2976.24	1721.52	1764.03	0	0	0	0.19
Zosma01g33880.v3.1	(1 of 4) K08832 - serine/threonine-protein kinase SRPK3 [EC:2.7.11.1] (SRPK3, STK23)	234.08	194.46	187.29	207.81	1.06	2.61	1.63	1.52
Zosma01g33890.v3.1	(1 of 2) PTHR12542//PTHR12542:SF19 - EXOCYST COMPLEX PROTEIN EXO70 // EXOCYST SUBUNIT EXO70 FAMILY PROTEIN F1	19.45	11.57	31.98	34.91	3.49	8.5	2.94	0.34
Zosma01g33920.v3.1	(1 of 1) 2.1.1.12 - Methionine S-methyltransferase	6.28	6.41	15.95	11.23	2.38	2.35	1.5	0.58
Zosma01g33950.v3.1	(1 of 2) 2.1.1.189 - 23S rRNA (uracil(747)-C(5))-methyltransferase	0.85	0.84	0.61	0.44	30.34	17.34	26.93	24.35
Zosma01g33960.v3.1	(1 of 1) PTHR12961//PTHR12961:SF0 - CONSERVED OLIGOMERIC GOLGI COMPLEX COMPONENT 2 // CONSERVED OLIGOMERIC GOLGI COMPLEX SUBUNIT 2	10.94	12.66	19.27	15.44	154.7	131.24	150.36	78.42
Zosma01g33980.v3.1	(1 of 1) PTHR13780:SF46 - CBS DOMAIN-CONTAINING PROTEIN CBSX6	64.13	58.66	65.73	66.21	14.72	17.93	11.17	6
Zosma01g33990.v3.1	(1 of 2) 3.8.1.5 - Haloalkane dehalogenase / 1-chlorohexane halidohydrolase	21	20.65	21.05	21.61	4.87	5.83	3.78	2.02
Zosma01g34010.v3.1	(1 of 1) 4.2.3.4 - 3-dehydroquinate synthase / Dehydroquinate synthase	44.73	49.44	47.23	49.07	30.27	46.58	23.59	18.06
Zosma01g34020.v3.1	(1 of 1) PTHR33159//PTHR33159:SF6 - FAMILY NOT NAMED // RPM1-INTERACTING PROTEIN 4	0.33	0	0.31	0.62	0.8	9.39	1.67	3.67
Zosma01g34050.v3.1	(1 of 3) PTHR12506//PTHR12506:SF25 - PROTEIN PHOSPHATASE RELATED // SUBFAMILY NOT NAMED	7.87	8.48	6.83	5.91	48.79	54.63	51.48	32.37
Zosma01g34060.v3.1	(1 of 1) 3.3.1.1 - Adenosylhomocysteinase / SAHase	167.12	187.17	256.33	219.85	2807.37	2638.19	2590.23	1633.53
Zosma01g34100.v3.1	(1 of 1) PTHR11654//PTHR11654:SF104 - OLIGOPEPTIDE TRANSPORTER-RELATED // SUBFAMILY NOT NAMED	0.77	1.89	0.35	0.24	0.45	0.21	0.34	0.23
Zosma01g34130.v3.1	(1 of 2) PTHR21737:SF4 - CACTIN	5.34	3.73	4.42	5.8	35.16	26.96	37.67	34.05
Zosma01g34140.v3.1	(1 of 1) PTHR10516//PTHR10516:SF293 - PEPTIDYL-PROLYL CIS-TRANS ISOMERASE // SUBFAMILY NOT NAMED	424.62	441.75	428.45	424.27	2.54	0.03	1.39	1.1
Zosma01g34150.v3.1	(1 of 1) KOG1319 - bHLHZip transcription factor BIGMAX	17.96	15.23	18.34	18.42	1.03	1.27	1.59	1.59
Zosma01g34160.v3.1	(1 of 1) PTHR32044:SF14 - XYLOGLUCAN GLYCOSYLTRANSFERASE 6-RELATED	1.81	2.25	2.35	2.19	14.69	16.18	11.8	5.83
Zosma01g34180.v3.1	(1 of 1) K13156 - U11/U12 small nuclear ribonucleoprotein 48 kDa protein (SNRNP48)	3.93	4.81	4.29	3.98	95.25	85.34	93.88	23.06
Zosma01g34200.v3.1	(1 of 1) PTHR22594//PTHR22594:SF36 - ASPARTYL/LYSYL-TRNA SYNTHETASE // ASPARAGINE--TRNA LIGASE, CYTOPLASMIC 2	1.76	2.6	2.62	2	11.74	12.05	10.85	17.27
Zosma01g34220.v3.1	(1 of 1) PTHR11538//PTHR11538:SF41 - PHENYLALANYL-TRNA SYNTHETASE // PHENYLALANINE--TRNA LIGASE, MITOCHONDRIAL	6.13	7.25	8.68	6.7	40.67	28.59	43.17	34.68
Zosma01g34240.v3.1	(1 of 1) 2.7.9.5 - Phosphoglucan, water dikinase	4.73	5.21	5.41	4.86	450.25	400.68	497.06	400.64
Zosma01g34250.v3.1	(1 of 2) K00413 - ubiquinol-cytochrome c reductase cytochrome c1 subunit (CYC1, CYT1, petC)	778.27	782.36	691.68	660.04	2.81	4.93	2.14	0.96
Zosma01g34260.v3.1	(1 of 21) PF04398 - Protein of unknown function, DUF538 (DUF538)	6.53	3.28	6.56	9.49	7.8	9.2	5.72	3.61
Zosma01g34270.v3.1	(1 of 3) PTHR13683//PTHR13683:SF287 - ASPARTYL PROTEASES // ASPARTIC PROTEINASE-LIKE PROTEIN 2-RELATED	454.14	342.2	380.96	394.83	49.78	42.32	49.92	32.54
Zosma01g34300.v3.1	(1 of 3) 4.1.1.3 - Oxaloacetate decarboxylase / Oxaloacetate carboxy-lyase	9.95	9.59	5.26	5.65	38.75	62.28	44.52	103.72
Zosma01g34310.v3.1	(1 of 1) PTHR23115//PTHR23115:SF146 - TRANSLATION FACTOR // SUBFAMILY NOT NAMED	8.23	12.46	10.61	6.49	224.93	207.64	249.99	217.89
Zosma01g34340.v3.1	(1 of 4) 2.4.1.144 - Beta-1,4-mannosyl-glycoprotein 4-beta-N-acetylglucosaminyltransferase / acetylglucosaminyltransferase III	0	0.11	0.81	0.31	0	0	0.12	0.06
Zosma01g34370.v3.1	(1 of 1) PTHR22835//PTHR22835:SF117 - ZINC FINGER FYVE DOMAIN CONTAINING PROTEIN // ALPHA-L-FUCOSIDASE 3	4.25	4.9	5.45	6.07	2.03	2.37	1.42	2.69
Zosma01g34380.v3.1	(1 of 14) PF04576 - Zein-binding (Zein-binding)	31.89	1.18	32.04	45.78	2.42	3.9	2.67	1
Zosma01g34400.v3.1	(1 of 4) PTHR23344:SF8 - GLYCEROPHOSPHODIESTER PHOSPHODIESTERASE-LIKE PROTEIN-RELATED	8.57	11.23	5.86	6.24	0.2	0.33	0.25	0.22
Zosma01g34420.v3.1	-	631.09	835.8	604.66	755.28	86.68	109.05	52.41	273.04
Zosma01g34450.v3.1	-	3034.26	5456.65	3089.05	2943.69	0.43	0	0	0
Zosma01g34460.v3.1	(1 of 1) PTHR12136//PTHR12136:SF38 - STEROIDOGENIC ACUTE REGULATORY PROTEIN STAR // SUBFAMILY NOT NAMED	41.58	30.85	37.99	35.21	17.12	19.76	13.31	11.59
Zosma01g34470.v3.1	(1 of 1) PTHR12428//PTHR12428:SF18 - OXA1 // ALBINO3-LIKE PROTEIN 1, CHLOROPLASTIC	5.01	4.01	4.55	4.01	41.86	41.91	42.04	24.3
Zosma01g34490.v3.1	(1 of 15) PF12854//PF13041 - PPR repeat (PPR_1) // PPR repeat family (PPR_2)	4.48	2.97	2.71	1.61	7.73	6.96	7.5	8.47
Zosma01g34510.v3.1	(1 of 2) K09493 - T-complex protein 1 subunit alpha (CCT1, TCP1)	35.64	34.15	36.74	48.28	411.3	343.47	439.87	381.14
Zosma01g34540.v3.1	(1 of 6) K00134 - glyceraldehyde 3-phosphate dehydrogenase (GAPDH, gapA)	1.98	4.77	4.3	2.82	71.75	55.46	57.76	61.07
Zosma01g34550.v3.1	(1 of 15) PF12854//PF13041 - PPR repeat (PPR_1) // PPR repeat family (PPR_2)	0.14	0.17	0.19	0.21	5.83	3.09	5.04	3.88
Zosma01g34560.v3.1	(1 of 1) K17435 - large subunit ribosomal protein L54 (MRPL54)	0	0	0	0	6.47	26.52	20.32	43.53
Zosma01g34570.v3.1	(1 of 1) K02321 - DNA polymerase alpha subunit B (POLA2)	29.57	17.43	22.32	38.41	9.04	9.69	9.99	9.09
Zosma01g34580.v3.1	(1 of 1) PTHR31766:SF2 - DNA-BINDING STOREKEEPER PROTEIN-LIKE PROTEIN-RELATED	18.78	17.72	12.34	17.29	3.02	5.66	2.62	4.05
Zosma01g34600.v3.1	(1 of 1) PTHR16007//PTHR16007:SF13 - EPIDIDYMAL MEMBRANE PROTEIN E9-RELATED // SUBFAMILY NOT NAMED	8.5	11.38	15.21	9.82	13.46	19.93	12.2	3.41
Zosma01g34610.v3.1	-	3.08	11.84	7.86	4.41	267.26	218.92	300.48	410.22
Zosma01g34630.v3.1	(1 of 2) K06176 - tRNA pseudouridine13 synthase [EC:5.4.99.27] (truD, PUS7)	7.09	6.17	7.55	9.88	58.56	45.85	54.88	54.54
Zosma01g34640.v3.1	(1 of 6) PTHR32468:SF20 - CATION/H(+) ANTIPORTER 19	8.91	5.12	0.57	6.19	0	0	0	0
Zosma01g34650.v3.1	(1 of 6) PTHR32468//PTHR32468:SF20 - FAMILY NOT NAMED // CATION/H(+) ANTIPORTER 19	36.59	25.1	4.73	23.1	0	0	0	0
Zosma01g34660.v3.1	(1 of 6) PTHR32468:SF20 - CATION/H(+) ANTIPORTER 19	6.83	5.1	0.44	7.33	0	0	0	0
Zosma01g34680.v3.1	(1 of 53) PF01535//PF13041//PF14432 - PPR repeat (PPR) // PPR repeat family (PPR_2) // DYW family of nucleic acid deaminases (DYW_deaminase)	1.09	0.51	0.71	0.95	7.82	6.63	8.12	8.89
Zosma01g34710.v3.1	(1 of 2) 3.1.3.29 - N-acylneuraminate-9-phosphatase	60.42	52.79	63.23	58	9.81	8.53	5.92	11.83
Zosma01g34720.v3.1	-	12.03	8.71	1.18	2.38	2.3	0	0	0
Zosma01g34740.v3.1	(1 of 1) PTHR22835:SF160 - GDSL ESTERASE/LIPASE LTL1	8.39	12.06	11.93	9.16	1.29	1.03	0.19	0.54
Zosma01g34770.v3.1	(1 of 1) PTHR31407:SF5 - PLASTID TRANSCRIPTIONALLY ACTIVE 3	0.17	0.19	0.35	0.1	29.2	23.09	29.9	34.54
Zosma01g34790.v3.1	(1 of 2) PTHR12565//PTHR12565:SF108 - STEROL REGULATORY ELEMENT-BINDING PROTEIN // TRANSCRIPTION FACTOR PIF1	0	0	0	0	17.68	14.99	15.14	14.96
Zosma01g34800.v3.1	(1 of 5) K11420 - euchromatic histone-lysine N-methyltransferase (EHMT)	5.09	5.58	5.92	6.49	1.68	1.68	1.77	0.79
Zosma01g34810.v3.1	-	8.51	0.66	3.61	10.82	0	0	1.13	2.1
Zosma01g34820.v3.1	(1 of 1) KOG1234 - ABC (ATP binding cassette) 1 protein	11.02	7.22	10.56	13.47	2.76	3.94	2.73	0.76
Zosma01g34830.v3.1	(1 of 4) PTHR12447:SF8 - ANKYRIN REPEAT-CONTAINING PROTEIN	0.27	1.99	0.25	0.52	22.47	22.42	15.36	11.57
Zosma01g34850.v3.1	(1 of 4) 2.4.1.203 - Trans-zeatin O-beta-D-glucosyltransferase / Zeatin O-glucosyltransferase	2.65	1.96	11.1	11.21	3.37	0.31	0.55	0.2
Zosma01g34870.v3.1	(1 of 9) PF01612 - 3'-5' exonuclease (DNA_pol_A_exo1)	11.11	18.76	13.75	11.93	45.62	26.64	35.62	17.23
Zosma01g34890.v3.1	-	1.3	1.3	0.99	0.6	7.59	6.04	7.09	11.29
Zosma01g34920.v3.1	(1 of 1) PTHR31218//PTHR31218:SF53 - FAMILY NOT NAMED // PROTEIN WALLS ARE THIN 1	4.98	1.33	4.32	2.28	0.05	0.21	0.04	0.21
Zosma01g34930.v3.1	(1 of 5) PF06136 - Domain of unknown function (DUF966) (DUF966)	0.29	0	0.2	0.14	1.79	3.14	0.53	1.38
Zosma01g34940.v3.1	(1 of 9) PF00560//PF07714//PF08263//PF13855 - Leucine Rich Repeat (LRR_1) // Protein tyrosine kinase (Pkinase_Tyr) // Leucine rich repeat N-terminal domain (LRRNT_2) // Leucine rich repeat (LRR_8)	23.36	24.06	31.16	25.27	8.03	12.13	5.34	4.14
Zosma01g34960.v3.1	(1 of 9) PF00560//PF07714//PF08263//PF13855 - Leucine Rich Repeat (LRR_1) // Protein tyrosine kinase (Pkinase_Tyr) // Leucine rich repeat N-terminal domain (LRRNT_2) // Leucine rich repeat (LRR_8)	1.46	1.58	7.48	4.58	3.2	5.55	3.49	2.88
Zosma01g34970.v3.1	(1 of 1) K08596 - sentrin-specific protease 7 [EC:3.4.22.68] (SENP7)	11.61	10.83	10.07	11.6	81.7	71.78	84.08	114.72
Zosma01g34980.v3.1	(1 of 1) PTHR10794:SF38 - CAAX AMINO TERMINAL PROTEASE FAMILY PROTEIN	4.5	5.49	10.45	5.58	3.78	5.27	4.76	5.08
Zosma01g34990.v3.1	(1 of 12) PF00447 - HSF-type DNA-binding (HSF_DNA-bind)	0	0	0	0	207.64	210.61	209.52	275.27
Zosma01g35000.v3.1	(1 of 1) PTHR11787//PTHR11787:SF4 - RAB GDP-DISSOCIATION INHIBITOR // RAB PROTEINS GERANYLGERANYLTRANSFERASE COMPONENT A	4.62	2.71	3.52	4.27	29.78	26.17	30.05	27.39
Zosma01g35020.v3.1	(1 of 18) PF00931 - NB-ARC domain (NB-ARC)	1.07	0.75	2.55	2.61	24.4	22.62	22.75	7.53
Zosma01g35030.v3.1	(1 of 1) PTHR36017//PTHR36017:SF1 - FAMILY NOT NAMED // EMBRYO DEFECTIVE 1381 PROTEIN	3.67	2.38	4.76	5.31	20.05	18.75	23.96	21.72
Zosma01g35050.v3.1	(1 of 4) PTHR11817//PTHR11817:SF5 - PYRUVATE KINASE // PYRUVATE KINASE-RELATED	35.08	28.94	63.88	81.37	1104.07	1170.09	1121.86	697.15
Zosma01g35060.v3.1	(1 of 2) 3.2.1.22 - Alpha-galactosidase / Melibiase	6.29	9.11	6.94	6.46	211.97	261.07	183.37	215.88
Zosma01g35070.v3.1	(1 of 2) PTHR13466//PTHR13466:SF6 - TEX2 PROTEIN-RELATED // SUBFAMILY NOT NAMED	1.58	2.69	1.94	1.56	28.34	26.58	25.28	30.11
Zosma01g35110.v3.1	(1 of 2) 1.3.1.33 - Protochlorophyllide reductase / Protochlorophyllide oxidoreductase	1.61	3.09	3.09	9.81	3.74	3.88	2.45	2.34
Zosma01g35120.v3.1	(1 of 1) KOG2152 - Sister chromatid cohesion protein	6.55	6.58	8.05	7.88	47.7	41.39	46.9	24.6
Zosma01g35130.v3.1	(1 of 1) PTHR10639//PTHR10639:SF11 - CLATHRIN LIGHT CHAIN // SUBFAMILY NOT NAMED	36.37	45.94	46.3	37.33	264.48	269.22	243.47	204.24
Zosma01g35140.v3.1	(1 of 2) PTHR11772//PTHR11772:SF14 - ASPARAGINE SYNTHETASE // SUBFAMILY NOT NAMED	41.69	94.46	23.78	23.01	4735.39	4209.62	4471.29	5956.31
Zosma01g35170.v3.1	(1 of 11) K13496 - UDP-glucosyl transferase 73C [EC:2.4.1.-] Glc - brassinosteroid (UGT73C)	0.25	0.06	0.26	0.31	5.69	5.62	2.02	2.28
Zosma01g35190.v3.1	(1 of 2) PTHR23139//PTHR23139:SF61 - RNA-BINDING PROTEIN // SUBFAMILY NOT NAMED	6.5	10.14	10.02	9.19	140.6	114.5	147.93	150.46
Zosma01g35200.v3.1	(1 of 1) PTHR11772//PTHR11772:SF19 - ASPARAGINE SYNTHETASE // SUBFAMILY NOT NAMED	0	0.33	0.69	0.45	1530.47	1290.44	1826.35	1790.45
Zosma01g35210.v3.1	(1 of 1) PTHR14136//PTHR14136:SF11 - UNCHARACTERIZED // THYLAKOID LUMENAL 17.4 KDA PROTEIN, CHLOROPLASTIC	20.92	6.28	10.81	24.01	0	0	0	0
Zosma01g35220.v3.1	(1 of 1) PTHR13778//PTHR13778:SF4 - GLYCOSYLTRANSFERASE 8 DOMAIN-CONTAINING PROTEIN // GALACTURONOSYLTRANSFERASE-LIKE 3-RELATED	79.03	58.35	51.49	47.57	77.26	87.61	73	22.2
Zosma01g35240.v3.1	(1 of 2) PTHR10438//PTHR10438:SF299 - THIOREDOXIN // SUBFAMILY NOT NAMED	44.4	32.75	44.53	54.04	42.17	39.31	37.68	47.23
Zosma01g35260.v3.1	(1 of 6) PF01429 - Methyl-CpG binding domain (MBD)	3.07	2.92	2.47	2.4	58.17	58.28	59.07	51.23
Zosma01g35270.v3.1	(1 of 2) PTHR10281:SF45 - MEMBRANE STEROID-BINDING PROTEIN 1-RELATED	24.35	24.47	34.11	35.19	0.3	0.88	0	0
Zosma01g35300.v3.1	(1 of 1) PTHR13943//PTHR13943:SF48 - HRAS-LIKE SUPPRESSOR - RELATED // SUBFAMILY NOT NAMED	30.38	24.98	25.47	27.13	19.67	18.5	17.34	14.65
Zosma01g35310.v3.1	(1 of 2) PTHR24206//PTHR24206:SF22 - FAMILY NOT NAMED // PROTEIN PLIM2A	3407.25	2147.43	2905.2	3261.04	0.71	0.95	0	0.08
Zosma01g35320.v3.1	(1 of 1) K08657 - taspase, threonine aspartase, 1 [EC:3.4.25.-] (TASP1)	4.14	4.66	10.37	6.82	122.05	97.92	127.65	102.49
Zosma01g35330.v3.1	(1 of 1) PTHR24031:SF76 - ATP-DEPENDENT RNA HELICASE ME31B-RELATED	134.53	147.49	150.59	180.43	1.85	1.07	0.88	1.51
Zosma01g35340.v3.1	(1 of 2) PTHR12329//PTHR12329:SF11 - BCL2-ASSOCIATED ATHANOGENE // BAG FAMILY MOLECULAR CHAPERONE REGULATOR 2-RELATED	3.21	6.62	1.27	0.98	50.19	49.39	47.85	63.19
Zosma01g35350.v3.1	(1 of 1) K13519 - lysophospholipid acyltransferase (LPT1, ALE1)	21.73	23.67	33.37	26.16	3.52	4.58	3.92	1.74
Zosma01g35360.v3.1	(1 of 2) PTHR10378//PTHR10378:SF9 - LIM DOMAIN-BINDING PROTEIN // CHIP, ISOFORM B	3.96	2.37	3.97	4.54	79.97	68.76	88.3	49.54
Zosma01g35370.v3.1	(1 of 1) K05293 - phosphatidylinositol glycan, class U (PIGU)	4.49	4.19	4.75	5.44	21.52	18.79	21.82	10.89
Zosma01g35410.v3.1	(1 of 1) PTHR24128:SF13 - E3 UBIQUITIN-PROTEIN LIGASE XBAT33	13.86	3.32	13.02	11.26	14.66	18.68	12.39	10.46
Zosma01g35420.v3.1	(1 of 1) 2.3.1.135 - Phosphatidylcholine--retinol O-acyltransferase / Retinyl ester synthase	1.85	8.52	3.02	2.38	0	3.26	2.46	3.35
Zosma01g35440.v3.1	(1 of 1) PTHR31086//PTHR31086:SF4 - FAMILY NOT NAMED // ALUMINUM-ACTIVATED MALATE TRANSPORTER 10	0.85	1.18	2.26	1.05	0.15	0	0.13	0.11
Zosma01g35450.v3.1	(1 of 1) PTHR33787//PTHR33787:SF4 - FAMILY NOT NAMED // YCF20-LIKE PROTEIN	5.22	4.93	3.43	6.38	3.13	1.09	1.44	1.34
Zosma01g35460.v3.1	(1 of 1) PTHR31060//PTHR31060:SF8 - FAMILY NOT NAMED // F8M12.23 PROTEIN	6.07	3.93	5.98	5.24	53.68	54.93	52.74	49.38
Zosma01g35470.v3.1	(1 of 6) PF07716 - Basic region leucine zipper (bZIP_2)	29.76	20.36	35.91	38.82	1.05	1.15	1.2	3.1
Zosma01g35490.v3.1	(1 of 6) 1.13.11.19 - Cysteamine dioxygenase / Persulfurase	86.91	131.25	45.87	49.05	60.03	69.29	57.65	47.04
Zosma01g35500.v3.1	(1 of 6) PTHR31429//PTHR31429:SF1 - FAMILY NOT NAMED // WRKY FAMILY TRANSCRIPTION FACTOR-RELATED	0.11	0.14	0.71	0.21	3.66	3.65	3.96	8.14
Zosma01g35530.v3.1	(1 of 1) PF00612//PF01843 - IQ calmodulin-binding motif (IQ) // DIL domain (DIL)	1.63	2.45	1.37	1.88	0.25	0.17	0.03	0.14
Zosma01g35550.v3.1	(1 of 4) PF07714//PF11721//PF13855 - Protein tyrosine kinase (Pkinase_Tyr) // Di-glucose binding within endoplasmic reticulum (Malectin) // Leucine rich repeat (LRR_8)	14.2	11.5	42.02	21.92	1.06	2.85	1.25	0.01
Zosma01g35560.v3.1	(1 of 3) K03243 - translation initiation factor 5B (EIF5B)	3.06	3.08	3.9	3.7	28.84	24.76	25.31	13.49
Zosma01g35570.v3.1	(1 of 4) PF02389 - Cornifin (SPRR) family (Cornifin)	5.33	8.49	10.3	7.15	2.39	3.17	3.89	2.08
Zosma01g35610.v3.1	(1 of 1) PTHR10984//PTHR10984:SF32 - ENDOPLASMIC RETICULUM-GOLGI INTERMEDIATE COMPARTMENT PROTEIN // ENDOPLASMIC RETICULUM VESICLE TRANSPORTER PROTEIN	110.58	92.21	142.48	117.44	79.73	80.96	76.7	72.03
Zosma01g35620.v3.1	(1 of 1) PTHR23305//PTHR23305:SF11 - GTP-BINDING PROTEIN-RELATED // OBG-LIKE ATPASE 1	23.83	31.17	30	28.39	157.04	161.89	173	108.57
Zosma01g35650.v3.1	(1 of 1) 2.1.1.297 - Peptide chain release factor N(5)-glutamine methyltransferase / N(5)-glutamine S-adenosyl-L-methionine dependent methyltransferase	1.99	1.29	1.73	1.54	2.48	2.47	1.93	0.46
Zosma01g35660.v3.1	(1 of 1) PTHR13511//PTHR13511:SF0 - UNCHARACTERIZED // KXDL MOTIF-CONTAINING PROTEIN 1	117.92	140.32	133.12	123.36	66.72	82.93	63.35	63.53
Zosma01g35710.v3.1	(1 of 8) PF00651//PF03000 - BTB/POZ domain (BTB) // NPH3 family (NPH3)	2.75	2.81	3.03	2.49	20.17	21.07	16.46	25.4
Zosma01g35720.v3.1	(1 of 6) PF02309//PF02362//PF06507 - AUX/IAA family (AUX_IAA) // B3 DNA binding domain (B3) // Auxin response factor (Auxin_resp)	6.02	2.7	6.65	9.62	63.01	69.28	54.88	23.5
Zosma01g35730.v3.1	-	3.03	1.52	1.96	1.56	21.97	27.11	20.07	25
Zosma01g35740.v3.1	(1 of 1) K03164 - DNA topoisomerase II [EC:5.99.1.3] (TOP2)	11.9	7.76	8.49	13.35	0.28	0.56	0.37	0.3
Zosma01g35760.v3.1	(1 of 2) PTHR11214//PTHR11214:SF5 - BETA-1,3-N-ACETYLGLUCOSAMINYLTRANSFERASE // BETA-1,3-GALACTOSYLTRANSFERASE 2-RELATED	2.37	0.83	2.12	2.04	17.86	17.75	14.4	23.24
Zosma01g35770.v3.1	(1 of 166) PF01535//PF13041 - PPR repeat (PPR) // PPR repeat family (PPR_2)	6.14	2.9	4.82	7.71	3.42	4.17	4.66	1.63
Zosma01g35780.v3.1	(1 of 1) K12613 - mRNA-decapping enzyme subunit 2 (DCP2)	1.64	0.75	2.29	2.3	7.67	10.1	8.65	12.53
Zosma01g35790.v3.1	(1 of 5) K00279 - cytokinin dehydrogenase (CKX)	16.7	0	14.14	35.85	0	0.05	0.54	0.15
Zosma01g35810.v3.1	-	5.8	13.68	5.94	5	2.1	4.59	1.03	0.91
Zosma01g35860.v3.1	(1 of 1) PTHR10381//PTHR10381:SF25 - ATP-DEPENDENT CLP PROTEASE PROTEOLYTIC SUBUNIT // ATP-DEPENDENT CLP PROTEASE PROTEOLYTIC SUBUNIT-RELATED PROTEIN 4, CHLOROPLASTIC	7.55	6.66	6.39	6.89	50.63	52.39	55.87	57.8
Zosma01g35880.v3.1	(1 of 2) PTHR31096//PTHR31096:SF6 - FAMILY NOT NAMED // ACR7-RELATED	1.94	3.54	4.31	2.2	1.33	3.48	3.06	0.64
Zosma01g35900.v3.1	(1 of 1) PTHR34065:SF1 - IMPAIRED SUCROSE INDUCTION 1	25.05	21.62	37.11	35.78	20.89	24.2	19.44	23.32
Zosma01g35920.v3.1	(1 of 12) PF01336 - OB-fold nucleic acid binding domain (tRNA_anti-codon)	2.15	4.18	5.46	4.24	0	0.03	0	0.5
Zosma01g35930.v3.1	(1 of 3) PTHR22936//PTHR22936:SF35 - RHOMBOID-RELATED // MEMBRANE PROTEIN-RELATED	0.73	0.11	1.56	1.43	0.29	0	0	0.32
Zosma01g35960.v3.1	(1 of 1) PTHR11662:SF243 - ANION TRANSPORTER 6, CHLOROPLASTIC-RELATED	7.4	8.22	6.24	4.8	1.67	1.78	0.55	0.77
Zosma01g35970.v3.1	(1 of 7) PTHR24221:SF205 - ABC TRANSPORTER B FAMILY MEMBER 11-RELATED	0.75	0.71	1.25	0.86	0.02	0	0.07	0
Zosma01g35980.v3.1	(1 of 23) PF03195 - Protein of unknown function DUF260 (DUF260)	9.54	12.82	22.45	17.98	0	0	0	0
Zosma01g35990.v3.1	(1 of 1) PTHR11206//PTHR11206:SF143 - MULTIDRUG RESISTANCE PROTEIN // SUBFAMILY NOT NAMED	2.43	3.51	5.28	3.43	75.81	66.08	74.26	55.54
Zosma01g36000.v3.1	(1 of 1) PTHR10694//PTHR10694:SF53 - JUMONJI DOMAIN CONTAINING PROTEIN // SUBFAMILY NOT NAMED	1.38	1.19	0.83	0.98	23.03	22.8	21.76	15.67
Zosma01g36050.v3.1	(1 of 2) 2.1.1.143 - 24-methylenesterol C-methyltransferase / SMT(2)	6.46	5.67	2.94	7.13	7.29	8.91	6	2.26
Zosma01g36060.v3.1	(1 of 3) PTHR31645:SF4 - METAL-NICOTIANAMINE TRANSPORTER YSL2	0.35	0.1	0.91	2.42	15.76	9	14.22	23.13
Zosma01g36080.v3.1	(1 of 1) 2.1.1.142//2.1.1.143 - Cycloartenol 24-C-methyltransferase / Sterol C-methyltransferase // 24-methylenesterol C-methyltransferase / SMT(2)	10.16	9.07	24.5	11.86	125.66	130.11	126.64	93.5
Zosma01g36090.v3.1	(1 of 15) 3.4.22.14 - Actinidain / Actinidin	0.6	0.42	2.27	2.36	13.84	18.18	7.06	8.11
Zosma01g36110.v3.1	(1 of 44) K00430 - peroxidase (E1.11.1.7)	0.02	0	0	0.04	0.86	1.22	0.34	0.37
Zosma01g36130.v3.1	(1 of 47) PF02458 - Transferase family (Transferase)	1.26	0	7.63	42.8	0	0	0	0
Zosma01g36140.v3.1	(1 of 9) 2.3.1.144 - Anthranilate N-benzoyltransferase	6.64	8.54	7.84	9.05	0.15	0	0.17	0
Zosma01g36150.v3.1	(1 of 15) 3.4.22.14 - Actinidain / Actinidin	0.31	1.21	1.18	0	4.96	21.05	10.88	12.42
Zosma01g36170.v3.1	(1 of 44) K00430 - peroxidase (E1.11.1.7)	0.02	0	0	0.04	0.86	1.22	0.34	0.37
Zosma01g36200.v3.1	(1 of 9) 2.3.1.144 - Anthranilate N-benzoyltransferase	6.64	8.54	7.84	9.05	0.15	0	0.17	0
Zosma01g36210.v3.1	(1 of 8) PF03007 - Wax ester synthase-like Acyl-CoA acyltransferase domain (WES_acyltransf)	23.29	18.55	18.2	15.83	7.01	11.44	3.55	3.76
Zosma01g36220.v3.1	(1 of 2) K02879 - large subunit ribosomal protein L17 (RP-L17, MRPL17, rplQ)	3.41	5.08	3.76	3.48	25.53	22.28	23.74	36.48
Zosma01g36240.v3.1	(1 of 1) PTHR10168//PTHR10168:SF70 - GLUTAREDOXIN // GLUTAREDOXIN FAMILY PROTEIN	28.71	16.76	32.37	26.82	337.14	284.99	359.97	300.94
Zosma01g36270.v3.1	(1 of 2) K17099 - annexin A13 (ANXA13)	45.3	10.4	3.97	2.18	10.86	7.93	6.45	4.96
Zosma01g36310.v3.1	(1 of 1) PTHR22298:SF12 - ENDOGLUCANASE 12-RELATED	9.99	16.01	101.67	42.3	0.1	0.19	0.04	0.09
Zosma01g36390.v3.1	(1 of 5) PTHR31707//PTHR31707:SF9 - FAMILY NOT NAMED // PECTINESTERASE 4-RELATED	482.97	0.66	320.39	511.69	0	0	0	0
Zosma01g36400.v3.1	(1 of 5) PTHR31707//PTHR31707:SF9 - FAMILY NOT NAMED // PECTINESTERASE 4-RELATED	857.08	1277.42	1216.19	1408.87	0	0	0.03	0
Zosma01g36410.v3.1	(1 of 5) PTHR31707:SF9 - PECTINESTERASE 4-RELATED	4380.96	7034.77	5406.65	5514.82	0.2	0.08	0.21	0.11
Zosma01g36430.v3.1	-	16.17	14.9	11.63	10.05	5.42	5.93	4.19	5.55
Zosma01g36450.v3.1	(1 of 150) PF13639 - Ring finger domain (zf-RING_2)	12.25	13.17	7.19	10.07	9.42	7.47	5.38	10.89
Zosma01g36480.v3.1	(1 of 1) PTHR37216//PTHR37216:SF1 - FAMILY NOT NAMED // EXPRESSED PROTEIN	0.78	0.69	1.33	0.98	2.87	3.08	3.04	4.04
Zosma01g36500.v3.1	(1 of 1) PTHR13697//PTHR13697:SF26 - PHOSPHOFRUCTOKINASE // SUBFAMILY NOT NAMED	26.17	29.89	25.23	23.09	279.14	276.23	295.07	269.96
Zosma01g36510.v3.1	(1 of 1) PTHR22595//PTHR22595:SF57 - CHITINASE-RELATED // SUBFAMILY NOT NAMED	139.91	177.31	115.92	106.71	159.59	230.61	144.76	86.39
Zosma01g36530.v3.1	(1 of 8) K15285 - solute carrier family 35, member E3 (SLC35E3)	2.52	4.78	7.03	4.08	2.69	3.56	2.41	0.43
Zosma01g36550.v3.1	(1 of 1) PTHR10566//PTHR10566:SF85 - CHAPERONE-ACTIVITY OF BC1 COMPLEX CABC1 -RELATED // SUBFAMILY NOT NAMED	14.36	19.42	15.73	14.85	5.04	6.6	5.86	2.57
Zosma01g36580.v3.1	-	4.46	6.28	4.22	3.66	32.41	24.13	25.79	21.24
Zosma01g36590.v3.1	-	39.17	37.52	38.56	48.72	42.89	31.62	26.13	22.56
Zosma01g36600.v3.1	(1 of 6) KOG3022 - Predicted ATPase, nucleotide-binding	2.08	1.82	1.35	1.01	39.91	30.39	35	44.67
Zosma01g36610.v3.1	(1 of 2) PTHR14155//PTHR14155:SF138 - RING FINGER DOMAIN-CONTAINING // GH10160P	1.03	0	0.38	0.49	0	0	0.17	0
Zosma01g36620.v3.1	(1 of 50) PTHR10641 - MYB-LIKE DNA-BINDING PROTEIN MYB	2.14	0.57	3.37	3.76	0.29	0.43	0	0
Zosma01g36630.v3.1	(1 of 1) PTHR10891//PTHR10891:SF613 - EF-HAND CALCIUM-BINDING DOMAIN CONTAINING PROTEIN // SUBFAMILY NOT NAMED	21.32	4.27	20.4	33.9	6.66	3.06	1.91	1.53
Zosma01g36660.v3.1	(1 of 3) PTHR13832//PTHR13832:SF117 - PROTEIN PHOSPHATASE 2C // PROTEIN PHOSPHATASE 2C-LIKE PROTEIN-RELATED	28.55	27.81	70.54	70.05	14.94	13.41	10.88	8.67
Zosma01g36690.v3.1	(1 of 1) K04040 - chlorophyll synthase (chlG, bchG)	1.15	0.57	0.66	0.79	25.68	28.09	27.19	18.41
Zosma01g36700.v3.1	(1 of 2) PTHR32285:SF10 - PROTEIN ESKIMO 1	0.72	0.77	0.36	0.31	0.16	0	0.05	0
Zosma01g36730.v3.1	(1 of 1) PTHR10909:SF331 - ACYL-COENZYME A OXIDASE 4, PEROXISOMAL	16.52	15.71	16.13	15.73	89.5	94.2	74.08	97.92
Zosma01g36740.v3.1	(1 of 3) K10257 - omega-3 fatty acid desaturase (delta-15 desaturase) (FAD8, desB)	89.76	125.29	154.95	130.44	2.2	2.24	2.1	1.65
Zosma01g36770.v3.1	(1 of 1) PTHR14493//PTHR14493:SF54 - UNCHARACTERIZED // ZINC FINGER CCCH DOMAIN-CONTAINING PROTEIN 66	68.15	59.19	100.65	79.88	135.42	109.08	79.99	39.36
Zosma01g36780.v3.1	(1 of 1) PTHR11802:SF32 - SERINE CARBOXYPEPTIDASE-LIKE 29	0.87	0.81	2.62	0.7	9.16	14.31	4.4	4.2
Zosma01g36810.v3.1	(1 of 2) PTHR12321//PTHR12321:SF46 - CPG BINDING PROTEIN // SUBFAMILY NOT NAMED	12.96	15.67	14.36	12.02	116.88	116.91	115.54	150.58
Zosma01g36830.v3.1	(1 of 1) KOG3369 - Transport protein particle (TRAPP) complex subunit	56.68	62.06	73.94	65.48	60.74	64.76	51.67	54.62
Zosma01g36840.v3.1	(1 of 6) PTHR23092:SF30 - NUCLEOTIDYLTRANSFERASE FAMILY PROTEIN-RELATED	1.42	1.38	2.79	2.22	3.12	2.26	1.61	2.16
Zosma01g36860.v3.1	(1 of 1) K01770 - 2-C-methyl-D-erythritol 2,4-cyclodiphosphate synthase (ispF)	6.48	6.51	3.99	4.28	5.09	6.82	3.88	2.46
Zosma01g36880.v3.1	(1 of 13) PF01789 - PsbP (PsbP)	2.45	2.01	9.25	3.15	0.21	0	0.09	0.29
Zosma01g36920.v3.1	(1 of 45) PF03140 - Plant protein of unknown function (DUF247)	0.06	0	0	0.04	2.74	4.93	2.96	1.43
Zosma01g36930.v3.1	(1 of 45) PF03140 - Plant protein of unknown function (DUF247)	1.13	0.64	0.4	0.35	0	0.22	0.14	0
Zosma01g36940.v3.1	(1 of 3) PTHR10641:SF494 - TRANSCRIPTION FACTOR MYB108	0.43	1.23	1.05	0.88	21.26	20.71	7.86	11.91
Zosma01g36950.v3.1	(1 of 2) PTHR10366//PTHR10366:SF244 - NAD DEPENDENT EPIMERASE/DEHYDRATASE // CINNAMYL-ALCOHOL DEHYDROGENASE-RELATED	28.18	27.17	21.6	17.41	260.61	289.01	188.16	287.91
Zosma01g36970.v3.1	(1 of 4) 1.1.1.195 - Cinnamyl-alcohol dehydrogenase / CAD	10.06	11.56	10.58	7.87	177.1	169.97	161.1	177.72
Zosma01g36980.v3.1	(1 of 4) PTHR10177//PTHR10177:SF100 - CYCLINE // CYCLIN-A3-2-RELATED	1.13	3.86	1.11	0.61	24.99	24.17	25.66	11.97
Zosma01g36990.v3.1	(1 of 6) PF12899 - Alkaline and neutral invertase (Glyco_hydro_100)	10.29	29.75	9.12	5.56	108.72	96.98	103.13	50.91
Zosma01g37030.v3.1	-	0.57	2.81	4.32	2.18	25.62	19.94	22.7	70.95
Zosma01g37040.v3.1	(1 of 1) K01304 - pyroglutamyl-peptidase [EC:3.4.19.3] (E3.4.19.3, pcp)	165.49	170.93	163.62	159.13	79.45	109.07	69.07	70.17
Zosma01g37050.v3.1	(1 of 1) PTHR31375:SF13 - PECTIN LYASE-LIKE PROTEIN	6.43	6.8	5.97	6.19	1.15	1.74	0.89	1.75
Zosma01g37060.v3.1	(1 of 1) K13152 - U11/U12 small nuclear ribonucleoprotein 20 kDa protein (ZMAT5)	37.08	43.24	26.68	26.76	0.35	4.2	1.46	0
Zosma01g37070.v3.1	(1 of 4) K13436 - pto-interacting protein 1 (PTI1)	2.11	2.9	1.04	0.92	22.27	30	20.22	22.33
Zosma01g37080.v3.1	(1 of 166) PF01535//PF13041 - PPR repeat (PPR) // PPR repeat family (PPR_2)	0	0	0	0	1.06	0	0	2.01
Zosma01g37110.v3.1	(1 of 1) 2.1.1.225 - tRNA:m(4)X modification enzyme	58.61	63.84	68.73	63.23	31.83	36.22	30.79	25.06
Zosma01g37120.v3.1	(1 of 1) PTHR22912//PTHR22912:SF148 - DISULFIDE OXIDOREDUCTASE // SUBFAMILY NOT NAMED	357.29	358.36	441.59	401.87	151.87	183.9	157.08	196.75
Zosma01g37140.v3.1	-	0.59	0.7	0.55	0.18	4.31	5.07	3.11	6.11
Zosma01g37170.v3.1	-	18.19	34.36	7.98	15.4	1295.73	1392.08	1402.84	2769.76
Zosma01g37180.v3.1	(1 of 1) PTHR10641//PTHR10641:SF465 - MYB-LIKE DNA-BINDING PROTEIN MYB // MYB TRANSCRIPTION FACTOR	0.39	0.4	0.06	0	0	0	0	0
Zosma01g37230.v3.1	(1 of 1) PF00031 - Cystatin domain (Cystatin)	108.28	241.69	105.05	70.5	124.65	165.09	86.72	68.24
Zosma01g37240.v3.1	(1 of 1) 2.4.1.256 - Dolichyl-P-Glc:Glc(2)Man(9)GlcNAc(2)-PP-dolichol alpha-1,2- glucosyltransferase / Dol-P-Glc:Glc(2)Man(9)GlcNAc(2)-PP-Dol alpha-1,2-glucosyltransferase	3.97	3.96	5.38	4.18	2.31	3.02	1.83	1.68
Zosma01g37245.v3.1	(1 of 1) 3.5.4.3 - Guanine deaminase / Guanine aminase	160.32	124.43	145.98	161.14	8.22	16.99	9.05	6.01
Zosma01g37280.v3.1	-	3.22	2.73	6.19	3.12	3.49	0.31	1.9	6.08
Zosma01g37290.v3.1	(1 of 1) K18158 - nuclear control of ATPase protein 2 (NCA2)	18.32	21.68	32.75	26.18	11.79	11.93	12.46	12.09
Zosma01g37320.v3.1	-	9.85	9.48	13	12.59	6.89	6.19	8.05	8.21
Zosma01g37350.v3.1	-	1.6	2.67	1.83	1.34	0.65	1.46	0.69	0.56
Zosma01g37380.v3.1	-	14.32	22.91	21.87	21.42	0	0	0	0
Zosma01g37420.v3.1	(1 of 1) K06963 - tRNA acetyltransferase TAN1 (TAN1, THUMPD1)	4.6	2.94	5.38	6.21	30.55	25.47	32.97	43.73
Zosma01g37430.v3.1	(1 of 1) PTHR11702:SF20 - GTP-BINDING PROTEIN OBGC, CHLOROPLASTIC	2.15	1.73	1.8	1.87	1.47	2.32	2.03	2.15
Zosma01g37450.v3.1	(1 of 2) PTHR11802//PTHR11802:SF25 - SERINE PROTEASE FAMILY S10 SERINE CARBOXYPEPTIDASE // SERINE CARBOXYPEPTIDASE-LIKE 33	0.38	0.34	0.9	0.55	0.1	0.2	0	0
Zosma01g37490.v3.1	(1 of 102) PF00847 - AP2 domain (AP2)	0.26	0.16	0.18	0.36	0	0	0.11	0.09
Zosma01g37500.v3.1	(1 of 1) PTHR21576:SF19 - ARM REPEAT SUPERFAMILY PROTEIN	3.09	2.34	3.61	4.38	35.1	33.61	37.38	30.17
Zosma01g37510.v3.1	(1 of 1) PTHR22572//PTHR22572:SF112 - SUGAR-1-PHOSPHATE GUANYL TRANSFERASE // SUBFAMILY NOT NAMED	94.24	74.25	88.04	85.56	0	0	0	0
[truncated: 8,638 more rows]

## Sheet: Stage II to Stage III
Supplementary Table 2 DEGs between different stages of Zostera marina（unit: FPKM）
Gene_ID	Gene_description	Stage II1	Stage II2	Stage II3	Stage II4	Stage III1	Stage III2	Stage III3	Stage III4
Zosma01g00020.v3.1	(1 of 1) K13104 - zinc finger protein 830 (ZNF830, CCDC16)	24.57	23.58	27.95	62.11	10.33	10.77	13.18	11.72
Zosma01g00025.v3.1	(1 of 2) PTHR13278//PTHR13278:SF0 - UNCHARACTERIZED // ZINC FINGER PROTEIN 830	5.52	7.85	7.95	4.23	2.83	2.89	2.72	1.72
Zosma01g00050.v3.1	(1 of 1) 3.5.1.16 - Acetylornithine deacetylase / N-acetylornithinase	77.12	63.2	76.9	78.91	16.65	18.88	21.22	19.22
Zosma01g00070.v3.1	(1 of 3) K02883 - large subunit ribosomal protein L18e (RP-L18e, RPL18)	0.4	0	1.39	0	56.01	120.32	124.42	139.34
Zosma01g00080.v3.1	(1 of 8) PF00234 - Protease inhibitor/seed storage/LTP family (Tryp_alpha_amyl)	0	0	0	0	20.76	40.22	6.42	21.4
Zosma01g00090.v3.1	(1 of 3) PTHR10809//PTHR10809:SF43 - VESICLE-ASSOCIATED MEMBRANE PROTEIN-ASSOCIATED PROTEIN // VESICLE-ASSOCIATED PROTEIN 1-3	0.88	0.45	0.11	1.21	3.87	10.44	9.14	6.12
Zosma01g00110.v3.1	(1 of 1) 2.7.4.14//2.7.4.6 - UMP/CMP kinase / Uridine monophosphate-cytidine monophosphate phosphotransferase // Nucleoside-diphosphate kinase / Nucleoside diphosphokinase	73.44	65.8	83.11	109.53	23.26	24.27	22.57	16.25
Zosma01g00140.v3.1	(1 of 2) PTHR11709:SF82 - MONOCOPPER OXIDASE-LIKE PROTEIN SKU5	0.28	0.32	0	0.08	1.8	3.39	2.13	2.88
Zosma01g00230.v3.1	(1 of 1) KOG0170 - E3 ubiquitin protein ligase	8.43	12.65	10.16	8.09	2.81	2.91	3.51	4.25
Zosma01g00270.v3.1	(1 of 1) K14777 - ATP-dependent RNA helicase DDX47/RRP3 [EC:3.6.4.13] (DDX47, RRP3)	66.22	62.51	62.92	91.2	24.97	24.07	24.46	20.68
Zosma01g00290.v3.1	(1 of 1) 3.7.1.5 - Acylpyruvate hydrolase	10.01	16.01	10.73	8.16	25.19	25.2	35.32	27.44
Zosma01g00300.v3.1	(1 of 40) PF10250 - GDP-fucose protein O-fucosyltransferase (O-FucT)	15.29	14.86	6.34	6.03	132.57	119.85	142.19	136.25
Zosma01g00330.v3.1	(1 of 7) PF02042 - RWP-RK domain (RWP-RK)	1.32	1.65	4.55	4.99	0.51	0.47	1.27	0.14
Zosma01g00350.v3.1	(1 of 3) K15121 - solute carrier family 25, member 44 (SLC25A44)	146.41	106.86	162.5	136.59	0	0	0	0
Zosma01g00360.v3.1	(1 of 5) 4.3.1.24 - Phenylalanine ammonia-lyase	21.18	51.69	29.58	7.5	235.51	305.45	315.29	362.29
Zosma01g00470.v3.1	(1 of 1) K12879 - THO complex subunit 2 (THOC2)	65.4	59.11	68.97	33.22	20.66	23.43	22.58	16.73
Zosma01g00500.v3.1	-	6.98	5.34	9.16	3.54	8.18	11.74	14.26	13.17
Zosma01g00510.v3.1	(1 of 694) 2.7.11.1 - Non-specific serine/threonine protein kinase / Threonine-specific protein kinase	0	0	0	0	1.16	0	0.12	0.87
Zosma01g00530.v3.1	(1 of 4) PTHR12192//PTHR12192:SF10 - CATION TRANSPORT PROTEIN CHAC-RELATED // SUBFAMILY NOT NAMED	71.8	72.18	106.3	139.51	10.74	19.81	12.99	29.97
Zosma01g00550.v3.1	(1 of 1) PTHR31929:SF7 - GENOMIC DNA, CHROMOSOME 3, P1 CLONE:MAL21	1.07	2.47	2.95	1.47	0.28	0.14	0.73	0.88
Zosma01g00580.v3.1	(1 of 5) K00901 - diacylglycerol kinase (ATP) (dgkA, DGK)	0.09	0	0.04	0.04	1.18	2.25	1.36	0.51
Zosma01g00590.v3.1	(1 of 1) K10757 - flavonol 3-O-glucosyltransferase (E2.4.1.91)	6.71	6.7	7.41	4.71	2.25	1.51	2.99	1.92
Zosma01g00600.v3.1	(1 of 3) PTHR24096//PTHR24096:SF149 - FAMILY NOT NAMED // 4-COUMARATE--COA LIGASE 1-RELATED	2.74	4.5	3.24	0.85	44.5	21.76	21.21	40.15
Zosma01g00610.v3.1	(1 of 3) PTHR21736:SF13 - PROTEIN VERNALIZATION INSENSITIVE 3-RELATED	0.4	0.68	0.09	0.24	1.54	1.65	2.23	2.17
Zosma01g00620.v3.1	(1 of 1) 6.3.4.15 - Biotin--[acetyl-CoA-carboxylase] ligase / Biotin--protein ligase	54.71	47.2	49.42	51.19	18.56	15.87	19.18	18.1
Zosma01g00680.v3.1	(1 of 20) PF08879 - WRC (WRC)	10.87	10.71	9.77	13.35	22.51	22.11	18.1	13.92
Zosma01g00700.v3.1	(1 of 4) PTHR10460//PTHR10460:SF10 - ABL INTERACTOR // PROTEIN ABIL2-RELATED	1	1.08	0.89	2.19	1.89	4.47	4.18	2.88
Zosma01g00720.v3.1	(1 of 2) K03639 - cyclic pyranopterin phosphate synthase (MOCS1, moaA)	10.55	6.92	10.68	10.04	4.12	3.97	0.4	3.41
Zosma01g00750.v3.1	(1 of 1) PF07172 - Glycine rich protein family (GRP)	0	0	0	0	14.22	5.31	154.56	122.3
Zosma01g00760.v3.1	(1 of 2) K02988 - small subunit ribosomal protein S5 (RP-S5, MRPS5, rpsE)	250.03	217.58	250.82	312.23	53.14	41.76	64.35	49.07
Zosma01g00770.v3.1	(1 of 1) K02208 - cyclin-dependent kinase 8/11 [EC:2.7.11.22 2.7.11.23] (CDK8_11)	67.2	61.53	71.7	44.6	29.66	25.29	26.67	22.43
Zosma01g00780.v3.1	(1 of 45) PF03140 - Plant protein of unknown function (DUF247)	0	0	0	0	0.33	0.83	0.69	0.95
Zosma01g00830.v3.1	(1 of 1) PTHR23029:SF51 - PHOSPHOGLYCERATE MUTASE	160.17	153.46	166.06	230.65	62.77	53.37	67.38	49.43
Zosma01g00840.v3.1	(1 of 37) PF00582 - Universal stress protein family (Usp)	918.9	787.83	992.73	856.14	97.34	64.08	117.23	67.96
Zosma01g00870.v3.1	-	6.52	7.39	0.57	1.47	11.13	25.15	8.83	12.72
Zosma01g00900.v3.1	(1 of 1) PTHR24320//PTHR24320:SF73 - FAMILY NOT NAMED // OXIDOREDUCTASE FEY3-RELATED	23.17	33.71	20.37	12.12	42.28	50.31	43.63	39.25
Zosma01g00910.v3.1	(1 of 1) PTHR31867//PTHR31867:SF3 - FAMILY NOT NAMED // EXPANSIN-A13	0	1.08	0.11	1.13	3.59	3.67	3.19	3.53
Zosma01g00930.v3.1	(1 of 5) PTHR11003//PTHR11003:SF126 - POTASSIUM CHANNEL, SUBFAMILY K // POTASSIUM INWARD RECTIFIER (KIR)-LIKE CHANNEL 3-RELATED	0.08	0.23	0	0	1.94	6.59	5.25	1.73
Zosma01g00940.v3.1	(1 of 2) PTHR24361:SF300 - MITOGEN-ACTIVATED PROTEIN KINASE KINASE KINASE 5	7.94	8.73	7.66	3.15	12.37	13.37	11.02	12.62
Zosma01g01050.v3.1	(1 of 1) PTHR11822:SF5 - ISOCITRATE DEHYDROGENASE [NADP], CHLOROPLASTIC/MITOCHONDRIAL	16.86	13.47	12.54	11.46	5.97	8.82	8.98	3.86
Zosma01g01100.v3.1	(1 of 1) PTHR31375//PTHR31375:SF29 - FAMILY NOT NAMED // PECTIN LYASE-LIKE PROTEIN-RELATED	0.05	0	0	0	0.18	0.51	0.05	0.67
Zosma01g01120.v3.1	(1 of 2) K07342 - protein transport protein SEC61 subunit gamma and related proteins (SEC61G, SSS1, secE)	33.15	51.69	1.53	8.13	63	84.76	66.8	86.56
Zosma01g01130.v3.1	(1 of 1) PTHR27001:SF36 - PROLINE-RICH RECEPTOR-LIKE PROTEIN KINASE PERK12-RELATED	8.63	8.53	8.62	7.11	2.03	2.3	2.05	2.86
Zosma01g01140.v3.1	(1 of 4) PF04678 - Mitochondrial calcium uniporter (MCU)	0.27	0.26	0	0.08	0.74	1.06	0.53	0.46
Zosma01g01160.v3.1	(1 of 1) PF00412//PF12315//PF14009 - LIM domain (LIM) // Protein of unknown function (DUF3633) (DUF3633) // Domain of unknown function (DUF4228) (DUF4228)	11.36	16.86	8.5	9.63	82.71	108.78	82.86	86.04
Zosma01g01170.v3.1	(1 of 2) K13449 - pathogenesis-related protein 1 (PR1)	0.51	1.27	0.45	0.23	35.38	55.5	27.47	27.85
Zosma01g01180.v3.1	(1 of 4) K00913 - inositol-1,3,4-trisphosphate 5/6-kinase / inositol-tetrakisphosphate 1-kinase (ITPK1)	4.85	4.43	4.73	4.35	1.73	3.21	2.42	1.4
Zosma01g01220.v3.1	(1 of 1) PTHR12103//PTHR12103:SF21 - CYTOSOLIC PURINE 5-NUCLEOTIDASE-RELATED // IMP-GMP SPECIFIC 5-NUCLEOTIDASE, PUTATIVE-RELATED	32.05	38.24	34.85	26.07	9.19	9.33	10.34	9.11
Zosma01g01260.v3.1	(1 of 2) PTHR22835//PTHR22835:SF147 - ZINC FINGER FYVE DOMAIN CONTAINING PROTEIN // SUBFAMILY NOT NAMED	0.3	0.18	0.31	1.24	1.76	0.83	2.24	2.92
Zosma01g01300.v3.1	(1 of 3) K01723 - hydroperoxide dehydratase (AOS)	16.22	29.45	18.48	5.19	40	75.48	97.43	76.56
Zosma01g01330.v3.1	-	0.26	0	0.46	0.24	5.31	6.28	14.56	8.6
Zosma01g01350.v3.1	(1 of 3) PTHR32227//PTHR32227:SF16 - FAMILY NOT NAMED // GLUCAN ENDO-1,3-BETA-GLUCOSIDASE 7-RELATED	0	0	0	0.1	36.56	13.87	12.28	11.86
Zosma01g01370.v3.1	(1 of 4) 2.4.1.37 - Fucosylgalactoside 3-alpha-galactosyltransferase / galactosyltransferase	10.81	14.55	10.27	10.16	35.36	49.46	43.72	45.07
Zosma01g01380.v3.1	(1 of 18) K09338 - homeobox-leucine zipper protein (HD-ZIP)	2.32	2.06	1.07	2.09	3.67	4.86	3.73	3.05
Zosma01g01400.v3.1	(1 of 1) PTHR31311:SF3 - GLYCOSYLTRANSFERASE 6-RELATED	1.08	2.17	0.67	0.67	5.37	10.8	7.85	7.31
Zosma01g01410.v3.1	(1 of 1) PTHR24093:SF262 - CALCIUM-TRANSPORTING ATPASE 2, PLASMA MEMBRANE-TYPE-RELATED	17.6	23.07	13.29	5.52	108.15	110.76	97.96	91.56
Zosma01g01450.v3.1	(1 of 1) PTHR14155//PTHR14155:SF182 - RING FINGER DOMAIN-CONTAINING // SUBFAMILY NOT NAMED	2.47	3.58	2.57	1.84	7.94	6.48	6.69	8.8
Zosma01g01460.v3.1	(1 of 7) PF04788 - Protein of unknown function (DUF620) (DUF620)	49.94	33.23	45.98	45.15	4.98	3.44	6.13	4.03
Zosma01g01470.v3.1	(1 of 1) K14961 - COMPASS component SWD1 (RBBP5, SWD1, CPS50)	35.12	33.12	38.26	33.58	13.68	15.8	15.36	14.88
Zosma01g01500.v3.1	(1 of 4) K12347 - natural resistance-associated macrophage protein (SLC11A, NRAMP)	1.26	1.9	1	0.94	6.88	7.07	8.56	7.48
Zosma01g01580.v3.1	(1 of 1) PTHR24115:SF474 - KINESIN MOTOR DOMAIN-CONTAINING PROTEIN-RELATED	7.01	9.21	9	8.97	2.58	2.6	2.89	2.58
Zosma01g01610.v3.1	(1 of 3) PTHR19297//PTHR19297:SF110 - GLYCOSYLTRANSFERASE 14 FAMILY MEMBER // SUBFAMILY NOT NAMED	0.31	0.12	0.16	0.06	0.73	1.05	0.79	0.89
Zosma01g01620.v3.1	(1 of 2) PTHR11214//PTHR11214:SF103 - BETA-1,3-N-ACETYLGLUCOSAMINYLTRANSFERASE // BETA-1,3-GALACTOSYLTRANSFERASE 17-RELATED	18	21.19	16.04	8.16	53.01	50.09	38.14	48.82
Zosma01g01630.v3.1	-	26.1	21.41	29.58	17.35	73.06	39.51	34.6	54.58
Zosma01g01640.v3.1	(1 of 1) PTHR21266:SF25 - PROTOCHLOROPHYLLIDE-DEPENDENT TRANSLOCON COMPONENT 52, CHLOROPLASTIC	5.23	8.12	6.76	4.11	11.56	12.09	13.77	8.33
Zosma01g01670.v3.1	(1 of 10) PF05910 - Plant protein of unknown function (DUF868) (DUF868)	0.19	0.28	1.16	0	4.41	4.99	10.14	11.24
Zosma01g01690.v3.1	(1 of 1) K12817 - pre-mRNA-splicing factor 18 (PRPF18, PRP18)	125.67	109.06	125.28	116.77	42.18	38.31	41.42	36.23
Zosma01g01700.v3.1	(1 of 2) PTHR20982:SF8 - RIBOSOME-RECYCLING FACTOR, CHLOROPLASTIC	3.03	2.41	2.01	2.1	0.43	0.31	0.63	0.51
Zosma01g01720.v3.1	(1 of 1) PTHR14677:SF14 - ZINC FINGER AN1 AND C2H2 DOMAIN-CONTAINING STRESS-ASSOCIATED PROTEIN 11-RELATED	3.4	3.53	4.3	3.82	27.98	20.97	17.3	19.93
Zosma01g01740.v3.1	(1 of 1) K11159 - carotenoid cleavage dioxygenase (K11159)	532.97	486.37	600.65	531.5	90.74	74.52	125.34	78.95
Zosma01g01760.v3.1	(1 of 2) PF03188//PF04526 - Eukaryotic cytochrome b561 (Cytochrom_B561) // Protein of unknown function (DUF568) (DUF568)	8.82	9.56	14.06	4.8	129.43	94.24	134.22	172.32
Zosma01g01770.v3.1	(1 of 2) PTHR14110//PTHR14110:SF1 - MITOCHONDRIAL IMPORT INNER MEMBRANE TRANSLOCASE SUBUNIT TIM22 // MITOCHONDRIAL IMPORT INNER MEMBRANE TRANSLOCASE SUBUNIT TIM22-2-RELATED	20.62	13.15	22.24	13.04	5.85	8.21	6.52	9.36
Zosma01g01780.v3.1	(1 of 1) PTHR13068:SF13 - MITOCHONDRIAL TRANSCRIPTION TERMINATION FACTOR FAMILY PROTEIN	0.93	1.28	0.92	0.81	0.2	0.22	0.24	0.35
Zosma01g01800.v3.1	(1 of 1) K17496 - mitochondrial import inner membrane translocase subunit TIM50 (TIM50)	73.85	64.03	79.58	104.07	34.81	39.96	30.22	29.09
Zosma01g01820.v3.1	(1 of 1) 3.4.19.5 - Beta-aspartyl-peptidase	0	0	0	0	0	17.6	3.6	5.87
Zosma01g01830.v3.1	(1 of 10) PF12171 - Zinc-finger double-stranded RNA-binding (zf-C2H2_jaz)	141.84	141.31	166.83	193.82	48.32	52.9	55.17	52.06
Zosma01g01850.v3.1	(1 of 8) PF04833 - COBRA-like protein (COBRA)	2.44	2.26	3.6	3.44	0.64	1.13	1.22	0.8
Zosma01g01890.v3.1	-	28.9	27.98	27.98	20.19	48.99	62.07	48.68	37.35
Zosma01g01910.v3.1	(1 of 2) PTHR31985:SF42 - ETHYLENE-RESPONSIVE TRANSCRIPTION FACTOR ERF034	1.11	1.1	0.19	1.01	1.53	1.93	2.66	2.31
Zosma01g01920.v3.1	(1 of 1) 2.4.1.1 - Glycogen phosphorylase / Polyphosphorylase	114.14	124.61	118.3	129.58	14.07	4.57	9.76	9.66
Zosma01g01970.v3.1	(1 of 2) 1.1.1.22 - UDP-glucose 6-dehydrogenase	374.35	383.4	310.86	243.2	1723.9	1589.15	1423.05	1305.46
Zosma01g01980.v3.1	(1 of 1) PTHR11255:SF54 - DIACYLGLYCEROL KINASE 1	36.88	31.83	41.85	34.43	11.54	11.66	11.01	10.65
Zosma01g02010.v3.1	(1 of 7) PTHR32227//PTHR32227:SF75 - FAMILY NOT NAMED // GLUCAN ENDO-1,3-BETA-GLUCOSIDASE-LIKE PROTEIN 2-RELATED	4.61	13.29	3.63	1.83	26.58	34.76	29.12	20.81
Zosma01g02020.v3.1	(1 of 1) PTHR24012//PTHR24012:SF497 - FAMILY NOT NAMED // TRNA SELENOCYSTEINE 1-ASSOCIATED PROTEIN 1	55.46	58.34	40.03	59.7	152.71	152.81	140.72	149.02
Zosma01g02040.v3.1	(1 of 1) PTHR31426:SF4 - GENOMIC DNA, CHROMOSOME 3, P1 CLONE: MMJ24	39.07	31.82	38.75	68.37	17.16	16.36	18.27	15.85
Zosma01g02060.v3.1	(1 of 20) PF14309 - Domain of unknown function (DUF4378) (DUF4378)	4.95	7.29	2.56	3	11.36	16.01	12.31	8.82
Zosma01g02080.v3.1	(1 of 15) 2.3.1.74 - Naringenin-chalcone synthase / Flavonone synthase	8.72	13.17	13.24	2.26	58.36	64.68	83.69	86.12
Zosma01g02120.v3.1	(1 of 1) PTHR11772:SF8 - ALUMINIUM INDUCED PROTEIN WITH YGL AND LRDR MOTIFS-RELATED	126.93	159.46	111.37	113.75	245.02	245.3	244.09	216.88
Zosma01g02140.v3.1	(1 of 1) PTHR10168:SF69 - GLUTAREDOXIN-C9	142.61	146.07	108.61	102.51	505.53	581.81	483.45	549.28
Zosma01g02150.v3.1	(1 of 3) PTHR32077:SF6 - FASCICLIN-LIKE ARABINOGALACTAN PROTEIN 13-RELATED	12.69	10.47	11.65	5.42	66.2	82.74	67.6	103.11
Zosma01g02170.v3.1	(1 of 1) PTHR23069//PTHR23069:SF3 - TAT-BINDING HOMOLOG 7 // SUBFAMILY NOT NAMED	21.62	18.35	19.65	14.09	7.97	8.45	7.6	7.33
Zosma01g02220.v3.1	(1 of 1) PTHR31079:SF6 - NAC DOMAIN CONTAINING PROTEIN 73	3.08	4.37	2.06	1.95	9.46	9.9	9.77	14.43
Zosma01g02260.v3.1	(1 of 407) PF01535 - PPR repeat (PPR)	14.73	9.8	22.2	4.29	1.47	3.47	4.01	3.49
Zosma01g02270.v3.1	(1 of 25) PF05078 - Protein of unknown function (DUF679) (DUF679)	2.16	6.83	10.18	1.84	15.14	19.8	27.76	37.16
Zosma01g02280.v3.1	(1 of 2) PF15613 - WSTF, HB1, Itc1p, MBD9 motif 2 (WHIM2)	79.13	76.15	74.16	40.93	20.13	19.14	19.78	18.05
Zosma01g02290.v3.1	(1 of 2) 2.3.1.20//2.3.1.75 - Diacylglycerol O-acyltransferase / Diglyceride acyltransferase // Long-chain-alcohol O-fatty-acyltransferase / Wax synthase	6.8	5.94	3.64	3.03	39.16	41.7	34.91	51.22
Zosma01g02300.v3.1	(1 of 2) PTHR13832:SF252 - PROTEIN PHOSPHATASE 2C 27-RELATED	0	0.39	0.62	0	2.47	2.52	1.58	2.29
Zosma01g02310.v3.1	(1 of 3) PTHR31707:SF8 - PECTINESTERASE/PECTINESTERASE INHIBITOR 34-RELATED	112.95	201.83	86.8	47.41	1126	877.91	869.45	846.17
Zosma01g02320.v3.1	(1 of 40) PF03168 - Late embryogenesis abundant protein (LEA_2)	15.71	19.74	8.97	9.74	25.1	28.84	22.54	24.87
Zosma01g02340.v3.1	(1 of 3) PTHR23056:SF45 - CALCINEURIN B-LIKE PROTEIN 4	1.29	0.45	0.77	0.59	6.8	9.43	8.47	15.69
Zosma01g02420.v3.1	(1 of 44) K00430 - peroxidase (E1.11.1.7)	8.75	5.99	2.36	0.56	167.83	193.01	170.66	147.64
Zosma01g02430.v3.1	-	0	0	0	0	0	63	0	22.37
Zosma01g02440.v3.1	(1 of 3) K13993 - HSP20 family protein (HSP20)	30267.5	27172.8	34642.8	36669.5	2128.07	374.66	1824.34	830.26
Zosma01g02450.v3.1	(1 of 1) 4.2.1.70//5.4.99.12//5.4.99.45 - Pseudouridylate synthase / Uracil hydrolyase // tRNA pseudouridine(38-40) synthase / tRNA pseudouridylate synthase I // tRNA pseudouridine(38/39) synthase / Pseudouridine synthase 3	4910.43	4638	6033.28	6242.31	287.92	54.79	241.96	117.4
Zosma01g02490.v3.1	(1 of 2) PTHR13833:SF46 - NHL DOMAIN-CONTAINING PROTEIN	11.55	15.37	9.39	8.99	19.45	26.53	18.22	18.67
Zosma01g02500.v3.1	(1 of 5) PF04859 - Plant protein of unknown function (DUF641) (DUF641)	13.3	16.34	10.2	10.72	30.16	35.47	34.87	29.52
Zosma01g02650.v3.1	(1 of 1) PTHR10209//PTHR10209:SF201 - OXIDOREDUCTASE, 2OG-FE II OXYGENASE FAMILY PROTEIN // KAR-UP OXIDOREDUCTASE 1	0.35	0.6	0	0.32	0.94	0.52	1.27	1.36
Zosma01g02680.v3.1	(1 of 3) PTHR12290//PTHR12290:SF18 - CORNICHON-RELATED // PROTEIN CORNICHON HOMOLOG 3-RELATED	4.6	12.45	4.47	2.01	22.4	26.91	19.9	28.88
Zosma01g02740.v3.1	(1 of 3) 1.14.11.33 - DNA oxidative demethylase / Alkylated DNA repair protein	30.25	47.53	23.25	26.78	62.53	72.66	64.81	54.2
Zosma01g02750.v3.1	(1 of 4) PTHR11926//PTHR11926:SF118 - GLUCOSYL/GLUCURONOSYL TRANSFERASES // SUBFAMILY NOT NAMED	258.23	139.47	273.93	270.74	0	0	0	0
Zosma01g02760.v3.1	(1 of 1) PTHR23355//PTHR23355:SF5 - RIBONUCLEASE // SUBFAMILY NOT NAMED	50.83	48.42	45.81	26.21	23.57	17.37	22.02	17.4
Zosma01g02770.v3.1	-	0.85	0.48	0.11	0.11	0.8	3.06	3.08	2.49
Zosma01g02780.v3.1	-	0	0	0	0.32	0.83	1.28	1.29	1.3
Zosma01g02790.v3.1	(1 of 17) PF04782 - Protein of unknown function (DUF632) (DUF632)	12.81	9.79	9.37	10.85	43.72	14.45	52.98	41.9
Zosma01g02800.v3.1	(1 of 86) PF13812 - Pentatricopeptide repeat domain (PPR_3)	1.79	0.83	0.31	0.48	3.55	0.81	1.66	2.81
Zosma01g02810.v3.1	(1 of 3) PTHR33270:SF5 - GB|AAC00605.1	75.23	121.7	63.31	51.56	364.24	460.92	297.55	284.25
Zosma01g02820.v3.1	(1 of 1) PTHR10110:SF86 - SODIUM/HYDROGEN EXCHANGER 7-RELATED	39.27	39.31	29.38	24.56	58.19	70.04	57.47	62.68
Zosma01g02910.v3.1	(1 of 2) 2.4.99.2//2.4.99.4 - Monosialoganglioside sialyltransferase // Beta-galactoside alpha-2,3-sialyltransferase / CMP-N-acetylneuraminate-beta-galactosamide-alpha-2,3-sialyltransferase	1.81	3.26	2.01	4.44	8.64	7.82	5.61	5.87
Zosma01g02940.v3.1	(1 of 1) K11985 - TRAF-interacting protein (TRAIP, TRIP)	2.74	2.74	2.43	4.14	1.12	1.32	1.32	1.26
Zosma01g02970.v3.1	(1 of 13) PF13962 - Domain of unknown function (PGG)	0.52	0	0	0.16	0.55	1.96	2.26	2.41
Zosma01g03010.v3.1	(1 of 1) K18980 - 2-methylene-furan-3-one reductase (EO)	4.3	5.07	2.81	6.86	14.05	14	16.16	18.32
Zosma01g03040.v3.1	(1 of 17) PF04570 - zinc-finger of the FCS-type, C2-C2 (zf-FLZ)	2.72	1.34	0.58	5.66	85.44	108.65	155.06	105.12
Zosma01g03060.v3.1	(1 of 2) 3.1.1.73 - Feruloyl esterase / Hydroxycinnamoyl esterase	4.44	2.93	2.38	5.14	3.28	19.29	7.79	6.92
Zosma01g03080.v3.1	(1 of 1) K12620 - U6 snRNA-associated Sm-like protein LSm1 (LSM1)	22.27	37.94	25.97	28.88	64.53	63.09	61.91	46.44
Zosma01g03090.v3.1	(1 of 3) K02921 - large subunit ribosomal protein L37Ae (RP-L37Ae, RPL37A)	5.3	7.61	4.92	6.26	6.75	8.02	13.26	6.12
Zosma01g03100.v3.1	(1 of 6) PTHR24015:SF419 - NUCLEOTIDE-DIPHOSPHO-SUGAR TRANSFERASE DOMAIN-CONTAINING PROTEIN-RELATED	2.63	2.71	3.05	1.56	35.83	35.25	33.15	48.02
Zosma01g03120.v3.1	(1 of 4) KOG0884 - Similar to cyclophilin-type peptidyl-prolyl cis-trans isomerase	3.17	5.67	1.72	3.91	29.51	33.83	39.55	32.33
Zosma01g03130.v3.1	(1 of 3) 2.5.1.54 - 3-deoxy-7-phosphoheptulonate synthase / Phospho-2-oxo-3-deoxyheptonate aldolase	7.26	9.07	4.48	5.05	22.47	19.18	25.31	21.6
Zosma01g03140.v3.1	(1 of 42) PF11721 - Di-glucose binding within endoplasmic reticulum (Malectin)	67.32	74.31	53.02	40.28	218.84	208.51	188.81	218.05
Zosma01g03160.v3.1	(1 of 3) PTHR31339//PTHR31339:SF7 - FAMILY NOT NAMED // POLYGALACTURONASE-RELATED	0	0.25	0	0	0.04	2.09	0	2.8
Zosma01g03170.v3.1	(1 of 2) PTHR23077//PTHR23077:SF55 - AAA-FAMILY ATPASE // NUCLEAR VALOSIN-CONTAINING PROTEIN-LIKE	13.17	8.35	10.02	9.56	1.4	2.15	1.36	2.03
Zosma01g03200.v3.1	(1 of 1) PF09649 - Histone chaperone domain CHZ (CHZ)	52.07	48.18	60.45	90.45	15.38	14.34	14.11	15.34
Zosma01g03210.v3.1	(1 of 2) 1.4.4.2 - Glycine dehydrogenase (aminomethyl-transferring) / Glycine-cleavage complex P-protein	0.55	0.19	0.48	0.19	1.49	1.81	2.42	2.26
Zosma01g03220.v3.1	(1 of 2) 1.14.13.112 - 3-epi-6-deoxocathasterone 23-monooxygenase / CYP90D1	1.56	1.38	0.86	1.08	4.64	3.9	4.66	4.59
Zosma01g03230.v3.1	(1 of 2) PF06799 - Protein of unknown function (DUF1230) (DUF1230)	0.92	2.13	2.07	1.52	6.89	9.02	4.42	5.43
Zosma01g03240.v3.1	(1 of 1) K11279 - nucleosome assembly protein 1-like 1 (NAP1L1, NRP)	0	0.11	0	0.88	0.8	2.3	3.82	0.85
Zosma01g03270.v3.1	(1 of 1) PTHR11644//PTHR11644:SF2 - CYTIDINE DEAMINASE // CYTIDINE DEAMINASE	0	0	0	0	8.6	15.29	13.38	8.62
Zosma01g03290.v3.1	(1 of 6) PF03219 - TLC ATP/ADP transporter (TLC)	22.85	45.88	21.68	34.87	100.27	139.86	118.81	128.37
Zosma01g03300.v3.1	-	2.04	2.05	1.07	2.41	4.87	3.05	5.94	5.26
Zosma01g03320.v3.1	(1 of 1) 5.5.1.18 - Lycopene epsilon-cyclase	4.91	6.13	4.84	3.15	12.85	14.63	10.76	8.48
Zosma01g03350.v3.1	(1 of 2) PF00069//PF00582//PF04564 - Protein kinase domain (Pkinase) // Universal stress protein family (Usp) // U-box domain (U-box)	8.08	13.52	9.01	5.11	37.68	39.25	39.27	48.19
Zosma01g03370.v3.1	(1 of 1) K17968 - TRIAP1/MDM35 family protein (TRIAP1, MDM35)	0.28	6.6	0.13	0.77	6.79	14.31	5.51	11.64
Zosma01g03380.v3.1	(1 of 1) PTHR11668//PTHR11668:SF257 - SERINE/THREONINE PROTEIN PHOSPHATASE // SUBFAMILY NOT NAMED	19.47	29.7	13.87	14.08	81.8	89.38	85.96	65.23
Zosma01g03390.v3.1	(1 of 7) PF14547 - Hydrophobic seed protein (Hydrophob_seed)	7.46	19.6	3.37	4.97	332.69	578.37	157.73	355.98
Zosma01g03400.v3.1	(1 of 2) PF06549 - Protein of unknown function (DUF1118) (DUF1118)	0.84	0.83	0.92	2.87	8.77	22.89	14.01	15.57
Zosma01g03410.v3.1	(1 of 1) K02575 - MFS transporter, NNP family, nitrate/nitrite transporter (NRT, narK, nrtP, nasA)	3.76	9.71	2.91	3.96	18.19	31.56	43.11	23.76
Zosma01g03430.v3.1	(1 of 49) 3.2.1.39 - Glucan endo-1,3-beta-D-glucosidase / Laminarinase	0	0	0.53	0	1.56	7.73	0.83	0.41
Zosma01g03440.v3.1	(1 of 1) PTHR12758:SF20 - PEPTIDASE-C1 DOMAIN-CONTAINING PROTEIN	150.78	126.24	142.61	62.94	52.54	53.27	52.21	45.59
Zosma01g03450.v3.1	(1 of 1) PTHR10791//PTHR10791:SF23 - RAG1-ACTIVATING PROTEIN 1 // SUBFAMILY NOT NAMED	0.5	3.68	1.59	0.94	15.51	19.87	12.76	14.6
Zosma01g03470.v3.1	-	15.71	18.65	20.33	17.68	5.95	5.17	7.06	4.72
Zosma01g03480.v3.1	(1 of 11) 1.3.3.5 - Bilirubin oxidase	0.62	0.36	0.14	0.04	4.91	7.05	6.45	12.17
Zosma01g03490.v3.1	(1 of 2) PTHR12741//PTHR12741:SF16 - LYST-INTERACTING PROTEIN LIP5 DOPAMINE RESPONSIVE PROTEIN DRG-1 // CALLOSE SYNTHASE 7-RELATED	13.85	11.15	11.79	5.89	4.84	5.49	4.79	4.65
Zosma01g03510.v3.1	(1 of 2) PTHR31190//PTHR31190:SF27 - FAMILY NOT NAMED // ETHYLENE-RESPONSIVE TRANSCRIPTION FACTOR CRF1-RELATED	83.4	82.43	66.04	128.31	39.04	45.77	31.36	35.19
Zosma01g03520.v3.1	(1 of 1) PTHR12804//PTHR12804:SF2 - MICROSOMAL SIGNAL PEPTIDASE 23 KD SUBUNIT SPC22/23 // SUBFAMILY NOT NAMED	87.02	103.47	121.64	198.58	11.57	11.92	12.12	9.25
Zosma01g03530.v3.1	-	43.45	128.31	16.15	52.75	163.3	240.72	297.95	134.67
Zosma01g03550.v3.1	(1 of 3) PF04981 - NMD3 family (NMD3)	37.54	30.68	35.08	36.15	13	10.86	12.84	12.07
Zosma01g03580.v3.1	(1 of 4) PTHR31304:SF3 - LOB DOMAIN-CONTAINING PROTEIN 40	15.94	5.78	1.67	1	63.57	42.28	47.29	73.72
Zosma01g03590.v3.1	(1 of 4) PTHR31304:SF3 - LOB DOMAIN-CONTAINING PROTEIN 40	1903.04	1855.76	1678.28	2452.29	995.4	650.66	815.97	771.11
Zosma01g03630.v3.1	(1 of 1) PTHR33642//PTHR33642:SF3 - FAMILY NOT NAMED // INTRON MATURASE, TYPE II FAMILY PROTEIN	0.13	0.03	0	0	0.14	0.26	0.31	0.29
Zosma01g03650.v3.1	(1 of 1) PTHR12663:SF0 - PDS5	85.38	75.08	81.55	56.76	35.17	32.56	32.69	28.16
Zosma01g03710.v3.1	(1 of 2) PTHR22572:SF101 - GLUCOSE-1-PHOSPHATE ADENYLYLTRANSFERASE SMALL SUBUNIT, CHLOROPLASTIC	0	0.05	0.08	0.14	1.29	0.77	0.94	1
Zosma01g03740.v3.1	(1 of 1) PTHR10388:SF5 - APO PROTEIN 1, CHLOROPLASTIC	30.09	29.81	32.82	38.96	13.4	11.5	13.21	12.72
Zosma01g03760.v3.1	(1 of 2) PTHR23091//PTHR23091:SF211 - N-TERMINAL ACETYLTRANSFERASE // N-ACETYLTRANSFERASE HLS1-LIKE-RELATED	0.28	0.76	0.23	0.27	18.94	12.29	6.08	21.58
Zosma01g03780.v3.1	(1 of 7) K06689 - ubiquitin-conjugating enzyme E2 D/E (UBE2D_E, UBC4, UBC5)	18.55	31.07	6.15	9.86	97.37	107.83	111.17	104.64
Zosma01g03790.v3.1	(1 of 1) PTHR32472//PTHR32472:SF12 - FAMILY NOT NAMED // P-LOOP CONTAINING NUCLEOSIDE TRIPHOSPHATE HYDROLASES SUPERFAMILY PROTEIN	6.28	7.01	5.58	0	0	0	0	0
Zosma01g03800.v3.1	(1 of 4) PTHR13832//PTHR13832:SF286 - PROTEIN PHOSPHATASE 2C // PROTEIN PHOSPHATASE 2C 33-RELATED	4.43	7.83	3.59	2.42	19.47	20.17	13.84	19.98
Zosma01g03840.v3.1	(1 of 3) PTHR13593//PTHR13593:SF52 - UNCHARACTERIZED // F14J22.5 PROTEIN-RELATED	26.83	21.09	15.85	6.6	157.86	173.9	148.54	172.05
Zosma01g03870.v3.1	(1 of 1) K03010 - DNA-directed RNA polymerase II subunit RPB2 (RPB2, POLR2B)	69.67	64.06	68.12	41.14	27.65	25.25	27	25.39
Zosma01g03910.v3.1	(1 of 1) PTHR32295//PTHR32295:SF15 - FAMILY NOT NAMED // PROTEIN IQ-DOMAIN 33	4.2	2.18	1.69	1.59	11.01	15.11	11.35	14.1
Zosma01g03920.v3.1	(1 of 3) K12462 - Rho GDP-dissociation inhibitor (ARHGDI, RHOGDI)	18.85	14.9	12.82	18.14	59.67	75.02	76.37	71.52
Zosma01g03930.v3.1	(1 of 1) PTHR10891//PTHR10891:SF577 - EF-HAND CALCIUM-BINDING DOMAIN CONTAINING PROTEIN // SUBFAMILY NOT NAMED	679.62	355.27	166.19	303.79	1838.2	1071.49	1978.78	2146.04
Zosma01g03940.v3.1	(1 of 4) PTHR23344:SF8 - GLYCEROPHOSPHODIESTER PHOSPHODIESTERASE-LIKE PROTEIN-RELATED	67.53	42.64	19.63	26.15	207.42	150.73	228.19	262.62
Zosma01g03950.v3.1	(1 of 3) PTHR21596//PTHR21596:SF25 - RIBONUCLEASE P SUBUNIT P38 // TRANSCRIPTION REGULATOR-LIKE-RELATED	1.49	2.34	1.51	4.77	0.96	1.18	0.73	1.12
Zosma01g03970.v3.1	(1 of 3) K08857 - NIMA (never in mitosis gene a)-related kinase [EC:2.7.11.1] (NEK)	3.26	3.15	3.06	5.49	7.24	12.49	11.68	7.26
Zosma01g03980.v3.1	(1 of 2) K13096 - splicing factor 4 (SF4)	180.1	152.32	194.31	206.75	39.58	40.04	40.06	36.08
Zosma01g04000.v3.1	(1 of 1) KOG4416 - Uncharacterized conserved protein	0.52	0.17	0.15	0.16	1.75	2.08	3.32	2.05
Zosma01g04050.v3.1	(1 of 3) 1.14.17.4 - Aminocyclopropanecarboxylate oxidase / Ethylene-forming enzyme	1.61	1	0.73	1.81	1.72	4.59	2.77	12.97
Zosma01g04060.v3.1	(1 of 2) K12836 - splicing factor U2AF 35 kDa subunit (U2AF1)	394.97	343.38	387.11	355.9	130.6	132.95	129.89	123.08
Zosma01g04130.v3.1	(1 of 1) PTHR13871:SF43 - CYSTEINE/HISTIDINE-RICH C1 DOMAIN FAMILY PROTEIN	0	0	0	0	0.25	0.85	0.43	0.78
Zosma01g04150.v3.1	(1 of 1) PTHR14155//PTHR14155:SF158 - RING FINGER DOMAIN-CONTAINING // SUBFAMILY NOT NAMED	69.54	56.57	70.31	61.45	25.36	24.73	23.28	23.9
Zosma01g04200.v3.1	(1 of 1) PTHR11177:SF219 - CHITINASE-LIKE PROTEIN-RELATED	4.45	0.69	2.09	0.53	24.19	33.62	25.52	48.79
Zosma01g04220.v3.1	(1 of 5) PTHR12663//PTHR12663:SF3 - ANDROGEN INDUCED INHIBITOR OF PROLIFERATION AS3 / PDS5-RELATED // ASPARTYL BETA-HYDROXYLASE N-TERMINAL REGION DOMAIN-CONTAINING PROTEIN-RELATED	185.15	159.36	188.54	195.86	60.23	52.01	54.82	48.87
Zosma01g04250.v3.1	(1 of 2) K01850 - chorismate mutase (E5.4.99.5)	0	0.37	0	0	0.99	2.67	1.51	1.35
Zosma01g04260.v3.1	-	5.14	0	13.83	31.75	55.49	52.94	50.1	87.48
Zosma01g04270.v3.1	(1 of 2) PF12776 - Myb/SANT-like DNA-binding domain (Myb_DNA-bind_3)	39.15	37.2	36.77	59.13	7.95	2.05	1.6	2.82
Zosma01g04300.v3.1	(1 of 1) K11600 - exosome complex component RRP41 (RRP41, EXOSC4, SKI6)	60.64	49.5	62.79	71.48	25.72	25.37	26.96	21.96
Zosma01g04310.v3.1	(1 of 1) PTHR32387:SF0 - NO VEIN-LIKE PROTEIN-RELATED	24.83	19.45	21.46	14.2	2.66	1.88	6.16	2.27
Zosma01g04340.v3.1	-	25.14	25.71	25.96	33.9	6.78	7.86	6.08	5.58
Zosma01g04370.v3.1	(1 of 11) PF04755 - PAP_fibrillin (PAP_fibrillin)	56.52	56.79	65.98	70.11	28.94	21.1	27.75	20.57
Zosma01g04380.v3.1	(1 of 2) PTHR22957//PTHR22957:SF274 - TBC1 DOMAIN FAMILY MEMBER GTPASE-ACTIVATING PROTEIN // SUBFAMILY NOT NAMED	22.71	24.76	26.63	27.24	5.08	5.42	6.98	5.62
Zosma01g04390.v3.1	(1 of 1) 1.3.1.21 - 7-dehydrocholesterol reductase / Sterol Delta(7)-reductase	4.01	7.48	2.37	1.59	15.79	20.58	17.53	18.27
Zosma01g04430.v3.1	(1 of 2) PTHR31280:SF1 - F19P19.6 PROTEIN	0.24	0.11	0.08	0.11	1.57	1.97	1.45	1.4
Zosma01g04440.v3.1	-	53.65	57.73	20.61	35.52	152.54	272.11	155.47	143.58
Zosma01g04460.v3.1	(1 of 1) PTHR21136//PTHR21136:SF95 - SNARE PROTEINS // VESICLE-ASSOCIATED MEMBRANE PROTEIN 721-RELATED	135.01	153.27	102.7	172.4	434.66	295.38	348.81	439.01
Zosma01g04480.v3.1	(1 of 1) PTHR22957//PTHR22957:SF299 - TBC1 DOMAIN FAMILY MEMBER GTPASE-ACTIVATING PROTEIN // RABGAP/TBC DOMAIN-CONTAINING PROTEIN	1.39	1.93	0.97	1.22	8.03	10.83	7.63	11.47
Zosma01g04500.v3.1	(1 of 4) PTHR31384//PTHR31384:SF27 - FAMILY NOT NAMED // AUXIN RESPONSE FACTOR 10-RELATED	19.85	20.22	14.48	14.21	43.29	51.73	56.95	43.94
Zosma01g04520.v3.1	-	1.8	0	0	7.91	27.94	79.36	37.06	59.23
Zosma01g04540.v3.1	(1 of 1) PTHR31032//PTHR31032:SF1 - FAMILY NOT NAMED // PGR5-LIKE PROTEIN 1A, CHLOROPLASTIC-RELATED	57.32	54.23	62.6	70.26	18.44	18.73	18.45	16.26
Zosma01g04570.v3.1	(1 of 2) PTHR11106//PTHR11106:SF58 - GANGLIOSIDE INDUCED DIFFERENTIATION ASSOCIATED PROTEIN 2-RELATED // SUBFAMILY NOT NAMED	2944.79	2446.76	2993.83	3269.33	243.49	67.35	102.57	75.6
Zosma01g04600.v3.1	(1 of 3) PTHR10108:SF801 - METHYLTRANSFERASE PMT18-RELATED	0.35	0	0	0.03	5.45	18.06	17.04	8.16
Zosma01g04620.v3.1	(1 of 2) PTHR12136//PTHR12136:SF61 - STEROIDOGENIC ACUTE REGULATORY PROTEIN STAR // SUBFAMILY NOT NAMED	4.87	9.23	2.23	2.07	41.62	44.59	51.94	46.82
Zosma01g04640.v3.1	(1 of 1) PTHR31851//PTHR31851:SF16 - FAMILY NOT NAMED // MEMBRANE PROTEIN OF ER BODY 2	0.09	0.16	0	0.09	2.36	1.65	1.85	2.11
Zosma01g04660.v3.1	(1 of 4) PTHR22814//PTHR22814:SF77 - COPPER TRANSPORT PROTEIN ATOX1-RELATED // HEAVY-METAL-ASSOCIATED DOMAIN-CONTAINING PROTEIN	12.5	18.6	12.68	23.13	99.58	117.63	97.18	83.27
Zosma01g04670.v3.1	(1 of 1) PTHR27001//PTHR27001:SF151 - FAMILY NOT NAMED // SOMATIC EMBRYOGENESIS RECEPTOR KINASE 2	1.28	2.03	2.07	1.86	3.19	4.47	3.67	3.76
Zosma01g04690.v3.1	(1 of 1) 2.4.1.25 - 4-alpha-glucanotransferase / Oligo-1,4-1,4-glucantransferase	15.56	17.41	21.02	21.56	3.3	2.96	1.64	2
Zosma01g04700.v3.1	(1 of 1) PTHR10566//PTHR10566:SF83 - CHAPERONE-ACTIVITY OF BC1 COMPLEX CABC1 -RELATED // SUBFAMILY NOT NAMED	9.76	8.02	10.49	6.04	2.56	2.98	2.32	2.63
Zosma01g04710.v3.1	(1 of 1) 4.3.1.17//4.3.1.18//5.1.1.18 - L-serine ammonia-lyase / Serine deaminase // D-serine ammonia-lyase / D-serine hydrolase // Serine racemase	12.91	16.85	9.92	11.31	15.65	27.07	23.93	27.25
Zosma01g04740.v3.1	(1 of 4) 1.14.13.169 - Transferred entry: 1.14.18.5	35.65	45.13	19.47	0.78	244.22	201.83	252.82	236.33
Zosma01g04750.v3.1	(1 of 1) K16252 - DNA-directed RNA polymerase IV and V subunit 2 [EC:2.7.7.6] (NRPD2, NRPE2)	33.76	29.13	31.61	23.18	10.42	11.3	11.61	11.4
Zosma01g04770.v3.1	(1 of 28) K04733 - interleukin-1 receptor-associated kinase 4 (IRAK4)	7.72	7.51	3.88	3.33	20.19	18.02	19	22.08
Zosma01g04790.v3.1	(1 of 3) PTHR24326//PTHR24326:SF176 - FAMILY NOT NAMED // HOMEOBOX-LEUCINE ZIPPER PROTEIN ATHB-13-RELATED	13.1	37.01	6.1	8.48	69.97	98.77	87.06	82.45
Zosma01g04820.v3.1	(1 of 1) PTHR10288//PTHR10288:SF149 - KH DOMAIN CONTAINING RNA BINDING PROTEIN // F7A19.25 PROTEIN	197.33	172.69	194.25	78.01	60.56	57.79	68.34	54.37
Zosma01g04840.v3.1	(1 of 166) PF01535//PF13041 - PPR repeat (PPR) // PPR repeat family (PPR_2)	0	0.18	0.5	0.27	0.5	0.84	1.15	0.56
Zosma01g04850.v3.1	(1 of 1) PTHR31744:SF7 - NAC DOMAIN-CONTAINING PROTEIN 100-RELATED	3.27	5.71	2.44	3.4	23.9	38.65	34.53	25.19
Zosma01g04890.v3.1	(1 of 1) PTHR10794//PTHR10794:SF53 - ABHYDROLASE DOMAIN-CONTAINING PROTEIN // CAAX AMINO TERMINAL PROTEASE FAMILY PROTEIN	7.3	5.88	8.17	4.17	1.54	0.97	2.13	0.68
Zosma01g04900.v3.1	(1 of 1) PTHR10641:SF491 - MYB TRANSCRIPTION FACTOR	3.33	4.84	1.45	1.51	43.8	76.26	64.61	59.58
Zosma01g04920.v3.1	(1 of 2) K03869 - cullin 3 (CUL3)	20.11	21.73	20.57	20.76	9.38	10.61	11.28	10.45
Zosma01g04950.v3.1	(1 of 1) K13457 - disease resistance protein RPM1 (RPM1, RPS3)	15.27	9.62	15.95	26.2	3.28	0.52	0.65	1.32
Zosma01g04990.v3.1	(1 of 16) PF01357//PF03330 - Pollen allergen (Pollen_allerg_1) // Rare lipoprotein A (RlpA)-like double-psi beta-barrel (DPBB_1)	0.5	0.4	0.22	0.38	2.25	2.29	4.98	2.96
Zosma01g05000.v3.1	(1 of 3) PTHR31089:SF1 - CYCLIC DOF FACTOR 4-RELATED	0.92	1.76	0.59	0.54	9.1	8.59	6.14	9.68
Zosma01g05010.v3.1	(1 of 1) PTHR10759//PTHR10759:SF12 - 60S RIBOSOMAL PROTEIN L34 // SUBFAMILY NOT NAMED	3.79	4.43	1.66	2.17	23.9	25.68	18.17	38.56
Zosma01g05020.v3.1	(1 of 2) 1.3.1.83 - Geranylgeranyl diphosphate reductase / Geranylgeranyl reductase	6.92	8.68	4.7	4.65	1.54	1.57	3.76	4.66
Zosma01g05040.v3.1	(1 of 1) K09579 - peptidyl-prolyl cis-trans isomerase NIMA-interacting 4 [EC:5.2.1.8] (PIN4)	72.97	72.03	55.41	81.34	142.92	167.48	124.8	144.98
Zosma01g05050.v3.1	(1 of 1) K00592 - [ribulose-bisphosphate carboxylase]-lysine N-methyltransferase (E2.1.1.127)	14.67	14.83	10.69	18.17	5.68	7.61	5.83	7.14
Zosma01g05060.v3.1	(1 of 1) PTHR10438:SF275 - THIOREDOXIN O1, MITOCHONDRIAL-RELATED	5.41	5.72	1.84	1.85	24.66	25.56	23.13	15.4
Zosma01g05070.v3.1	(1 of 7) PTHR14155:SF99 - RING-H2 FINGER PROTEIN ATL3	23.23	17.17	7.81	2.22	142.15	154.85	251.2	204.33
Zosma01g05080.v3.1	(1 of 80) 3.1.1.11 - Pectinesterase / Pectin methylesterase	0	0	0.11	0	0.31	3.55	8	4.21
Zosma01g05100.v3.1	(1 of 48) PF00646 - F-box domain (F-box)	0.02	0.07	0.15	0	2.04	1.45	0.47	3.72
Zosma01g05130.v3.1	(1 of 1) PTHR15629//PTHR15629:SF12 - SH3YL1 PROTEIN // SUBFAMILY NOT NAMED	44.12	44.4	49.96	46.07	16.57	14.89	14.2	15.81
Zosma01g05140.v3.1	(1 of 6) K00695 - sucrose synthase (E2.4.1.13)	3.57	6.84	2.73	2.52	0.36	0.25	0.58	0.28
Zosma01g05150.v3.1	(1 of 166) PF01535//PF13041 - PPR repeat (PPR) // PPR repeat family (PPR_2)	49.81	43.62	50.39	87.23	12.33	13.53	11.97	12.82
Zosma01g05160.v3.1	(1 of 25) PF04535 - Domain of unknown function (DUF588) (DUF588)	0.03	0	0	0	0.05	0.03	0.46	0.27
Zosma01g05180.v3.1	(1 of 1) PF01426//PF07500 - BAH domain (BAH) // Transcription factor S-II (TFIIS), central domain (TFIIS_M)	76.61	74.73	81.93	140.84	30.03	32.45	33.37	25.92
Zosma01g05190.v3.1	(1 of 1) PTHR11588//PTHR11588:SF124 - TUBULIN // SUBFAMILY NOT NAMED	0.79	1.45	0.35	0.54	7.95	13.58	10.94	11.5
Zosma01g05220.v3.1	(1 of 1) PTHR24031//PTHR24031:SF324 - RNA HELICASE // DEAD-BOX ATP-DEPENDENT RNA HELICASE 33-RELATED	16.89	13.4	16.47	14.01	1.76	2.26	2.9	2.41
Zosma01g05300.v3.1	-	114.35	164.09	137.51	104.71	1972.81	890.87	318.11	1299.39
Zosma01g05320.v3.1	(1 of 1) K15203 - general transcription factor 3C polypeptide 6 (GTF3C6)	98.73	86.41	111.37	148.93	17.61	20.31	18.54	17.6
Zosma01g05330.v3.1	(1 of 5) PTHR13780:SF39 - CBS DOMAIN-CONTAINING PROTEIN-RELATED	23.88	32.68	19.68	10.74	69.28	72.53	90.18	92.82
Zosma01g05350.v3.1	(1 of 407) PF01535 - PPR repeat (PPR)	60.34	60.99	70.98	126.46	15.71	13.31	15.54	9.32
Zosma01g05360.v3.1	(1 of 7) PF05623 - Protein of unknown function (DUF789) (DUF789)	0	0	0	0	6.64	7.29	6.46	6.03
Zosma01g05380.v3.1	-	32.57	28.7	23.79	31.59	57.78	46.17	53.86	53.53
Zosma01g05390.v3.1	(1 of 5) 1.13.11.51 - 9-cis-epoxycarotenoid dioxygenase / VP14	0.15	0.05	0	0	0.84	0.58	1.99	1.65
Zosma01g05420.v3.1	(1 of 1) PF13676 - TIR domain (TIR_2)	0.89	3.48	0	0	28.97	34.2	28.02	33.29
Zosma01g05430.v3.1	-	0	0	0	0	5.81	33.2	40.1	12.72
Zosma01g05450.v3.1	(1 of 23) KOG0223 - Aquaporin (major intrinsic protein family)	0.52	0	0.59	0.4	7.49	28.43	22.21	5.93
Zosma01g05470.v3.1	(1 of 8) PTHR26374:SF179 - C2H2-TYPE ZINC FINGER PROTEIN	1.18	1.33	1.32	0.31	2.53	3.96	2.76	2.22
Zosma01g05480.v3.1	(1 of 3) PTHR31683:SF20 - PECTATE LYASE 1-RELATED	1.57	1.85	2.52	0.36	7.43	16.34	11.52	13.12
Zosma01g05490.v3.1	(1 of 4) K05841 - sterol 3beta-glucosyltransferase [EC:2.4.1.173] Glc b1-3 sterol (E2.4.1.173)	2.66	4.67	5.47	3.79	4.54	4.51	2.66	4.66
Zosma01g05510.v3.1	(1 of 1) K08059 - interferon, gamma-inducible protein 30 (IFI30, GILT)	3.61	2.75	1.66	2.37	34.13	38.75	48.5	47.12
Zosma01g05520.v3.1	(1 of 2) 5.3.99.5 - Thromboxane-A synthase / Thromboxane synthetase	0.09	0.04	0	0.09	0.31	0.08	0.28	0.61
Zosma01g05530.v3.1	(1 of 3) KOG0403 - Neoplastic transformation suppressor Pdcd4/MA-3, contains MA3 domain	2.74	1.59	2.03	1.82	0.55	0.5	0.7	0.37
Zosma01g05580.v3.1	(1 of 1) K03939 - NADH dehydrogenase (ubiquinone) Fe-S protein 6 (NDUFS6)	18.21	27.39	14.85	14.41	60.9	76.15	66.27	63.52
Zosma01g05590.v3.1	(1 of 1) PTHR33199//PTHR33199:SF3 - FAMILY NOT NAMED // MACPF DOMAIN-CONTAINING PROTEIN CAD1	21.16	26.86	13.7	14.95	71.78	69.94	66.45	61.66
Zosma01g05600.v3.1	(1 of 1) PTHR11751//PTHR11751:SF126 - SUBGROUP I AMINOTRANSFERASE RELATED // TRYPTOPHAN AMINOTRANSFERASE-RELATED PROTEIN 3-RELATED	0	0	0	0	41.33	43.76	42.9	48.8
Zosma01g05620.v3.1	-	147.4	146.57	141.68	12.12	23.04	27.96	39.27	29.77
Zosma01g05660.v3.1	(1 of 2) PTHR18966:SF241 - GLUTAMATE RECEPTOR 3.6-RELATED	1.03	1.42	0.97	0.85	2.6	3.87	2.98	2.23
Zosma01g05710.v3.1	-	25.8	26.74	26.12	27.6	162.7	158.78	229.45	183.14
Zosma01g05730.v3.1	(1 of 2) PTHR32044:SF21 - MANNAN SYNTHASE 7-RELATED	70.06	54.32	67.11	23.25	15.26	18.12	15.01	13.46
Zosma01g05750.v3.1	(1 of 6) PTHR31429//PTHR31429:SF1 - FAMILY NOT NAMED // WRKY FAMILY TRANSCRIPTION FACTOR-RELATED	0.45	0.23	0.04	0.22	1	1.37	0.95	4.18
Zosma01g05770.v3.1	(1 of 1) PTHR10264//PTHR10264:SF93 - BAND 7 PROTEIN-RELATED // SUBFAMILY NOT NAMED	118.97	101.44	93.59	136.8	213.11	157.34	200.59	286.75
Zosma01g05820.v3.1	(1 of 3) PTHR19957//PTHR19957:SF80 - SYNTAXIN // SYNTAXIN-123-RELATED	2.65	2.33	0.5	0.35	8.53	17.98	17.19	10.43
Zosma01g05840.v3.1	(1 of 1) PTHR31221//PTHR31221:SF17 - FAMILY NOT NAMED // WRKY TRANSCRIPTION FACTOR 13-RELATED	0	1.49	0	0	3.35	3.4	2.52	2.9
Zosma01g05870.v3.1	(1 of 2) PTHR33057//PTHR33057:SF29 - FAMILY NOT NAMED // F18B13.4 PROTEIN	0	0.51	0	0	1.45	2.04	2.5	1.96
Zosma01g05890.v3.1	(1 of 14) KOG4282 - Transcription factor GT-2 and related proteins, contains trihelix DNA-binding/SANT domain	1.67	1.67	2.33	2.78	0.1	0.26	0.14	0.71
Zosma01g05920.v3.1	-	2.94	0.53	0.51	0.13	16.55	23.05	24.65	18.9
Zosma01g05930.v3.1	(1 of 21) PF04398 - Protein of unknown function, DUF538 (DUF538)	22.01	45.98	19.99	17.69	60.24	76.11	92	84.56
Zosma01g05950.v3.1	(1 of 1) PTHR31407:SF7 - PSBP DOMAIN-CONTAINING PROTEIN 5, CHLOROPLASTIC	0.1	0.09	0.08	0	0.32	0.61	0.16	0.58
Zosma01g05960.v3.1	(1 of 1) PTHR31727//PTHR31727:SF2 - FAMILY NOT NAMED // PALMITOYL-ACYL CARRIER PROTEIN THIOESTERASE, CHLOROPLASTIC	3.31	3.67	2.07	2.41	9.14	11.05	10.5	9.92
Zosma01g05970.v3.1	(1 of 2) PTHR31734:SF34 - AUXIN-RESPONSIVE PROTEIN IAA15	159.56	200.85	174.55	235.13	70.09	80.43	88.85	63.76
Zosma01g05980.v3.1	(1 of 3) PTHR10257//PTHR10257:SF13 - SERINE/THREONINE PROTEIN PHOSPHATASE 2A PP2A REGULATORY SUBUNIT B // SUBFAMILY NOT NAMED	5.71	7.3	3.94	2.69	24.36	25.99	25.53	22.11
Zosma01g05990.v3.1	(1 of 1) K18404 - tudor domain-containing protein 3 (TDRD3)	13.83	12.67	14.82	20.66	5.34	6.04	5.48	4.82
Zosma01g06010.v3.1	(1 of 1) PTHR37210//PTHR37210:SF2 - FAMILY NOT NAMED // EXPRESSED PROTEIN	0.42	1.04	0.86	0	5.08	3.88	2.29	8.5
Zosma01g06030.v3.1	(1 of 3) K14803 - protein phosphatase 2C homolog 2/3 [EC:3.1.3.16] (PTC2_3)	33.33	29.48	36.38	38.51	3.69	0.65	1.81	1.03
Zosma01g06070.v3.1	-	8.82	8.24	3.75	4.69	41.58	37.68	24.98	51.29
Zosma01g06080.v3.1	(1 of 5) 2.3.1.119 - Transferred entry: 1.1.1.330, 1.3.1.93, 2.3.1.199 and 4.2.1.134	26.33	48.87	16.6	13.36	162.43	141.46	131.45	168.32
Zosma01g06100.v3.1	(1 of 2) 2.3.1.171 - Anthocyanin 6''-O-malonyltransferase / 3MaT	6.69	7.89	6.37	4.24	1.28	2.07	3.69	3.1
Zosma01g06110.v3.1	(1 of 6) PTHR31985:SF23 - DEHYDRATION-RESPONSIVE ELEMENT-BINDING PROTEIN 3-RELATED	0.82	2.68	1.42	0.25	16.51	22.66	13.53	19.83
Zosma01g06130.v3.1	(1 of 12) PTHR11062//PTHR11062:SF108 - EXOSTOSIN HEPARAN SULFATE GLYCOSYLTRANSFERASE -RELATED // EXOSTOSIN FAMILY PROTEIN	0.23	0.23	0.03	0.07	1.27	2.72	1.39	1.23
Zosma01g06140.v3.1	(1 of 12) PTHR11062//PTHR11062:SF108 - EXOSTOSIN HEPARAN SULFATE GLYCOSYLTRANSFERASE -RELATED // EXOSTOSIN FAMILY PROTEIN	1.01	1.13	0.35	0.07	18.05	29.55	27.55	23.08
Zosma01g06150.v3.1	(1 of 12) PTHR11062//PTHR11062:SF108 - EXOSTOSIN HEPARAN SULFATE GLYCOSYLTRANSFERASE -RELATED // EXOSTOSIN FAMILY PROTEIN	0.33	1.2	0.82	0.54	4.22	1.41	1.52	3.33
Zosma01g06160.v3.1	(1 of 12) PTHR11062:SF108 - EXOSTOSIN FAMILY PROTEIN	6.56	12.7	3.52	4.26	122.8	191.94	194.75	148.45
Zosma01g06170.v3.1	(1 of 1) K18666 - activating signal cointegrator complex subunit 1 (ASCC1)	43.79	34.44	46.3	69.69	10.33	11.75	13.88	9.83
Zosma01g06200.v3.1	(1 of 7) K04730 - interleukin-1 receptor-associated kinase 1 (IRAK1)	28.11	31.89	12.99	11.37	156.47	155.83	140.63	149.4
Zosma01g06250.v3.1	(1 of 2) PTHR12547:SF63 - ZINC FINGER CCCH DOMAIN-CONTAINING PROTEIN 37-RELATED	46.37	41.3	48.69	63.77	14.39	19.69	14.09	15.56
Zosma01g06270.v3.1	(1 of 2) 1.4.1.14 - Glutamate synthase (NADH) / NADH-glutamate synthase	60.18	61.61	31.47	12.36	139.11	112.68	127.76	153.52
Zosma01g06300.v3.1	(1 of 4) 2.5.1.16 - Spermidine synthase / Putrescine aminopropyltransferase	0.23	0.37	0.33	0	1.08	3.76	9.46	1.06
Zosma01g06320.v3.1	(1 of 6) 3.4.17.23 - Angiotensin-converting enzyme 2 / Angiotensin converting enzyme-2	5.29	4.58	3.85	3.85	16.12	14.76	10.92	12.42
Zosma01g06360.v3.1	(1 of 3) K14506 - jasmonic acid-amino synthetase (JAR1)	0.04	0	0.11	0	1.02	1.29	0.61	1.9
Zosma01g06370.v3.1	(1 of 2) 3.4.22.16 - Cathepsin H / N-benzoylarginine-beta-naphthylamide hydrolase	3.59	1.31	1.35	3.87	19.21	21.93	19.28	37.85
Zosma01g06390.v3.1	(1 of 12) 1.14.13.21 - Flavonoid 3'-monooxygenase / Flavonoid 3'-hydroxylase	0	0	0	2.65	29.76	38.6	34.21	39.84
Zosma01g06400.v3.1	(1 of 245) PF03732 - Retrotransposon gag protein (Retrotrans_gag)	0.3	1.06	0.53	0.47	10.14	8.12	11.18	18.87
Zosma01g06410.v3.1	(1 of 38) PF13839//PF14416 - GDSL/SGNH-like Acyl-Esterase family found in Pmr5 and Cas1p (PC-Esterase) // PMR5 N terminal Domain (PMR5N)	13.24	13.43	11.5	8.87	33.26	28.67	23.08	26.61
Zosma01g06430.v3.1	(1 of 3) PTHR12542:SF27 - EXOCYST SUBUNIT EXO70 FAMILY PROTEIN D3-RELATED	1.3	1.2	1.17	0.36	2.54	3.56	2.61	3.51
Zosma01g06470.v3.1	(1 of 2) PTHR31561//PTHR31561:SF2 - FAMILY NOT NAMED // 3-KETOACYL-COA SYNTHASE 10	66.39	117.58	44.34	36.26	574.48	786.34	785.17	671.05
Zosma01g06480.v3.1	(1 of 1) K14301 - nuclear pore complex protein Nup107 (NUP107, NUP84)	49.74	41.8	44.6	30.01	16.76	18.19	18.49	14.7
Zosma01g06500.v3.1	(1 of 3) PTHR24055:SF158 - MITOGEN-ACTIVATED PROTEIN KINASE 20	25.92	25.74	20.52	13.94	146.05	170.68	133.73	163.71
Zosma01g06530.v3.1	(1 of 3) K08057 - calreticulin (CALR)	47.74	68.71	42.33	25.7	165.88	231.11	170.13	146.65
Zosma01g06540.v3.1	(1 of 3) K08057 - calreticulin (CALR)	51.48	87.6	53.51	49.7	415.39	305.44	210.06	299.78
Zosma01g06550.v3.1	(1 of 5) 2.3.1.188 - Omega-hydroxypalmitate O-feruloyl transferase / O-hydroxycinnamoyltransferase	0	0	0	0.1	1.3	1.84	2.3	2.35
Zosma01g06570.v3.1	(1 of 3) PTHR22952//PTHR22952:SF182 - CAMP-RESPONSE ELEMENT BINDING PROTEIN-RELATED // SUBFAMILY NOT NAMED	0	0	0	0	0.36	0.94	2.28	1.71
Zosma01g06620.v3.1	-	26.46	48.95	31.18	45.94	198.59	160.1	201.71	186.87
Zosma01g06640.v3.1	(1 of 3) PTHR10315//PTHR10315:SF43 - SEVEN IN ABSENTIA HOMOLOG // E3 UBIQUITIN-PROTEIN LIGASE	16.57	18.92	25.73	9.61	5.48	4.9	4.48	5.63
Zosma01g06650.v3.1	(1 of 4) PF00560//PF08263//PF13855 - Leucine Rich Repeat (LRR_1) // Leucine rich repeat N-terminal domain (LRRNT_2) // Leucine rich repeat (LRR_8)	0.32	0.47	0.1	0.09	1.41	1.37	1.6	2.51
Zosma01g06670.v3.1	-	56.86	44.48	55.28	43.75	7.15	3.95	8.17	4.39
Zosma01g06700.v3.1	(1 of 1) PTHR33203:SF4 - F27J15.22-RELATED	78.46	56.72	66.43	69.56	18.32	21.1	20.68	18.39
Zosma01g06710.v3.1	-	391.36	281.94	346.57	210.38	85.08	63.88	86.64	60.62
Zosma01g06740.v3.1	(1 of 3) K08332 - vacuolar protein 8 (VAC8)	17.87	19.99	10.06	7.64	66.23	90.79	82.25	89.25
Zosma01g06750.v3.1	-	1.25	0.41	1.44	0.36	16.1	20.9	22.12	40.33
Zosma01g06760.v3.1	(1 of 3) K18753 - butyrate response factor 1 (ZFP36L)	0	0	0	0	0.44	0.77	0.76	1.07
Zosma01g06770.v3.1	-	1.75	2.6	1.14	1.59	8.2	9.82	8.66	10.22
Zosma01g06780.v3.1	-	0.1	0.1	0.18	0	0.51	0.52	0.52	0.44
Zosma01g06800.v3.1	(1 of 1) PTHR11206//PTHR11206:SF87 - MULTIDRUG RESISTANCE PROTEIN // MATE EFFLUX FAMILY PROTEIN-RELATED	279.88	244.55	320.1	214.37	58.7	41.03	35.55	45.91
Zosma01g06810.v3.1	(1 of 1) 1.12.98.4 - Sulfhydrogenase / Sulfur reductase	5.55	8.55	3.63	3.5	26.2	24.55	31.15	40.34
Zosma01g06850.v3.1	(1 of 1) PTHR31964:SF13 - ADENINE NUCLEOTIDE ALPHA HYDROLASES-LIKE PROTEIN	0.01	3.48	2.5	7.63	60.14	78.45	54.61	65.6
Zosma01g06900.v3.1	(1 of 4) PTHR24092:SF41 - PHOSPHOLIPID-TRANSPORTING ATPASE 10-RELATED	1.69	1.72	1.31	0.85	7.73	10.75	7.93	11.41
Zosma01g06930.v3.1	(1 of 1) PTHR11071:SF236 - PEPTIDYL-PROLYL CIS-TRANS ISOMERASE CYP38, CHLOROPLASTIC	8.86	9.19	5.53	9.3	25.01	26.04	24.55	24.32
Zosma01g06940.v3.1	(1 of 7) PF03181 - BURP domain (BURP)	2.73	4.78	3.06	1.55	5.63	6.85	3.4	8.67
Zosma01g06980.v3.1	(1 of 48) PF01926 - 50S ribosome-binding GTPase (MMR_HSR1)	0	0	0.09	0.09	0.25	0.34	0.51	0.52
Zosma01g07010.v3.1	(1 of 1) PTHR11002//PTHR11002:SF7 - CARBONIC ANHYDRASE // CARBONIC ANHYDRASE 2, CHLOROPLASTIC-RELATED	50.58	98.85	38.59	73.77	765.94	584.5	823.94	721.77
Zosma01g07070.v3.1	(1 of 3) K09840 - 9-cis-epoxycarotenoid dioxygenase (NCED)	2.53	0.16	0.88	0.23	4.11	4.46	3.81	6.48
Zosma01g07080.v3.1	(1 of 2) PTHR11669:SF16 - PROTEIN STICHEL-LIKE 3-RELATED	22.35	19.64	23.74	16.19	8.1	7.83	6.71	6.27
Zosma01g07090.v3.1	(1 of 22) KOG0131 - Splicing factor 3b, subunit 4	0.98	0.34	0.59	0.78	0.79	1.13	1.73	5.33
Zosma01g07110.v3.1	(1 of 7) PTHR23180//PTHR23180:SF285 - CENTAURIN/ARF // SUBFAMILY NOT NAMED	8.77	17.31	5.73	3.09	65.48	39.79	86.79	89.15
Zosma01g07120.v3.1	(1 of 1) PTHR22880:SF153 - TRANSCRIPTION FACTOR GTE11-RELATED	8.8	7.65	10.32	9.56	3.7	3.74	4.43	2.21
Zosma01g07160.v3.1	(1 of 1) PTHR23500:SF149 - INOSITOL TRANSPORTER 4-RELATED	12.86	37.14	16.43	16.5	36.22	71.81	49.64	48.98
Zosma01g07180.v3.1	-	91.18	70.02	81.12	44.49	33.36	31.46	29.49	31.91
Zosma01g07220.v3.1	-	0.77	2.52	0.18	0.54	1.58	4.99	3.25	1.74
Zosma01g07230.v3.1	(1 of 1) PTHR24115:SF469 - KINESIN-LIKE PROTEIN KCA1-RELATED	24.05	21.79	23.17	11.34	7.23	7.57	7.35	6.12
Zosma01g07270.v3.1	(1 of 1) PTHR11469//PTHR11469:SF9 - GLUCOSE-6-PHOSPHATE ISOMERASE // GLUCOSE-6-PHOSPHATE ISOMERASE 1, CHLOROPLASTIC	30.1	37.34	29.4	20.18	95.35	105.52	74.04	101.97
Zosma01g07290.v3.1	-	4.06	8.15	5.87	4.78	24.86	25.58	16.07	21.87
Zosma01g07300.v3.1	(1 of 694) 2.7.11.1 - Non-specific serine/threonine protein kinase / Threonine-specific protein kinase	4.57	5.83	3.24	3.26	25.07	23.78	20.71	22.03
Zosma01g07310.v3.1	(1 of 2) K11346 - inhibitor of growth protein 4 (ING4)	55.28	55.33	62.12	78.89	14.5	17.5	14.98	12.67
Zosma01g07320.v3.1	(1 of 22) KOG1493 - Anaphase-promoting complex (APC), subunit 11	2.15	2.47	0.94	0.54	9.75	9.82	12	9.95
Zosma01g07330.v3.1	(1 of 150) PF13639 - Ring finger domain (zf-RING_2)	0.22	0.07	0.31	0.07	0.67	1.05	0.62	0.7
Zosma01g07350.v3.1	(1 of 1) PTHR11527//PTHR11527:SF95 - SMALL HEAT-SHOCK PROTEIN HSP20 FAMILY // 23.5 KDA HEAT SHOCK PROTEIN, MITOCHONDRIAL-RELATED	3447.93	3317.8	4631.13	7112.95	107.3	29.79	83.92	48.47
Zosma01g07360.v3.1	(1 of 3) PTHR10108//PTHR10108:SF899 - METHYLTRANSFERASE // PECTIN METHYLTRANSFERASE QUA2-RELATED	0.25	0.22	0	0	0.6	2.95	6.28	2.12
Zosma01g07420.v3.1	(1 of 2) PTHR12374//PTHR12374:SF19 - TRANSCRIPTIONAL ADAPTOR 2 ADA2 -RELATED // SUBFAMILY NOT NAMED	10.83	21.03	20.41	21.59	0.98	1.12	2.75	0.97
Zosma01g07440.v3.1	(1 of 2) K08850 - aurora kinase, other [EC:2.7.11.1] (AURKX)	1.43	1.21	0.72	0.42	2.37	2.84	2.14	3.68
Zosma01g07450.v3.1	(1 of 6) K00850 - 6-phosphofructokinase 1 (pfkA, PFK)	10.96	47.67	16.71	9.34	46.07	62.01	85.59	66.28
Zosma01g07460.v3.1	(1 of 9) PTHR27000//PTHR27000:SF4 - FAMILY NOT NAMED // EXTENSIN-LIKE PROTEIN-RELATED	3.73	3.92	2.77	2.58	13.87	9.77	6.96	10.69
Zosma01g07490.v3.1	(1 of 1) PTHR32227//PTHR32227:SF88 - FAMILY NOT NAMED // GLUCAN ENDO-1,3-BETA-GLUCOSIDASE 12-RELATED	17.26	37.08	11.32	8.31	33.69	53.21	40.66	32.08
Zosma01g07500.v3.1	(1 of 3) K05759 - profilin (PFN)	123.01	161.24	126.87	147.83	357.03	366.39	348.66	369.25
Zosma01g07520.v3.1	(1 of 2) K05236 - coatomer protein complex, subunit alpha (xenin) (COPA)	0.53	0.39	0.35	0.19	2.11	3.23	2.25	2.15
Zosma01g07530.v3.1	(1 of 1) PF07912 - ERp29, N-terminal domain (ERp29_N)	114.01	188.74	89.8	101.06	345.1	377.78	351	296.01
Zosma01g07550.v3.1	-	9.88	8.45	8.67	4.42	1.74	2.57	1.9	3.59
Zosma01g07560.v3.1	(1 of 2) K07893 - Ras-related protein Rab-6A (RAB6A)	70.52	88.17	65.88	105.11	200.12	220.52	185.17	181.26
Zosma01g07580.v3.1	(1 of 1) PTHR22844//PTHR22844:SF176 - F-BOX AND WD40 DOMAIN PROTEIN // SUBFAMILY NOT NAMED	30.71	27.92	34.02	32.11	16.46	15.47	16.58	11.26
Zosma01g07590.v3.1	(1 of 1) PTHR21530//PTHR21530:SF1 - PHEROMONE SHUTDOWN PROTEIN // TRAB FAMILY PROTEIN	0.41	0.9	0.28	0.81	2.12	1.76	1.84	3
Zosma01g07600.v3.1	(1 of 2) PTHR31985//PTHR31985:SF9 - FAMILY NOT NAMED // ETHYLENE-RESPONSIVE TRANSCRIPTION FACTOR ERF025-RELATED	3.04	2.12	1.87	3.27	0	0	0	0
Zosma01g07660.v3.1	(1 of 2) PTHR22601//PTHR22601:SF12 - ISP4 LIKE PROTEIN // SUBFAMILY NOT NAMED	0.24	0.43	0.16	0.06	1.67	1.23	2.14	1.69
Zosma01g07670.v3.1	(1 of 1) K14515 - EIN3-binding F-box protein (EBF1_2)	1.15	2.09	1.2	0.73	3.34	4.76	5.18	4.57
Zosma01g07690.v3.1	(1 of 1) K03355 - anaphase-promoting complex subunit 8 (APC8, CDC23)	11.21	13.55	13.43	16.26	2.81	2.75	3.89	4.82
Zosma01g07740.v3.1	(1 of 2) PF04134 - Protein of unknown function, DUF393 (DUF393)	8.52	17.64	12.52	17.4	34.09	31.15	25.58	34.04
Zosma01g07750.v3.1	(1 of 2) PTHR19297//PTHR19297:SF98 - GLYCOSYLTRANSFERASE 14 FAMILY MEMBER // SUBFAMILY NOT NAMED	1.56	2.03	0.9	1.73	5.26	7.05	5.03	6.26
Zosma01g07760.v3.1	(1 of 8) PF00646//PF01344 - F-box domain (F-box) // Kelch motif (Kelch_1)	1.81	5.4	1.83	2.59	6.78	10	6.8	10.79
Zosma01g07770.v3.1	(1 of 2) PF15697 - Domain of unknown function (DUF4666) (DUF4666)	1.76	5.74	4.53	1.82	26.58	42.17	26.87	39.91
Zosma01g07780.v3.1	(1 of 1) PTHR23111//PTHR23111:SF21 - ZINC FINGER PROTEIN // SUBFAMILY NOT NAMED	1.09	0.5	0.04	0.6	2.64	6.35	1.18	6.05
Zosma01g07800.v3.1	(1 of 694) 2.7.11.1 - Non-specific serine/threonine protein kinase / Threonine-specific protein kinase	0	0	0	0	38.86	27.02	38.54	76.2
Zosma01g07810.v3.1	(1 of 2) PTHR24282//PTHR24282:SF14 - CYTOCHROME P450 FAMILY MEMBER // SUBFAMILY NOT NAMED	1.05	0.48	1.43	1.06	43	82.94	42.74	58.55
Zosma01g07820.v3.1	(1 of 11) PF05641 - Agenet domain (Agenet)	0.17	0	0	0	1.06	0.51	1.4	0.79
Zosma01g07840.v3.1	-	33.3	48.44	33.85	35.07	116.11	144.29	110.8	115.05
Zosma01g07860.v3.1	(1 of 3) PTHR10217:SF504 - POTASSIUM CHANNEL AKT1-RELATED	6.86	7.77	4.71	2.99	21.39	27.5	19.85	23.04
Zosma01g07870.v3.1	(1 of 1) PTHR11453//PTHR11453:SF48 - ANION EXCHANGE PROTEIN // BORON TRANSPORTER 4-RELATED	30.38	21.33	13.18	4.89	121.48	135.74	109.48	147.55
Zosma01g07900.v3.1	(1 of 1) PTHR10545 - DIAMINE N-ACETYLTRANSFERASE	3.44	4.59	2.28	3.63	13.83	9.05	11.2	14.02
Zosma01g07910.v3.1	(1 of 20) PF05553 - Cotton fibre expressed protein (DUF761)	5.71	11.41	3.28	6.83	45.2	32.14	42.98	43.25
Zosma01g07920.v3.1	(1 of 1) PTHR11614//PTHR11614:SF96 - PHOSPHOLIPASE-RELATED // ALPHA/BETA FOLD HYDROLASE FAMILY PROTEIN	16.46	9.93	8.42	8.32	97.07	126.31	131.09	161.08
Zosma01g07930.v3.1	(1 of 3) K14490 - histidine-containing phosphotransfer peotein (AHP)	0	0	0	0	0.25	0.14	0.39	0.28
Zosma01g07950.v3.1	(1 of 1) K11793 - cereblon (CRBN)	103.54	102.9	93.22	68.35	39.44	37.99	49.21	34.43
Zosma01g07960.v3.1	(1 of 12) PTHR11062//PTHR11062:SF108 - EXOSTOSIN HEPARAN SULFATE GLYCOSYLTRANSFERASE -RELATED // EXOSTOSIN FAMILY PROTEIN	0.17	0.55	0.59	0.32	7.06	8.06	8.26	9.89
Zosma01g07970.v3.1	-	2.7	0.4	0.76	0	44.49	60.34	28.98	42.79
Zosma01g07990.v3.1	(1 of 3) PTHR11206:SF76 - MATE EFFLUX FAMILY PROTEIN	5.44	2.15	6.12	8.06	1.29	1.03	1.72	1.2
Zosma01g08050.v3.1	(1 of 1) PTHR31213//PTHR31213:SF7 - FAMILY NOT NAMED // ABSCISIC ACID RECEPTOR PYL2-RELATED	3.06	4.3	6.31	2.99	8.65	11.81	10.13	7.71
Zosma01g08060.v3.1	-	1.75	2.41	2.77	6.23	0.42	1.02	1.28	0.31
Zosma01g08070.v3.1	(1 of 1) PTHR23416//PTHR23416:SF67 - SIALIC ACID SYNTHASE-RELATED // SUBFAMILY NOT NAMED	18.7	32.59	20.04	14.78	53.65	72.21	55.85	49.29
Zosma01g08090.v3.1	(1 of 2) PTHR24089:SF245 - MITOCHONDRIAL SUBSTRATE CARRIER FAMILY PROTEIN	9.66	3.29	3.93	7.07	19.97	14.4	10.59	19.42
Zosma01g08110.v3.1	(1 of 1) PTHR11266:SF15 - PEROXISOMAL MEMBRANE PROTEIN PMP22	34.48	50.1	24.49	45.12	64.96	74.1	78.26	66.42
Zosma01g08120.v3.1	(1 of 3) PTHR11034:SF23 - N-MYC DOWNREGULATED-LIKE 3 PROTEIN	16.09	23.7	15.69	16.44	46.43	58.63	52.5	46.23
Zosma01g08130.v3.1	-	4.46	6.1	6.12	5.85	0.23	0.23	0.31	0.48
Zosma01g08170.v3.1	(1 of 2) PF12049 - Protein of unknown function (DUF3531) (DUF3531)	14.08	13.95	18.44	15.84	3.74	4.4	4.67	3.32
Zosma01g08200.v3.1	(1 of 1) 3.5.2.3 - Dihydroorotase / DHOase	52.54	46.61	48.14	42.89	16.24	18.47	20.48	16.03
Zosma01g08210.v3.1	(1 of 2) PTHR19297//PTHR19297:SF75 - GLYCOSYLTRANSFERASE 14 FAMILY MEMBER // CORE-2/I-BRANCHING BETA-1,6-N-ACETYLGLUCOSAMINYLTRANSFERASE FAMILY PROTEIN	0.1	0.06	0	0	0.97	2.52	2.12	1.39
Zosma01g08230.v3.1	(1 of 2) PTHR12956:SF19 - F3H9.11 PROTEIN	1.85	5.76	2.18	1.95	21.14	22.51	20.44	22.8
Zosma01g08270.v3.1	(1 of 2) PTHR12601//PTHR12601:SF17 - EUKARYOTIC TRANSLATION INITIATION FACTOR 3 SUBUNIT EIF-3 // TETRATRICOPEPTIDE REPEAT-CONTAINING PROTEIN	27.07	21.3	23.06	6.68	2.89	3.02	3.22	2.18
Zosma01g08280.v3.1	(1 of 2) PTHR12601:SF17 - TETRATRICOPEPTIDE REPEAT-CONTAINING PROTEIN	35.06	28.24	31.01	71.2	3.64	3.63	5.8	3.92
Zosma01g08290.v3.1	-	5.59	3.83	5.65	19.8	0.51	0.87	0.22	0
Zosma01g08300.v3.1	(1 of 2) PTHR31312:SF1 - TRANSCRIPTION ACTIVATOR GLK1-RELATED	0.06	0	0	0	0.05	0.61	0.29	0.31
Zosma01g08310.v3.1	(1 of 5) K00815 - tyrosine aminotransferase (TAT)	0.3	1.14	0.53	0.97	6.72	6.81	8.67	9.77
Zosma01g08340.v3.1	(1 of 1) PTHR10217:SF478 - POTASSIUM CHANNEL GORK-RELATED	8.08	9.8	5.57	3.34	37.59	48.4	39.27	35.03
Zosma01g08430.v3.1	(1 of 1) PTHR23264//PTHR23264:SF29 - NUCLEOTIDE-BINDING PROTEIN NBP35 YEAST -RELATED // PROTEIN HIGH CHLOROPHYLL FLUORESCENCE 101	0.18	0.3	0.15	0.07	0.87	0.53	2.07	1.61
Zosma01g08440.v3.1	(1 of 1) K10803 - DNA-repair protein XRCC1 (XRCC1)	29.46	33.91	33.36	37.3	13.44	15.21	13.58	14.75
Zosma01g08480.v3.1	(1 of 16) PF11955 - Plant organelle RNA recognition domain (PORR)	12.77	10.66	14.67	14.84	4.62	3.27	7.03	3.64
Zosma01g08500.v3.1	(1 of 5) PTHR10383 - SERINE INCORPORATOR	20.93	20.8	24.3	11.48	1.71	8.47	2.35	2.41
Zosma01g08510.v3.1	(1 of 3) PTHR12899//PTHR12899:SF4 - 39S RIBOSOMAL PROTEIN L18, MITOCHONDRIAL // SUBFAMILY NOT NAMED	26.07	24.02	22.32	24.75	1.31	3.35	3.6	5.48
Zosma01g08520.v3.1	(1 of 9) KOG4658 - Apoptotic ATPase	0.53	1.4	1.1	0.33	6.66	9.21	3.71	5.81
Zosma01g08530.v3.1	(1 of 15) PTHR23155//PTHR23155:SF554 - LEUCINE-RICH REPEAT-CONTAINING PROTEIN // SUBFAMILY NOT NAMED	0	0	0	0	0.53	1.77	2.28	1.33
Zosma01g08540.v3.1	(1 of 2) PTHR10383//PTHR10383:SF23 - SERINE INCORPORATOR // SERINC-DOMAIN CONTAINING SERINE AND SPHINGOLIPID BIOSYNTHESIS PROTEIN	31.89	22.97	29.46	34.83	5.38	5.61	6.69	5.87
Zosma01g08550.v3.1	(1 of 3) PTHR12899//PTHR12899:SF4 - 39S RIBOSOMAL PROTEIN L18, MITOCHONDRIAL // SUBFAMILY NOT NAMED	39.93	19.72	29.68	12.02	5.44	1.76	2.03	3.24
Zosma01g08580.v3.1	(1 of 15) PTHR23155//PTHR23155:SF554 - LEUCINE-RICH REPEAT-CONTAINING PROTEIN // SUBFAMILY NOT NAMED	0	0	0	0.14	0.57	0.96	1.02	0.67
Zosma01g08610.v3.1	(1 of 9) KOG4658 - Apoptotic ATPase	0.24	0.25	0.13	0.14	0.17	0.79	0.61	0.61
Zosma01g08650.v3.1	(1 of 6) PF10604 - Polyketide cyclase / dehydrase and lipid transport (Polyketide_cyc2)	0	0	0	0	6.39	0.85	6.99	3.51
Zosma01g08660.v3.1	(1 of 4) PF00651//PF07707 - BTB/POZ domain (BTB) // BTB And C-terminal Kelch (BACK)	64.8	55.05	74.65	73.15	21.77	21.29	23.52	18.97
Zosma01g08690.v3.1	(1 of 3) K18207 - protein O-mannose beta-1,4-N-acetylglucosaminyltransferase (GTDC2)	5.41	5.04	3.16	8.45	0.38	1.91	0.74	1.17
Zosma01g08700.v3.1	(1 of 1) PTHR24089:SF388 - MITOCHONDRIAL ARGININE TRANSPORTER BAC1	6.6	8.76	8.66	5.33	0.53	1.12	1.6	1.09
Zosma01g08710.v3.1	(1 of 1) PTHR13847//PTHR13847:SF150 - FAD NAD BINDING OXIDOREDUCTASES // OXIDOREDUCTASE TDA3-RELATED	31.75	29.09	32.82	18.73	10.46	8.69	11.52	9.58
Zosma01g08720.v3.1	(1 of 2) 3.6.3.39 - Lipopolysaccharide-transporting ATPase	0.03	0.09	0	0	1.08	3.1	0.91	2.62
Zosma01g08730.v3.1	(1 of 2) KOG4650 - Predicted steroid reductase	0.07	0.13	0.14	0.12	0.06	0.79	0.65	0.59
Zosma01g08740.v3.1	(1 of 1) K04728 - ataxia telangiectasia mutated family protein (ATM, TEL1)	14	9.2	15.69	0.79	1.7	2.35	1.43	1.31
Zosma01g08750.v3.1	-	1.66	1.18	1.2	1.21	2.99	2.04	2.21	3.36
Zosma01g08780.v3.1	(1 of 1) K13168 - splicing factor, arginine/serine-rich 16 (SFRS16)	104.92	99.21	107.37	127.48	42.72	43.53	44.02	37.32
Zosma01g08800.v3.1	(1 of 1) 1.3.1.80 - Red chlorophyll catabolite reductase / Red Chl catabolite reductase	6.7	3.87	5.52	10.12	0	0	0	0
Zosma01g08840.v3.1	(1 of 5) PTHR32175:SF0 - P-LOOP CONTAINING NUCLEOSIDE TRIPHOSPHATE HYDROLASE FAMILY PROTEIN	3.26	3.25	2.55	3.01	4.54	7.61	5.97	6.53
Zosma01g08860.v3.1	-	229.23	244.19	397.03	655	108.89	81.22	91.73	109.53
Zosma01g08890.v3.1	(1 of 5) PTHR31100:SF1 - AT-HOOK MOTIF NUCLEAR LOCALIZED PROTEIN 17-RELATED	8.25	14.61	7.9	9.14	22.08	26.39	25.47	26.62
Zosma01g08900.v3.1	(1 of 2) PTHR24089:SF392 - MITOCHONDRIAL UNCOUPLING PROTEIN 4-RELATED	0.09	0.36	0.32	0.26	1.15	1.41	2.05	3.76
Zosma01g08910.v3.1	(1 of 1) PTHR33222//PTHR33222:SF2 - FAMILY NOT NAMED // PROTEIN CURVATURE THYLAKOID 1D, CHLOROPLASTIC	16.31	13.74	22.91	6.88	3.09	5.54	3.91	5.61
Zosma01g08920.v3.1	(1 of 1) K16198 - 14-3-3 protein gamma/eta (YWHAG_H)	140.04	142.67	200.18	229.17	424.01	493.44	413.58	424.22
Zosma01g08960.v3.1	(1 of 1) PTHR38372:SF1 - DENTIN SIALOPHOSPHOPROTEIN-LIKE PROTEIN	23.78	20.49	23.69	18	6.37	8.16	7.9	6.81
Zosma01g08970.v3.1	(1 of 1) 1.4.3.5//5.1.99.6 - Pyridoxal 5'-phosphate synthase / Pyridoxine (pyridoxamine)phosphate oxidase // NAD(P)H-hydrate epimerase / NAD(P)HX epimerase	58.79	55.82	61.27	61.33	23	23.68	23.98	21.97
Zosma01g08980.v3.1	(1 of 1) PTHR20961//PTHR20961:SF33 - GLYCOSYLTRANSFERASE // SUBFAMILY NOT NAMED	23.49	54.63	19.85	26.45	172.76	146.07	171.33	145.57
Zosma01g08990.v3.1	(1 of 3) K01674 - carbonic anhydrase (cah)	0.74	1.49	11.73	0.65	11.1	8.04	15.2	18.41
Zosma01g09000.v3.1	(1 of 3) K01674 - carbonic anhydrase (cah)	0.44	0.8	6.48	0	6.93	4.83	7.67	11.67
Zosma01g09010.v3.1	(1 of 2) PTHR11969//PTHR11969:SF19 - MAX DIMERIZATION, MAD // SUBFAMILY NOT NAMED	0.09	0.09	0.08	0	1.31	1.94	0.75	1.75
Zosma01g09030.v3.1	(1 of 1) PF14647 - FAM91 N-terminus (FAM91_N)	67.46	57.68	67.54	45.07	14.65	13.35	13.58	10.76
Zosma01g09040.v3.1	(1 of 1) K00773 - queuine tRNA-ribosyltransferase [EC:2.4.2.29] (tgt, QTRT1)	0.87	0.88	0.71	1.69	1.95	2.03	2.18	2.15
Zosma01g09050.v3.1	(1 of 7) PF05340 - Protein of unknown function (DUF740) (DUF740)	5.14	15.65	6.45	6.68	29.64	30.11	55.14	36.75
Zosma01g09080.v3.1	(1 of 1) PTHR11695//PTHR11695:SF408 - ALCOHOL DEHYDROGENASE RELATED // SUBFAMILY NOT NAMED	1.82	1.72	2.02	5.35	5.34	8.29	5.24	6.05
Zosma01g09120.v3.1	(1 of 3) 2.5.1.54 - 3-deoxy-7-phosphoheptulonate synthase / Phospho-2-oxo-3-deoxyheptonate aldolase	24.25	31.87	13.15	10.66	63.03	94.56	134.19	143.59
Zosma01g09130.v3.1	(1 of 1) PTHR12320//PTHR12320:SF9 - PROTEIN PHOSPHATASE 2C // PROTEIN PHOSPHATASE 2C 62-RELATED	38.11	48.15	40.42	77.31	25.49	22.35	17.83	15.7
Zosma01g09140.v3.1	(1 of 2) PTHR19139:SF158 - AQUAPORIN PIP2-4-RELATED	0	0	0	0	7.29	65.1	92.27	25.63
Zosma01g09170.v3.1	(1 of 1) PTHR12202//PTHR12202:SF0 - UNCHARACTERIZED // PROTEIN F58B3.4	25.46	19.72	25.68	25.29	5.48	5.11	7.07	6.07
Zosma01g09190.v3.1	-	7.43	6.82	9.86	15.67	4.05	0.68	1.18	2
Zosma01g09220.v3.1	(1 of 2) PTHR10791//PTHR10791:SF28 - RAG1-ACTIVATING PROTEIN 1 // BIDIRECTIONAL SUGAR TRANSPORTER SWEET3	0	0	0	0	2.16	1.73	6.19	2.23
Zosma01g09230.v3.1	(1 of 2) PTHR10791:SF28 - BIDIRECTIONAL SUGAR TRANSPORTER SWEET3	0	0	0	0	7.55	11.3	3.19	12.05
Zosma01g09250.v3.1	(1 of 2) PTHR23315//PTHR23315:SF66 - BETA CATENIN-RELATED ARMADILLO REPEAT-CONTAINING // CELLULOSE SYNTHASE-INTERACTIVE PROTEIN 1	5.03	6.75	2.9	1.32	11.02	11.16	8.28	11.49
Zosma01g09270.v3.1	(1 of 3) 6.3.5.4 - Asparagine synthase (glutamine-hydrolyzing) / Glutamine-dependent asparagine synthetase	25.94	11.03	73.65	118.57	9.49	8.65	15.77	8.93
Zosma01g09290.v3.1	(1 of 1) PTHR11614//PTHR11614:SF97 - PHOSPHOLIPASE-RELATED // SUBFAMILY NOT NAMED	2.51	3.27	2.15	2.01	11.56	13.62	11.5	13.47
Zosma01g09300.v3.1	(1 of 2) PTHR32295:SF9 - IQ-DOMAIN 9 PROTEIN	10.63	15.63	10.17	6.26	45.46	70.14	58.01	53.14
Zosma01g09330.v3.1	-	569.19	589.37	634.04	928.78	35.03	19.98	35.02	22.81
Zosma01g09340.v3.1	(1 of 1) PF09585 - Conserved hypothetical protein (Lin0512_fam) (Lin0512_fam)	1143.76	930.16	1177.97	1637.06	274.31	221.26	293.56	196.24
Zosma01g09350.v3.1	(1 of 4) PTHR32285//PTHR32285:SF15 - FAMILY NOT NAMED // PROTEIN TRICHOME BIREFRINGENCE-LIKE 37-RELATED	30.82	46.83	35.25	30.13	167.07	228.72	220.84	191.84
Zosma01g09360.v3.1	(1 of 1) PTHR23315:SF131 - ARMADILLO/BETA-CATENIN-LIKE REPEAT-CONTAINING PROTEIN	0.16	0	0.07	0.15	0.34	1.54	1.34	0.64
Zosma01g09380.v3.1	(1 of 2) PTHR32227//PTHR32227:SF85 - FAMILY NOT NAMED // GLYCOSYL HYDROLASES FAMILY PROTEIN	0.25	0.31	0.06	0.06	1.34	1.84	0.98	1.06
Zosma01g09390.v3.1	(1 of 1) K13425 - WRKY transcription factor 22 (WRKY22)	0.14	0.07	0	0	0.19	0.84	0.31	0.21
Zosma01g09400.v3.1	(1 of 1) PTHR11972//PTHR11972:SF69 - NADPH OXIDASE // RESPIRATORY BURST OXIDASE HOMOLOG PROTEIN F-RELATED	0.37	0.51	0.42	0.22	0.95	1.56	4.19	2.72
Zosma01g09410.v3.1	-	0.51	1.36	0.76	0.76	2.4	2.32	1.46	3.01
Zosma01g09480.v3.1	(1 of 1) PTHR10460//PTHR10460:SF13 - ABL INTERACTOR // SUBFAMILY NOT NAMED	76.66	62.18	69.83	119.5	3.37	0	11.12	5.48
Zosma01g09520.v3.1	(1 of 3) PTHR10706//PTHR10706:SF127 - F-BOX FAMILY PROTEIN // SUBFAMILY NOT NAMED	2.98	4.67	3.01	0.64	15.31	20.42	13.85	13.16
Zosma01g09530.v3.1	-	15.04	10.13	15.53	16.6	5.12	4.56	4.26	3.8
Zosma01g09560.v3.1	(1 of 1) PTHR31194//PTHR31194:SF16 - SHN SHINE , DNA BINDING / TRANSCRIPTION FACTOR // SUBFAMILY NOT NAMED	43.47	35.24	47.08	45.36	7.21	6.96	7.28	5.22
Zosma01g09610.v3.1	(1 of 3) PTHR22849:SF4 - U-BOX DOMAIN-CONTAINING PROTEIN 43-RELATED	6.51	5.4	4.94	2.11	1.46	0	1.22	0.13
Zosma01g09630.v3.1	(1 of 7) K04077 - chaperonin GroEL (groEL, HSPD1)	75.49	61.52	75.37	70.65	22.38	28.98	29.81	23.28
Zosma01g09640.v3.1	(1 of 64) 5.2.1.8 - Peptidylprolyl isomerase / Rotamase	9.74	8.4	12.8	7.54	2.29	6.75	3.66	4.85
Zosma01g09650.v3.1	(1 of 1) PTHR31989:SF8 - GENOMIC DNA, CHROMOSOME 3, P1 CLONE: MIG5	17.88	10	22.3	16.34	0.9	0.24	0.56	0.55
Zosma01g09670.v3.1	(1 of 1) PTHR24223//PTHR24223:SF189 - FAMILY NOT NAMED // ABC TRANSPORTER C FAMILY MEMBER 5	111.24	103.93	114.01	64.97	49	42.8	36.84	40.03
Zosma01g09690.v3.1	(1 of 1) K12824 - transcription elongation regulator 1 (TCERG1, CA150)	43.86	41.8	42.54	36	15.33	14.99	16.02	15.46
Zosma01g09710.v3.1	(1 of 3) PTHR23423//PTHR23423:SF35 - ORGANIC SOLUTE TRANSPORTER-RELATED // SUBFAMILY NOT NAMED	4.72	4.23	4.74	5.86	2.1	1.8	2.95	2.28
Zosma01g09730.v3.1	(1 of 3) PTHR11802:SF31 - SERINE CARBOXYPEPTIDASE-LIKE 34	17.64	21.52	9.96	13.41	60.99	80.43	102.78	50.34
Zosma01g09740.v3.1	(1 of 2) K02889 - large subunit ribosomal protein L21e (RP-L21e, RPL21)	768.55	678.06	866.73	928.59	229.2	280.44	301.25	214.06
Zosma01g09790.v3.1	(1 of 21) KOG1427 - Uncharacterized conserved protein, contains RCC1 domain	41.74	40.23	43.32	55.92	21.25	23.06	20.95	19.82
Zosma01g09880.v3.1	(1 of 6) K13464 - jasmonate ZIM domain-containing protein (JAZ)	144.39	136.77	155.82	192.34	25.98	19.99	25.51	20.55
Zosma01g09930.v3.1	(1 of 6) PTHR10219//PTHR10219:SF28 - GLYCOLIPID TRANSFER PROTEIN-RELATED // SUBFAMILY NOT NAMED	1.74	2.56	2	0.34	14.27	12.08	11.81	17.83
Zosma01g09960.v3.1	(1 of 1) PTHR11814//PTHR11814:SF93 - SULFATE TRANSPORTER // SULFATE TRANSPORTER 3.3-RELATED	287.59	202.53	359.28	123.38	33.78	7.71	24.14	11.87
Zosma01g09980.v3.1	(1 of 2) PTHR11751//PTHR11751:SF393 - SUBGROUP I AMINOTRANSFERASE RELATED // SUBFAMILY NOT NAMED	0.68	0.05	0	0.15	13.18	38.49	21.35	13.99
Zosma01g10020.v3.1	(1 of 40) PF03168 - Late embryogenesis abundant protein (LEA_2)	0	0	0	0	0.2	0.3	0.2	1.43
Zosma01g10040.v3.1	(1 of 40) PF02519 - Auxin responsive protein (Auxin_inducible)	0.53	1.04	3.63	0	65.14	73.73	53.65	76.82
Zosma01g10100.v3.1	-	3.56	7.19	1.68	5.66	15.82	18.03	10.69	18.71
Zosma01g10110.v3.1	(1 of 2) 2.3.1.179 - Beta-ketoacyl-[acyl-carrier-protein] synthase II / KASII	50.92	57.25	53.44	47.14	25.68	26.07	25.09	23.56
Zosma01g10130.v3.1	(1 of 14) PTHR11599:SF63 - PROTEASOME SUBUNIT BETA TYPE	0.74	0.2	0.72	0.41	0	0	0.15	0.12
Zosma01g10140.v3.1	(1 of 5) PTHR31707//PTHR31707:SF3 - FAMILY NOT NAMED // PECTINESTERASE/PECTINESTERASE INHIBITOR 13-RELATED	0	0	0	0	6.29	5.19	5.67	4.51
Zosma01g10150.v3.1	(1 of 1) K11858 - ubiquitin carboxyl-terminal hydrolase 48 [EC:3.4.19.12] (USP48)	46.24	40.85	48.22	39.31	14.9	15.32	13.95	14.81
Zosma01g10160.v3.1	(1 of 5) KOG1397 - Ca2+/H+ antiporter VCX1 and related proteins	2.65	6.91	3.82	2.92	22.92	21.77	23.03	22.81
Zosma01g10200.v3.1	(1 of 1) K03627 - putative transcription factor (MBF1)	1005.6	1020.95	1136.81	1367.97	334.88	303.59	406.77	299.66
Zosma01g10210.v3.1	(1 of 5) PTHR27001//PTHR27001:SF83 - FAMILY NOT NAMED // LRR RECEPTOR-LIKE SERINE/THREONINE-PROTEIN KINASE MRH1-RELATED	0.07	0.1	0.18	0.13	0.43	0.4	1.37	0.09
Zosma01g10220.v3.1	(1 of 694) 2.7.11.1 - Non-specific serine/threonine protein kinase / Threonine-specific protein kinase	15.24	15.37	8.3	7.99	108.56	90.56	71.9	75.16
Zosma01g10230.v3.1	-	25.59	34.28	15.43	5.91	318.79	251.66	317.5	314.52
Zosma01g10250.v3.1	(1 of 28) K04733 - interleukin-1 receptor-associated kinase 4 (IRAK4)	11.46	7.5	6.24	7.66	55.69	52.14	69.79	64.82
Zosma01g10260.v3.1	-	226.06	194.91	209.93	208.17	40.28	17.22	23.36	22.84
Zosma01g10270.v3.1	(1 of 1) PTHR23163//PTHR23163:SF0 - RING FINGER PROTEIN-RELATED // E3 UBIQUITIN-PROTEIN LIGASE BRE1	43.77	36.45	43.45	71.41	14.71	17.51	11.56	10.86
Zosma01g10300.v3.1	(1 of 2) PTHR11909:SF146 - CASEIN KINASE-LIKE PROTEIN	204.27	175.82	213.27	174.3	82.61	79.8	76.29	78.52
Zosma01g10310.v3.1	(1 of 3) PTHR12542//PTHR12542:SF27 - EXOCYST COMPLEX PROTEIN EXO70 // EXOCYST SUBUNIT EXO70 FAMILY PROTEIN D3-RELATED	3.02	1.66	0.67	0.61	9.55	10.85	11.22	10.29
Zosma01g10330.v3.1	(1 of 2) PTHR21229//PTHR21229:SF15 - LUNG SEVEN TRANSMEMBRANE RECEPTOR // LUNG SEVEN TRANSMEMBRANE RECEPTOR-LIKE PROTEIN	25.44	34.9	21.84	11.23	45.96	55.25	47.09	45.03
Zosma01g10340.v3.1	(1 of 1) PTHR10108//PTHR10108:SF817 - METHYLTRANSFERASE // METHYLTRANSFERASE PMT4-RELATED	0.25	0.29	0.17	0.03	2.02	10.69	6.56	2.81
Zosma01g10430.v3.1	(1 of 1) 6.3.4.3 - Formate--tetrahydrofolate ligase / Tetrahydrofolic formylase	9.14	19.06	8.09	4.92	27.78	43.35	47.37	28.82
Zosma01g10440.v3.1	(1 of 1) PTHR24347//PTHR24347:SF193 - SERINE/THREONINE-PROTEIN KINASE // SUBFAMILY NOT NAMED	4.22	6.56	4.67	6.54	19.32	22.11	23.44	18.39
Zosma01g10460.v3.1	(1 of 37) PF00582 - Universal stress protein family (Usp)	0	0	0	0	4.03	8.66	1.82	11.87
Zosma01g10470.v3.1	(1 of 2) PTHR11654//PTHR11654:SF153 - OLIGOPEPTIDE TRANSPORTER-RELATED // SUBFAMILY NOT NAMED	6.07	6.59	4	2.46	31.18	38.71	27.11	34.24
Zosma01g10480.v3.1	(1 of 3) PTHR10566:SF59 - SERINE/THREONINE-PROTEIN KINASE ABKD-RELATED	51.78	47.13	54.25	35.3	16.21	13.99	14.71	15.45
Zosma01g10490.v3.1	-	0	0	0	0	1.09	2.11	0.59	17.79
Zosma01g10510.v3.1	(1 of 1) PF00076//PF05383//PF08777 - RNA recognition motif. (a.k.a. RRM, RBD, or RNP domain) (RRM_1) // La domain (La) // RNA binding motif (RRM_3)	14.73	13.67	13.93	25.86	2.72	3.11	3.48	3.2
Zosma01g10520.v3.1	(1 of 7) KOG0149 - Predicted RNA-binding protein SEB4 (RRM superfamily)	56.8	41.96	65.3	36.91	10.69	11.06	12.14	7.64
Zosma01g10540.v3.1	(1 of 1) PF01535//PF13041//PF13431 - PPR repeat (PPR) // PPR repeat family (PPR_2) // Tetratricopeptide repeat (TPR_17)	1.23	1.14	1.43	0.46	0.29	0.53	0.6	0.2
Zosma01g10550.v3.1	(1 of 40) PF01535//PF13041//PF13812 - PPR repeat (PPR) // PPR repeat family (PPR_2) // Pentatricopeptide repeat domain (PPR_3)	1.18	1.16	2.15	1.4	0.3	0.86	0.39	0.48
Zosma01g10560.v3.1	(1 of 6) PF13578 - Methyltransferase domain (Methyltransf_24)	23.48	36.15	23.94	9.57	109.62	109.92	115.7	106.5
Zosma01g10590.v3.1	(1 of 6) PF13578 - Methyltransferase domain (Methyltransf_24)	0.08	0.41	2.38	0	4.23	11.38	11.4	10.96
Zosma01g10610.v3.1	(1 of 2) K12345 - 3-oxo-5-alpha-steroid 4-dehydrogenase 3 (SRD5A3)	18.54	29.23	22.91	27.72	6.26	6.58	5.26	5.03
Zosma01g10620.v3.1	(1 of 2) K12345 - 3-oxo-5-alpha-steroid 4-dehydrogenase 3 (SRD5A3)	22.21	45.04	22.44	14.87	5.16	3.79	5.62	3.44
Zosma01g10640.v3.1	(1 of 1) PTHR31374//PTHR31374:SF34 - FAMILY NOT NAMED // F6F9.11 PROTEIN-RELATED	1.19	0.71	1.03	1.5	17.7	10.6	17.68	6.59
Zosma01g10660.v3.1	-	87.59	94.92	74.91	53.24	184.3	235.59	218.91	184.47
Zosma01g10670.v3.1	(1 of 1) PTHR23354:SF67 - TLD-DOMAIN CONTAINING NUCLEOLAR PROTEIN	29.02	26.21	28.91	22.22	6.23	6	7.54	7.22
Zosma01g10690.v3.1	(1 of 5) PF04193 - PQ loop repeat (PQ-loop)	6.25	2.44	0.08	0.51	0.99	7.51	4.5	9
Zosma01g10720.v3.1	-	38.38	35.96	36.46	41.74	13.05	13.15	9.97	12.36
Zosma01g10770.v3.1	(1 of 3) PTHR12300//PTHR12300:SF26 - HVA22-LIKE PROTEINS // HVA22-LIKE PROTEIN G-RELATED	0	0	0	0	1.85	15.19	23.23	9.41
Zosma01g10790.v3.1	(1 of 1) PTHR24015:SF364 - ATPASE EXPRESSION PROTEIN 3	11.29	9.62	9.24	6.07	5.02	4.88	5.47	4.98
Zosma01g10810.v3.1	(1 of 2) PTHR10585:SF34 - ER LUMEN PROTEIN RETAINING RECEPTOR-LIKE PROTEIN	1.62	1.59	2.44	0.66	0.59	0.26	0.47	0.18
Zosma01g10860.v3.1	(1 of 2) PTHR18896//PTHR18896:SF15 - PHOSPHOLIPASE D // SUBFAMILY NOT NAMED	28.42	39.14	25.87	17.55	91.33	81.83	82.15	99.07
Zosma01g10870.v3.1	(1 of 1) PTHR24096:SF186 - 4-COUMARATE--COA LIGASE-LIKE 2-RELATED	19.88	31.33	13.51	13.25	265.29	237.13	302.14	248.43
Zosma01g10900.v3.1	(1 of 6) K14500 - BR-signaling kinase (BSK)	24.6	24.24	27.6	26.26	9.19	10.76	12.29	10.87
Zosma01g10930.v3.1	(1 of 1) K08874 - transformation/transcription domain-associated protein (TRRAP)	55.05	49.52	49.15	20.75	15.3	12.52	13.69	11.17
Zosma01g10940.v3.1	(1 of 5) PF10536 - Plant mobile domain (PMD)	17.57	17.03	14.52	13.02	8.09	11.38	4.15	9.7
Zosma01g10950.v3.1	(1 of 6) PF03101//PF04434//PF10551 - FAR1 DNA-binding domain (FAR1) // SWIM zinc finger (SWIM) // MULE transposase domain (MULE)	1.91	2.72	4.84	5.82	0.94	1.68	0.49	0.87
Zosma01g10970.v3.1	(1 of 3) PTHR24361//PTHR24361:SF253 - MITOGEN-ACTIVATED KINASE KINASE KINASE // SUBFAMILY NOT NAMED	51.3	38.94	48.9	25.34	10.87	10.34	10.05	10.88
Zosma01g11020.v3.1	(1 of 1) K03457 - nucleobase:cation symporter-1, NCS1 family (TC.NCS1)	0.95	1.36	1.02	0.78	5.07	8.23	6.95	7.6
Zosma01g11030.v3.1	-	5.15	8.89	6.08	3.77	100.13	132.03	132.78	90.06
Zosma01g11040.v3.1	(1 of 1) PF00076//PF00641 - RNA recognition motif. (a.k.a. RRM, RBD, or RNP domain) (RRM_1) // Zn-finger in Ran binding protein and others (zf-RanBP)	66.21	53.31	69	115.38	19	18.81	22.3	19.24
Zosma01g11050.v3.1	(1 of 2) PTHR34568:SF2 - DNA BINDING PROTEIN	9.86	8.07	7.56	10.6	1.5	1.9	2.29	1.55
Zosma01g11070.v3.1	(1 of 2) 3.4.22.15 - Cathepsin L	13.27	16.63	14.6	17.7	0.84	0.33	0.47	0.54
Zosma01g11090.v3.1	(1 of 1) 1.1.99.5 - Transferred entry: 1.1.5.3	12.17	12.91	8.42	8.4	21.78	22.57	16.68	18.11
Zosma01g11100.v3.1	(1 of 1) PTHR22814//PTHR22814:SF113 - COPPER TRANSPORT PROTEIN ATOX1-RELATED // HEAVY-METAL-ASSOCIATED DOMAIN-CONTAINING PROTEIN-RELATED	300.7	362.23	186.07	376.15	1454.46	1221.21	1506.51	1770.37
Zosma01g11160.v3.1	(1 of 20) PF14309 - Domain of unknown function (DUF4378) (DUF4378)	0	0.09	0	0	0.99	2.18	3.6	1.43
Zosma01g11170.v3.1	(1 of 16) PF03759 - PRONE (Plant-specific Rop nucleotide exchanger) (PRONE)	2.75	1.96	1.82	3.39	6.74	18.09	13.27	8.61
Zosma01g11180.v3.1	(1 of 2) K02153 - V-type H+-transporting ATPase subunit e (ATPeV0E, ATP6H)	0	0	0	0	16.75	19.06	0	16.27
Zosma01g11210.v3.1	(1 of 1) PF11016 - Protein of unknown function (DUF2854) (DUF2854)	10.12	11.33	12.2	18.54	1.98	2.11	4.06	3.03
Zosma01g11230.v3.1	(1 of 2) PTHR10165 - LIPID PHOSPHATE PHOSPHATASE	0	0	0.08	0	0.77	2.21	1.59	0.16
Zosma01g11250.v3.1	(1 of 1) K11374 - elongator complex protein 2 (ELP2)	21.06	20.54	25.83	17.08	3.3	5.22	6.87	5.8
Zosma01g11290.v3.1	-	32.66	31.77	33.89	55.95	11.93	13.65	12.6	11.96
Zosma01g11300.v3.1	-	0.23	0	0.21	0.21	16.63	31.48	112.11	33.84
Zosma01g11340.v3.1	(1 of 65) PF14009 - Domain of unknown function (DUF4228) (DUF4228)	0.84	1.57	1.69	0.41	3.07	3.28	4.83	6.69
Zosma01g11370.v3.1	(1 of 1) PF04844//PF13639 - Transcriptional repressor, ovate (Ovate) // Ring finger domain (zf-RING_2)	1.03	2.52	0.88	1.73	19.81	13.64	15.86	19.91
Zosma01g11390.v3.1	(1 of 49) 2.1.1.43 - Histone-lysine N-methyltransferase / Protein-lysine N-methyltransferase	0.33	0.32	0.91	0.15	1.62	1.52	0.68	2.02
Zosma01g11400.v3.1	(1 of 1) K02541 - DNA replication licensing factor MCM3 (MCM3)	18.35	18.91	22.28	31.62	3.95	3.84	3.93	4.65
Zosma01g11500.v3.1	(1 of 3) PTHR12161:SF13 - REGULATOR OF VPS4 ACTIVITY PROTEIN-RELATED	18.84	10.54	9.17	5.29	81.45	65.24	70.9	83.52
Zosma01g11520.v3.1	(1 of 2) PF14968 - Coiled coil protein 84 (CCDC84)	21.66	26.83	18.73	39.78	4.45	9.6	11.52	3.62
Zosma01g11530.v3.1	(1 of 2) PF14968 - Coiled coil protein 84 (CCDC84)	14.38	10.01	13.59	10.22	7.04	10.26	7.49	7.14
Zosma01g11600.v3.1	-	26.27	11.75	8.4	7.6	56.83	85.03	56.02	77.15
Zosma01g11610.v3.1	(1 of 6) KOG0513 - Ca2+-independent phospholipase A2	0.97	1.25	4.84	0.45	32.56	51.92	44.85	55.96
Zosma01g11650.v3.1	-	1.09	0.8	0.47	1.13	1.54	2.59	2.39	4.24
Zosma01g11670.v3.1	(1 of 1) PTHR23500:SF118 - PLASTIDIC GLUCOSE TRANSPORTER 4	6.13	11.84	5.46	4.39	15.46	18.7	17.62	21.38
Zosma01g11710.v3.1	(1 of 4) PTHR27005//PTHR27005:SF13 - FAMILY NOT NAMED // PROTEIN KINASE-LIKE PROTEIN-RELATED	86.71	101.37	60.28	64.38	272.38	266.24	321.26	293.9
Zosma01g11740.v3.1	(1 of 2) PTHR11817//PTHR11817:SF2 - PYRUVATE KINASE // PLASTIDIAL PYRUVATE KINASE 2	24.2	22.38	19.35	17.78	55	55.72	46.05	44.41
Zosma01g11750.v3.1	(1 of 1) PTHR10887:SF320 - P-LOOP CONTAINING NUCLEOSIDE TRIPHOSPHATE HYDROLASES SUPERFAMILY PROTEIN	0.46	0.67	0.77	0.33	2.89	2.63	2.36	2.9
Zosma01g11760.v3.1	(1 of 6) 3.4.24.12 - Envelysin / Sea-urchin-hatching proteinase	0.6	0.37	0.13	0.57	5.45	9.3	8.27	4.42
Zosma01g11820.v3.1	(1 of 1) 2.7.11.31 - [Hydroxymethylglutaryl-CoA reductase (NADPH)] kinase / Reductase kinase	66.31	57.77	67.93	62.16	29.38	27.93	28.88	24.43
Zosma01g11840.v3.1	(1 of 6) PF11331 - Probable zinc-ribbon domain (zinc_ribbon_12)	6.7	7.5	6.42	6.08	33.57	31.42	35.1	30.01
Zosma01g11850.v3.1	(1 of 2) KOG2111 - Uncharacterized conserved protein, contains WD40 repeats	1.93	1.76	1.19	1.72	7.52	7.91	5.42	6.25
Zosma01g11880.v3.1	(1 of 2) K08245 - phytepsin [EC:3.4.23.40] (E3.4.23.40)	115.19	290.56	98.62	98.29	577.69	658.08	594.89	575.23
Zosma01g11900.v3.1	-	48.81	52.75	51.75	49.28	22.28	23.64	23.15	18.78
Zosma01g11940.v3.1	(1 of 3) PTHR10891:SF605 - CALCIUM-BINDING PROTEIN CML25-RELATED	1.46	2.06	2.72	3.6	14.65	14.57	15.56	18.61
Zosma01g11970.v3.1	(1 of 1) PTHR32440:SF11 - INACTIVE PURPLE ACID PHOSPHATASE 16-RELATED	0.54	1.37	2.24	1.16	0	0	0	0
Zosma01g12030.v3.1	-	14.67	15.1	12.91	13.78	32.75	30.34	24.68	29.27
Zosma01g12040.v3.1	(1 of 2) PTHR22763//PTHR22763:SF44 - RING ZINC FINGER PROTEIN // E3 UBIQUITIN LIGASE	24.67	21.29	19.78	13.16	49.88	45.3	36	45.14
Zosma01g12070.v3.1	(1 of 1) PTHR11246//PTHR11246:SF11 - PRE-MRNA SPLICING FACTOR // SUBFAMILY NOT NAMED	0.71	2.29	0.26	0.47	2.63	3.01	3.35	3.74
Zosma01g12090.v3.1	(1 of 1) 2.7.1.151 - Inositol-polyphosphate multikinase / IpK2	13.6	17.93	11.45	10.88	56.79	60.43	47.5	62.87
Zosma01g12110.v3.1	(1 of 1) PTHR10891//PTHR10891:SF629 - EF-HAND CALCIUM-BINDING DOMAIN CONTAINING PROTEIN // SUBFAMILY NOT NAMED	21.04	32.07	27.87	14.17	158.27	226.54	176.99	167.34
Zosma01g12120.v3.1	(1 of 1) PTHR13833//PTHR13833:SF49 - FAMILY NOT NAMED // NHL REPEAT-CONTAINING PROTEIN 2	39.5	13.42	23.84	9.25	2.93	2.33	4.03	2.4
Zosma01g12130.v3.1	(1 of 2) PTHR33124//PTHR33124:SF12 - FAMILY NOT NAMED // TRANSCRIPTION FACTOR BHLH147-RELATED	12.31	17.16	9.02	15.57	38.16	36.34	27.65	27.42
Zosma01g12140.v3.1	(1 of 1) 2.7.1.6 - Galactokinase	5.67	13.21	4.3	2.68	22.57	27.21	21.52	23.19
Zosma01g12200.v3.1	(1 of 1) PTHR21011//PTHR21011:SF4 - MITOCHONDRIAL 28S RIBOSOMAL PROTEIN S6 // SUBFAMILY NOT NAMED	40.78	40.96	38.11	80.56	11.47	12.37	11.12	8.36
Zosma01g12250.v3.1	(1 of 1) PTHR24057//PTHR24057:SF10 - GLYCOGEN SYNTHASE KINASE-3 ALPHA // SUBFAMILY NOT NAMED	164.94	228.58	145.79	123.56	321.65	334.52	300.62	299.09
Zosma01g12260.v3.1	(1 of 694) 2.7.11.1 - Non-specific serine/threonine protein kinase / Threonine-specific protein kinase	0	0	0.08	0	0.56	0.08	0.5	0.25
Zosma01g12280.v3.1	(1 of 1) PTHR11964//PTHR11964:SF16 - S-ADENOSYLMETHIONINE SYNTHETASE // S-ADENOSYLMETHIONINE SYNTHASE 4	816.51	1048.95	647.11	612.5	3514.38	2824.07	2723.46	3498.21
Zosma01g12300.v3.1	(1 of 4) PTHR27001//PTHR27001:SF177 - FAMILY NOT NAMED // F11A17.22 PROTEIN-RELATED	70.16	102.3	64.88	43.48	214.1	197.34	180.61	155.46
Zosma01g12320.v3.1	-	132.22	135.14	157.08	156.26	10.33	1.73	10.82	3.24
Zosma01g12380.v3.1	(1 of 2) PTHR31100//PTHR31100:SF14 - FAMILY NOT NAMED // AT-HOOK MOTIF NUCLEAR LOCALIZED PROTEIN 21-RELATED	14.34	16.23	11.39	4.83	57.17	71.13	57.86	52.34
Zosma01g12400.v3.1	(1 of 1) K15746 - beta-carotene 3-hydroxylase (crtZ)	11.77	15.01	9.45	8.9	25.46	25.73	20.9	31.21
Zosma01g12440.v3.1	(1 of 1) PTHR31985//PTHR31985:SF11 - FAMILY NOT NAMED // ETHYLENE-RESPONSIVE TRANSCRIPTION FACTOR ERF035	0.95	0.47	0.41	0	6.96	22.06	7.6	14.5
Zosma01g12500.v3.1	-	0	0	0	0	1.29	1.07	1.93	0.19
Zosma01g12510.v3.1	(1 of 1) PTHR12375:SF18 - LUC7-LIKE PROTEIN 3	199.33	161.98	218.77	220.28	37.12	49.37	46.78	34.01
Zosma01g12560.v3.1	(1 of 3) K00759 - adenine phosphoribosyltransferase (APRT, apt)	0	0.21	0	0.19	1.64	2.19	0	1.02
Zosma01g12590.v3.1	-	0.17	0.14	0.16	0.08	0.02	0.04	0	0
Zosma01g12600.v3.1	-	19.48	8.6	20.92	13.3	5.69	6.6	10	7.43
Zosma01g12610.v3.1	(1 of 3) K01087 - trehalose 6-phosphate phosphatase (otsB)	7.89	0.52	1.07	0.2	35.43	67.08	13.56	43.91
Zosma01g12660.v3.1	(1 of 1) PTHR11132:SF136 - GDP-MANNOSE TRANSPORTER GONST3	1.63	2.67	0.93	1.76	5.77	7.32	8.08	6.24
Zosma01g12680.v3.1	(1 of 1) PTHR12411//PTHR12411:SF357 - CYSTEINE PROTEASE FAMILY C1-RELATED // SUBFAMILY NOT NAMED	0.21	0.28	0	0.07	3.05	7.98	2.7	5.78
Zosma01g12700.v3.1	(1 of 1) PTHR10687//PTHR10687:SF15 - SECRETORY CARRIER-ASSOCIATED MEMBRANE PROTEIN SCAMP // SECRETORY CARRIER-ASSOCIATED MEMBRANE PROTEIN 4	23.73	29.13	19.52	14.77	40.64	45.35	37.42	37.45
Zosma01g12720.v3.1	(1 of 1) PTHR23500:SF110 - D-XYLOSE-PROTON SYMPORTER-LIKE 1-RELATED	45.98	66.33	37.74	19.67	160.94	181.86	161.98	167.66
Zosma01g12750.v3.1	(1 of 6) 3.2.1.58 - Glucan 1,3-beta-glucosidase / Exo-1,3-beta-glucosidase	26.83	23.08	21.89	21.58	11.52	10.06	6.93	13.23
Zosma01g12790.v3.1	(1 of 1) PTHR31174 - SEED MATURATION FAMILY PROTEIN	993.88	743.78	1165.03	1635.59	44.67	11	45.92	16.55
Zosma01g12810.v3.1	(1 of 1) K15272//K16290 - solute carrier family 35 (UDP-sugar transporter), member A1/2/3 (SLC35A1_2_3) // xylem cysteine proteinase [EC:3.4.22.-] (XCP)	5.39	9.83	5.34	4.48	14.77	20.66	17.7	17.62
Zosma01g12820.v3.1	(1 of 1) PTHR13501//PTHR13501:SF0 - CHLOROPLAST 50S RIBOSOMAL PROTEIN L22-RELATED // 50S RIBOSOMAL PROTEIN L22, CHLOROPLASTIC	17.46	19.67	18.91	16.54	7.4	3.98	9.43	5.7
Zosma01g12850.v3.1	(1 of 3) PTHR10108//PTHR10108:SF844 - METHYLTRANSFERASE // METHYLTRANSFERASE PMT21-RELATED	1.1	1.86	1.41	2.04	3.77	8.54	5.65	3.88
Zosma01g12950.v3.1	(1 of 1) K03086 - RNA polymerase primary sigma factor (SIG1, rpoD)	0.15	0.05	0.08	0	0.35	0.12	0.34	0.61
Zosma01g12960.v3.1	(1 of 1) 2.3.1.196 - Benzyl alcohol O-benzoyltransferase	1.82	2.45	2.7	1.57	11.07	30.09	28.24	27.11
Zosma01g12990.v3.1	(1 of 1) K12734 - peptidyl-prolyl cis-trans isomerase-like 3 [EC:5.2.1.8] (PPIL3)	55.91	60.04	65.97	88.99	21.76	25.59	30.19	32.57
Zosma01g13000.v3.1	(1 of 1) PF10693 - Protein of unknown function (DUF2499) (DUF2499)	141.95	159.63	143.24	124.13	42.72	49.27	67.46	42.36
Zosma01g13010.v3.1	-	105.39	94.66	110.02	78.75	41.66	40.7	41.46	35.66
Zosma01g13020.v3.1	(1 of 2) PTHR31500//PTHR31500:SF7 - FAMILY NOT NAMED // AT HOOK MOTIF DNA-BINDING FAMILY PROTEIN-RELATED	19.18	28.97	13.61	11.54	82.41	124.75	100.45	98.72
Zosma01g13080.v3.1	(1 of 1) PTHR14898//PTHR14898:SF2 - ENHANCER OF POLYCOMB // ENHANCER OF POLYCOMB-LIKE TRANSCRIPTION FACTOR PROTEIN	27.45	22.57	28.03	23.67	7.77	6.98	8.44	7.14
Zosma01g13090.v3.1	(1 of 7) PTHR31080:SF2 - F23N19.14-RELATED	0.86	0.34	0.45	1.25	2.84	3.9	3.64	3.38
Zosma01g13100.v3.1	(1 of 1) K09553 - stress-induced-phosphoprotein 1 (STIP1)	683.46	599.41	741.7	614.01	204.04	243.64	239.86	197.95
Zosma01g13140.v3.1	(1 of 2) PTHR32263//PTHR32263:SF4 - FAMILY NOT NAMED // INACTIVE POLY [ADP-RIBOSE] POLYMERASE RCD1-RELATED	94.31	82.17	96.79	83.96	34.74	35.89	34.35	28.07
Zosma01g13160.v3.1	(1 of 3) PTHR10694//PTHR10694:SF33 - JUMONJI DOMAIN CONTAINING PROTEIN // TRANSCRIPTION FACTOR JUMONJI (JMJ) FAMILY PROTEIN / ZINC FINGER (C5HC2 TYPE) FAMILY PROTEIN	8.14	9.06	8.59	7.29	2.19	2.24	2.21	1.8
Zosma01g13290.v3.1	-	11.08	16.75	7.94	13.03	5.49	2.24	3.6	2.77
Zosma01g13300.v3.1	(1 of 3) PTHR10366//PTHR10366:SF428 - NAD DEPENDENT EPIMERASE/DEHYDRATASE // SUBFAMILY NOT NAMED	104.79	105.92	43.62	43.32	409.82	302.43	377.52	406.44
Zosma01g13310.v3.1	(1 of 1) KOG4646 - Uncharacterized conserved protein, contains ARM repeats	20.75	34.71	26.6	58.26	8.43	8.27	9.93	7.55
Zosma01g13340.v3.1	(1 of 2) PTHR24089//PTHR24089:SF341 - FAMILY NOT NAMED // MITOCHONDRIAL CARNITINE/ACYLCARNITINE CARRIER-LIKE PROTEIN	3.47	10.99	4.65	3.37	14.1	30.49	34.51	17.5
Zosma01g13390.v3.1	-	58.24	52.02	61.89	89.6	18.45	21.28	17.62	17.09
Zosma01g13460.v3.1	(1 of 8) PTHR11945//PTHR11945:SF156 - MADS BOX PROTEIN // MADS-BOX PROTEIN-RELATED	7.45	1.84	2.95	3.27	10.89	13.98	6.53	15.09
Zosma01g13490.v3.1	-	168.09	162.47	164.38	254.42	89.98	75.56	76.72	83.38
Zosma01g13510.v3.1	(1 of 1) PF09402 - Man1-Src1p-C-terminal domain (MSC)	18.47	20.45	20.63	26.98	9.91	10.25	9.52	11.24
Zosma01g13570.v3.1	(1 of 2) PTHR23155//PTHR23155:SF516 - LEUCINE-RICH REPEAT-CONTAINING PROTEIN // PLANT INTRACELLULAR RAS-GROUP-RELATED LRR PROTEIN 1-RELATED	0.1	0.14	0.08	0.05	0.58	1.39	1.36	0.91
Zosma01g13730.v3.1	-	2.08	2.07	3.56	3.2	25.17	47.98	30.55	40.08
Zosma01g13780.v3.1	-	0	1.1	0	0	6.82	7.3	28.93	79.71
Zosma01g13950.v3.1	(1 of 2) PTHR31662:SF6 - DNA-BINDING STOREKEEPER PROTEIN-RELATED TRANSCRIPTIONAL REGULATOR	18.56	22.51	16.62	14.99	35.86	36.3	37.47	41.29
Zosma01g13970.v3.1	(1 of 2) K14564 - nucleolar protein 56 (NOP56)	64.59	54.69	71.11	50.84	21.81	30.81	29.9	25.74
Zosma01g13980.v3.1	(1 of 2) K14564 - nucleolar protein 56 (NOP56)	52.75	47.73	53.97	54.15	13.43	14.82	17.1	14.34
Zosma01g14050.v3.1	-	285.46	322.55	266.67	244.23	825.66	781.97	717.8	739.86
Zosma01g14070.v3.1	-	12.77	4.72	2.69	4.4	0.4	0.29	0.42	0.34
Zosma01g14460.v3.1	(1 of 14) PF00078//PF03732 - Reverse transcriptase (RNA-dependent DNA polymerase) (RVT_1) // Retrotransposon gag protein (Retrotrans_gag)	1.11	0.69	0.56	0.08	0.24	0.23	0.02	0.1
Zosma01g14620.v3.1	-	32.47	27.43	30.56	21.55	13.54	14.13	12.61	12.21
Zosma01g14660.v3.1	(1 of 1) PTHR24056//PTHR24056:SF181 - CELL DIVISION PROTEIN KINASE // PLASTID-LIPID-ASSOCIATED PROTEIN 14, CHLOROPLASTIC-RELATED	14.34	12.79	17.1	15.61	5.29	4.77	3.98	4.41
Zosma01g14670.v3.1	(1 of 2) PTHR13793:SF5 - HISTONE-LYSINE N-METHYLTRANSFERASE ATX4-RELATED	23.56	22.45	25.53	18.28	10.88	9.74	8.88	8.83
Zosma01g14700.v3.1	(1 of 6) PTHR10219//PTHR10219:SF28 - GLYCOLIPID TRANSFER PROTEIN-RELATED // SUBFAMILY NOT NAMED	13.06	29.47	8.66	9.49	318.21	380.54	270.46	334.4
Zosma01g14710.v3.1	-	31.82	24.29	28.92	34.08	2.11	3.17	4.07	5.05
Zosma01g14760.v3.1	-	0.77	0.24	0.84	0.15	0.05	0.07	0	0.1
Zosma01g14870.v3.1	(1 of 5) K16223 - protein FLOWERING LOCUS T (FT)	14.97	15.43	17.21	16.1	6.19	8.97	7.79	8.37
Zosma01g14900.v3.1	(1 of 1) KOG0624 - dsRNA-activated protein kinase inhibitor P58, contains TPR and DnaJ domains	7.97	8.99	5.24	3.86	11.99	13.39	13.01	14.93
Zosma01g14940.v3.1	(1 of 3) PTHR22953//PTHR22953:SF33 - ACID PHOSPHATASE RELATED // SUBFAMILY NOT NAMED	2.49	1.91	1.08	4.19	4.37	3.76	6.69	5.3
Zosma01g15070.v3.1	(1 of 1) K12858 - ATP-dependent RNA helicase DDX23/PRP28 (DDX23, PRP28)	71.38	66.7	73.64	61.22	27.93	31.23	30.81	29.35
Zosma01g15080.v3.1	(1 of 1) 1.14.11.18 - Phytanoyl-CoA dioxygenase / Phytanoyl-CoA hydroxylase	8.64	9.31	6.75	6.27	69.57	100.28	69.4	77.33
Zosma01g15090.v3.1	(1 of 1) PTHR14795//PTHR14795:SF2 - HELICASE RELATED // SUBFAMILY NOT NAMED	11.27	15.17	10.95	4.93	43.77	48.81	34.8	42.75
Zosma01g15100.v3.1	(1 of 1) PTHR10516//PTHR10516:SF308 - PEPTIDYL-PROLYL CIS-TRANS ISOMERASE // PEPTIDYL-PROLYL CIS-TRANS ISOMERASE FKBP17-2, CHLOROPLASTIC-RELATED	0.6	0.89	0	0.69	2.29	5.44	3.74	5.77
Zosma01g15130.v3.1	(1 of 25) PF05078 - Protein of unknown function (DUF679) (DUF679)	0.26	1.2	0.37	0.12	7.74	15.74	17.74	14.52
Zosma01g15140.v3.1	(1 of 3) PTHR10891//PTHR10891:SF605 - EF-HAND CALCIUM-BINDING DOMAIN CONTAINING PROTEIN // CALCIUM-BINDING PROTEIN CML25-RELATED	0	0	0	0	20.89	10.61	3.34	23.63
Zosma01g15170.v3.1	-	30.82	28.3	29.86	22.09	8.76	8.05	10.7	6.99
Zosma01g15260.v3.1	(1 of 2) PTHR22811//PTHR22811:SF68 - TRANSMEMBRANE EMP24 DOMAIN-CONTAINING PROTEIN // SUBFAMILY NOT NAMED	129.67	167.39	121.67	116.23	275.29	325.55	260.5	280.27
Zosma01g15280.v3.1	(1 of 3) PTHR22763:SF88 - RING/U-BOX DOMAIN-CONTAINING PROTEIN	0.21	0	0	0	0.69	3.5	1.32	2.05
Zosma01g15310.v3.1	(1 of 3) 2.8.1.2 - 3-mercaptopyruvate sulfurtransferase	3.57	4.93	1.86	1.03	47.07	72.35	57.28	51.37
Zosma01g15410.v3.1	(1 of 245) PF03732 - Retrotransposon gag protein (Retrotrans_gag)	1.37	1.47	1.38	0.08	0.1	0.34	0.25	0.38
Zosma01g15440.v3.1	(1 of 4) K09646 - serine carboxypeptidase 1 [EC:3.4.16.-] (SCPEP1)	0.32	0	0.57	0.92	15.96	20.57	23.57	16.46
Zosma01g15520.v3.1	(1 of 18) PF00078//PF03732//PF13456 - Reverse transcriptase (RNA-dependent DNA polymerase) (RVT_1) // Retrotransposon gag protein (Retrotrans_gag) // Reverse transcriptase-like (RVT_3)	0.29	0.17	0.29	0	0	0	0.03	0.02
Zosma01g15550.v3.1	(1 of 7) PTHR13140//PTHR13140:SF384 - MYOSIN // MYOSIN-2	33.21	32.92	38.11	48.75	12.3	16.32	13.88	12.18
Zosma01g15570.v3.1	-	10.06	9.94	15.32	22.91	2.8	3.15	3.29	4.49
Zosma01g15860.v3.1	(1 of 3) PTHR22953//PTHR22953:SF33 - ACID PHOSPHATASE RELATED // SUBFAMILY NOT NAMED	2.85	2.61	1.64	6.27	6.86	6.11	8.49	8.29
Zosma01g15880.v3.1	(1 of 28) PF02701 - Dof domain, zinc finger (zf-Dof)	0.16	0.16	0	0	1.69	2.14	1.21	1.9
Zosma01g15950.v3.1	(1 of 19) PF14244 - gag-polypeptide of LTR copia-type (UBN2_3)	6.61	5.3	4.34	0.85	0	0	0.02	0.09
Zosma01g15990.v3.1	(1 of 158) PF00400 - WD domain, G-beta repeat (WD40)	19.1	13.59	14.64	4.34	5.41	4.79	4.68	5.67
Zosma01g16020.v3.1	(1 of 2) PTHR12565:SF108 - TRANSCRIPTION FACTOR PIF1	22.82	17.09	23.07	40.9	3.16	1.11	2.1	0.99
Zosma01g16040.v3.1	(1 of 1) K06874 - zinc finger protein (K06874)	70.23	66.88	75.89	88.63	27.69	27.46	27.31	25.12
Zosma01g16180.v3.1	(1 of 1) PTHR14154//PTHR14154:SF20 - UPF0041 BRAIN PROTEIN 44-RELATED // SUBFAMILY NOT NAMED	2.27	17.06	12.25	2.04	14.91	11.35	21.54	37.61
Zosma01g16190.v3.1	-	208.54	177.72	221.01	338.84	34.42	24.1	47.73	27.51
Zosma01g16200.v3.1	(1 of 1) 2.7.7.1//2.7.7.18 - Nicotinamide-nucleotide adenylyltransferase / NMNAT // Nicotinate-nucleotide adenylyltransferase / Deamido-NAD(+) pyrophosphorylase	5.97	6.02	7.16	6.71	20.49	36.8	28.09	29.19
Zosma01g16220.v3.1	(1 of 2) PTHR13683//PTHR13683:SF248 - ASPARTYL PROTEASES // SUBFAMILY NOT NAMED	0.79	0.44	0.1	0.11	1.78	2.16	1.63	1.7
Zosma01g16250.v3.1	(1 of 1) K12593 - M-phase phosphoprotein 6, animal type (MPHOSPH6, MPP6)	46.96	39.99	56.68	50.81	16.56	18.45	19.68	13.35
Zosma01g16280.v3.1	(1 of 1) K08266 - G protein beta subunit-like (GBL)	55.41	50.28	54.1	46.21	18.55	26.69	23.24	21.28
Zosma01g16400.v3.1	(1 of 1) PTHR22883//PTHR22883:SF75 - ZINC FINGER DHHC DOMAIN CONTAINING PROTEIN // PALMITOYLTRANSFERASE ZDHHC22	4.6	5.71	4.32	4.4	15.71	16.67	19.88	13.35
Zosma01g16500.v3.1	(1 of 1) PTHR12428//PTHR12428:SF19 - OXA1 // INNER MEMBRANE PROTEIN ALBINO3, CHLOROPLASTIC	38.76	37.51	33.44	42.14	14.23	15.49	16.57	15.88
Zosma01g16530.v3.1	(1 of 1) PTHR34565:SF1 - TRANSMEMBRANE PROTEIN	453.34	361.97	322.78	375.01	464.77	424.08	421.27	445.89
Zosma01g16550.v3.1	(1 of 1) PTHR23002//PTHR23002:SF66 - ZINC FINGER CCHC DOMAIN CONTAINING PROTEIN // SUBFAMILY NOT NAMED	85.35	67.96	78.02	135.37	19.89	19.59	22.66	17.88
Zosma01g16560.v3.1	(1 of 1) KOG4839 - Uncharacterized conserved protein	56.78	45.79	54.27	23.86	14.21	12.09	11.51	11.71
Zosma01g16600.v3.1	(1 of 5) PTHR24320:SF81 - NAD(P)-BINDING ROSSMANN-FOLD SUPERFAMILY PROTEIN	0.82	1	0.48	0.9	22.31	33.89	19.58	37.98
Zosma01g16610.v3.1	-	42.98	40.74	45.24	52.65	15.34	12.25	16.28	15.47
Zosma01g16640.v3.1	(1 of 402) PF13041 - PPR repeat family (PPR_2)	12.82	16.85	16.82	17.19	7.67	7.01	7.61	6.05
Zosma01g16650.v3.1	(1 of 1) PTHR24073:SF541 - RAS-RELATED PROTEIN RABE1A	81.54	77.8	61.11	47.7	136.45	142.08	128.35	114.27
Zosma01g16680.v3.1	(1 of 1) PF00076//PF00098//PF14392 - RNA recognition motif. (a.k.a. RRM, RBD, or RNP domain) (RRM_1) // Zinc knuckle (zf-CCHC) // Zinc knuckle (zf-CCHC_4)	16.09	17.51	17.75	21.79	8.73	8.03	10.07	7.51
Zosma01g16750.v3.1	(1 of 1) 2.7.1.43 - Glucuronokinase	19.01	22.84	17	25.68	41.11	39.52	45.58	41.88
Zosma01g16760.v3.1	(1 of 1) PTHR14154:SF15 - PEPTIDYL-PROLYL CIS-TRANS ISOMERASE, PUTATIVE-RELATED	5.37	2.82	5.13	6.05	0.56	0.58	0.29	0.73
Zosma01g16780.v3.1	(1 of 1) PTHR17583:SF0 - PHOSPHOINOSITIDE 3-KINASE REGULATORY SUBUNIT 4	21.93	20.89	20.65	11.65	5.82	6.94	7.05	6.41
Zosma01g16790.v3.1	(1 of 5) PTHR12542//PTHR12542:SF17 - EXOCYST COMPLEX PROTEIN EXO70 // SUBFAMILY NOT NAMED	0	0	0	0.09	1.52	1.17	1.2	0.05
Zosma01g16900.v3.1	(1 of 31) PF14111 - Domain of unknown function (DUF4283) (DUF4283)	4.68	5.88	4.94	5.5	1.03	0.23	0.47	0.36
Zosma01g16930.v3.1	(1 of 1) PTHR24351:SF55 - AGC KINASE 1.7-RELATED	21.95	15.49	21.52	16.16	8.81	6.65	8.99	7.54
Zosma01g16940.v3.1	-	0	0	0	0.44	1.33	2.73	2.48	0.83
Zosma01g16950.v3.1	(1 of 3) PF02892//PF05699//PF14372 - BED zinc finger (zf-BED) // hAT family C-terminal dimerisation region (Dimer_Tnp_hAT) // Domain of unknown function (DUF4413) (DUF4413)	90.67	66.06	91.49	66.34	10.25	12.28	17.82	11.51
Zosma01g16980.v3.1	(1 of 1) K03021 - DNA-directed RNA polymerase III subunit RPC2 (RPC2, POLR3B)	20.76	14.76	23.86	10.77	4.68	5.88	7.82	4.73
Zosma01g17050.v3.1	(1 of 1) KOG2176 - Exocyst complex, subunit SEC15	14.65	11.44	15.34	5.55	3.59	4.27	4.21	3.67
Zosma01g17090.v3.1	(1 of 2) PTHR22957//PTHR22957:SF328 - TBC1 DOMAIN FAMILY MEMBER GTPASE-ACTIVATING PROTEIN // RABGAP/TBC DOMAIN-CONTAINING PROTEIN	53.87	51.81	55.81	77.2	13.44	15.08	11.11	9.91
Zosma01g17120.v3.1	-	28.54	22.87	30.03	25.75	12.53	9.63	11.45	10.38
Zosma01g17160.v3.1	-	5.45	3.66	5.36	0.89	0.75	1.57	1.79	1.36
Zosma01g17180.v3.1	(1 of 2) PTHR31241//PTHR31241:SF7 - FAMILY NOT NAMED // ETHYLENE-RESPONSIVE TRANSCRIPTION FACTOR ABI4	35.3	47.03	32.52	15.11	51.98	70.87	60.17	55.29
Zosma01g17210.v3.1	(1 of 1) K14763 - H/ACA ribonucleoprotein complex non-core subunit NAF1 (NAF1)	32.35	20.65	29.47	15.83	4.04	5.31	6.22	4.4
Zosma01g17240.v3.1	(1 of 11) 3.1.4.11 - Phosphoinositide phospholipase C / Triphosphoinositide phosphodiesterase	0.34	0.42	0.56	0.15	0.83	1.64	1.42	3.15
Zosma01g17270.v3.1	(1 of 1) PTHR26402//PTHR26402:SF411 - RESPONSE REGULATOR OF TWO-COMPONENT SYSTEM // PROTEIN RESPONSE REGULATOR 23	1.77	2.84	4.55	7.46	1.08	1.51	1.59	0.91
Zosma01g17280.v3.1	(1 of 1) PTHR21096//PTHR21096:SF0 - UNCHARACTERIZED // PROTEIN FAM136A	119.83	98.08	148.53	157.52	19.44	14.81	25.86	12.8
Zosma01g17310.v3.1	(1 of 11) 3.1.4.11 - Phosphoinositide phospholipase C / Triphosphoinositide phosphodiesterase	15.14	37.85	12.07	15.2	83	108.08	105.79	70.13
Zosma01g17350.v3.1	(1 of 2) 2.3.1.171 - Anthocyanin 6''-O-malonyltransferase / 3MaT	16.7	24.87	13.29	8.7	74.54	89.48	80	80.76
Zosma01g17360.v3.1	-	13.74	11.29	12.91	8.95	3.02	2.22	2.4	2.28
Zosma01g17400.v3.1	(1 of 2) KOG1264 - Phospholipase C	2.2	9.19	0.99	1.86	6.46	4.99	13.82	11.82
Zosma01g17410.v3.1	(1 of 11) 3.1.4.11 - Phosphoinositide phospholipase C / Triphosphoinositide phosphodiesterase	0.9	1.16	0.5	0.18	20.06	10.69	12.76	15.75
Zosma01g17430.v3.1	(1 of 2) PTHR27003:SF102 - SERINE/THREONINE-PROTEIN KINASE-LIKE PROTEIN CCR3-RELATED	1.81	1.41	1.98	1.05	0	0.03	0.45	0.85
Zosma01g17440.v3.1	(1 of 3) K09481 - protein transport protein SEC61 subunit beta (SEC61B, SBH2)	293.33	270.08	338.91	221.61	485.49	460.43	535.44	386.57
Zosma01g17480.v3.1	(1 of 3) K03231 - elongation factor 1-alpha (EEF1A)	0.81	2.34	1.37	1.05	9.72	16.61	7.34	12.37
Zosma01g17590.v3.1	(1 of 5) PTHR24347:SF167 - CBL-INTERACTING SERINE/THREONINE-PROTEIN KINASE 2	4.14	3.72	3.54	3.35	9.14	9.2	8.07	7.45
Zosma01g17610.v3.1	(1 of 6) K09873 - aquaporin TIP (TIP)	734.2	631.77	763.77	743.71	114.81	58.49	57.15	164.39
Zosma01g17690.v3.1	(1 of 1) K11094 - U2 small nuclear ribonucleoprotein B'' (SNRPB2)	108.63	97.23	129.29	118.31	43.05	42.44	49.83	39.08
Zosma01g17730.v3.1	-	6.71	12.41	6.08	3.94	25.98	33.73	24.93	28.24
Zosma01g17740.v3.1	-	12.72	12.24	14.83	19.5	9.02	7.72	6.59	14.45
Zosma01g17750.v3.1	-	0.13	0	0	0	0.11	0.52	0.23	1.94
Zosma01g17790.v3.1	(1 of 3) PTHR19317:SF9 - PRA1 FAMILY PROTEIN B1-RELATED	114.41	129.58	93.07	59.5	281.95	320.57	299.04	270.46
Zosma01g17840.v3.1	(1 of 1) K00645 - [acyl-carrier-protein] S-malonyltransferase [EC:2.3.1.39] (fabD)	32.51	48.82	29.91	30.7	80.59	96.54	70.8	74.89
Zosma01g17960.v3.1	(1 of 1) PTHR11952//PTHR11952:SF8 - UDP- GLUCOSE PYROPHOSPHORYLASE // UDP-GLUCOSE PYROPHOSPHORYLASE 3	51.26	40.72	45.68	4.04	12.73	12.8	11.64	21.32
Zosma01g18020.v3.1	-	40.8	38.45	40.19	27.35	15.15	17.65	16.27	15.87
Zosma01g18030.v3.1	(1 of 1) PTHR33076:SF1 - NON-SPECIFIC LIPID-TRANSFER PROTEIN 10-RELATED	83.44	265.29	58.18	99.34	455.82	509.1	514.28	671.34
Zosma01g18040.v3.1	(1 of 2) K15437 - aminoacyl tRNA synthase complex-interacting multifunctional protein 1 (AIMP1, ARC1)	158.69	145.81	164.85	171.73	50.91	50.5	53.16	47.47
Zosma01g18050.v3.1	(1 of 1) PTHR22778:SF12 - RHODANESE-LIKE DOMAIN-CONTAINING PROTEIN 7	58.95	55.81	57.31	63.59	18.34	18.48	19.04	14.53
Zosma01g18060.v3.1	(1 of 3) K00487 - trans-cinnamate 4-monooxygenase (CYP73A)	58.48	73.3	58.16	49.44	172.74	181.93	240.69	193.25
Zosma01g18120.v3.1	(1 of 4) 3.1.1.4 - Phospholipase A(2) / Phospholipase A2	22.63	21.74	23.7	10.79	257.32	132.76	168.08	240.5
Zosma01g18140.v3.1	(1 of 3) PTHR32246//PTHR32246:SF18 - FAMILY NOT NAMED // C2 DOMAIN-CONTAINING PROTEIN-RELATED	0.43	0.28	1	0.4	1.39	1.66	2.75	2.41
Zosma01g18220.v3.1	-	20.44	37.38	26.86	33.21	282.7	266.7	269.89	425.86
Zosma01g18290.v3.1	(1 of 1) PF13236 - Clustered mitochondria (CLU)	0.61	0.57	2.02	0.87	0	0	0.22	0
Zosma01g18310.v3.1	(1 of 11) PF04755 - PAP_fibrillin (PAP_fibrillin)	0	0.05	0.27	0.21	0.86	0.91	0.78	1.36
Zosma01g18330.v3.1	(1 of 2) PTHR16517//PTHR16517:SF31 - TUBBY-RELATED // TUBBY-LIKE F-BOX PROTEIN 1-RELATED	4.16	5.42	2.55	2.59	7.43	10.57	8.49	9.54
Zosma01g18350.v3.1	(1 of 3) PTHR32116//PTHR32116:SF2 - FAMILY NOT NAMED // GALACTURONOSYLTRANSFERASE 13-RELATED	1.19	0	0	0	13.32	33.25	31.82	20.05
Zosma01g18380.v3.1	(1 of 2) PTHR10641//PTHR10641:SF551 - MYB-LIKE DNA-BINDING PROTEIN MYB // MYB TRANSCRIPTION FACTOR	973.7	1019.14	614.85	693.66	1530.74	1559.63	1760.13	1793.78
Zosma01g18410.v3.1	(1 of 1) PTHR14154//PTHR14154:SF18 - UPF0041 BRAIN PROTEIN 44-RELATED // SUBFAMILY NOT NAMED	89.26	89.55	88.6	177.16	51.65	35.68	39.39	35.53
Zosma01g18450.v3.1	(1 of 3) PTHR10593//PTHR10593:SF42 - SERINE/THREONINE-PROTEIN KINASE RIO // ZINC FINGER PROTEIN JACKDAW	17.45	6.75	5.11	18.49	23.06	27.8	23.68	20.84
Zosma01g18480.v3.1	(1 of 1) PTHR10992//PTHR10992:SF238 - ALPHA/BETA HYDROLASE FOLD-CONTAINING PROTEIN // SUBFAMILY NOT NAMED	459.36	365.53	555.12	421.3	94.23	74.96	80.67	73.64
Zosma01g18500.v3.1	-	0.54	1.52	0.42	0.15	4.26	18.44	4.79	5.87
Zosma01g18540.v3.1	(1 of 1) PF09728 - Myosin-like coiled-coil protein (Taxilin)	113	115.49	109.12	171.9	54.34	65.52	50.32	43.65
Zosma01g18640.v3.1	(1 of 12) PF14227 - gag-polypeptide of LTR copia-type (UBN2_2)	17.21	17.63	19.48	30.48	4.79	6.72	3.81	5.78
Zosma01g18660.v3.1	(1 of 7) KOG0149 - Predicted RNA-binding protein SEB4 (RRM superfamily)	0.94	0.42	0.32	0.6	48.33	118.82	100.4	72.22
Zosma01g18680.v3.1	(1 of 4) PTHR11132//PTHR11132:SF104 - SOLUTE CARRIER FAMILY 35 // SUBFAMILY NOT NAMED	23.83	30.41	29.9	22.73	11.1	8.57	18.06	10.85
Zosma01g18710.v3.1	(1 of 2) PF07714//PF12819 - Protein tyrosine kinase (Pkinase_Tyr) // Carbohydrate-binding protein of the ER (Malectin_like)	5.25	10.5	3.87	1.77	18.79	21.66	16.28	20.52
Zosma01g18720.v3.1	(1 of 694) 2.7.11.1 - Non-specific serine/threonine protein kinase / Threonine-specific protein kinase	2.52	12.28	1.41	11.63	23.06	27.83	19.52	22.84
Zosma01g18730.v3.1	(1 of 2) KOG2861 - Uncharacterized conserved protein	20.07	15.46	20.67	19.65	10.54	9.45	9.16	7.57
Zosma01g18760.v3.1	(1 of 2) PTHR14154//PTHR14154:SF5 - UPF0041 BRAIN PROTEIN 44-RELATED // EARLY LIGHT-INDUCED PROTEIN 1, CHLOROPLASTIC-RELATED	1.27	3.34	0.31	0.96	4.6	11.45	6.87	17.58
Zosma01g18790.v3.1	(1 of 4) K09284 - AP2-like factor, euAP2 lineage (AP2)	13.96	14.04	11.45	6.16	43.94	63.46	55.77	46.98
Zosma01g18800.v3.1	(1 of 1) PTHR12436//PTHR12436:SF20 - 80 KDA MCM3-ASSOCIATED PROTEIN // SUBFAMILY NOT NAMED	86.13	74.09	90.39	66.47	28.11	26.31	25.25	22.23
Zosma01g18860.v3.1	(1 of 6) PTHR19241:SF180 - ABC TRANSPORTER G FAMILY MEMBER 1-RELATED	0.24	0.06	0.25	0	0.61	1.21	1.28	5.81
Zosma01g18870.v3.1	(1 of 1) K13141 - integrator complex subunit 4 (INTS4)	15.79	12.77	14.67	15.65	6.49	6.78	6.28	6.1
Zosma01g18880.v3.1	(1 of 2) PTHR24093//PTHR24093:SF289 - FAMILY NOT NAMED // CALCIUM-TRANSPORTING ATPASE 1, ENDOPLASMIC RETICULUM-TYPE-RELATED	49.8	58.33	43.19	15.12	129.81	138.36	108.03	147.3
Zosma01g18890.v3.1	(1 of 2) PTHR27003//PTHR27003:SF94 - FAMILY NOT NAMED // RECEPTOR-LIKE PROTEIN KINASE HERK 1	31.3	34.9	24.92	16.02	74.58	81.87	63.41	75.43
Zosma01g18900.v3.1	(1 of 1) PTHR12542//PTHR12542:SF26 - EXOCYST COMPLEX PROTEIN EXO70 // EXOCYST SUBUNIT EXO70 FAMILY PROTEIN H1-RELATED	0.04	0.04	0.11	0.04	0.28	0.11	0.39	0.47
Zosma01g18910.v3.1	(1 of 5) PTHR12542//PTHR12542:SF17 - EXOCYST COMPLEX PROTEIN EXO70 // SUBFAMILY NOT NAMED	0	0	0.22	0	0.92	0.97	0.79	0.96
Zosma01g18930.v3.1	(1 of 2) PTHR21726:SF49 - PHOSPHATIDYLINOSITOL N-ACETYGLUCOSAMINLYTRANSFERASE SUBUNIT P-LIKE PROTEIN	26.28	21.31	24.19	21.07	5.08	4.68	6.67	4.6
Zosma01g18940.v3.1	(1 of 1) PTHR16166//PTHR16166:SF87 - VACUOLAR PROTEIN SORTING-ASSOCIATED PROTEIN VPS13 // SUBFAMILY NOT NAMED	16.84	14.55	15.67	9.63	3.81	2.84	3.2	2.87
Zosma01g19020.v3.1	(1 of 3) PTHR19317:SF9 - PRA1 FAMILY PROTEIN B1-RELATED	131.35	96.3	87.04	69.24	339.23	234.28	343.39	385.45
Zosma01g19040.v3.1	(1 of 65) PF14009 - Domain of unknown function (DUF4228) (DUF4228)	11.63	7.64	3.59	0	13.23	19.51	10.58	12.65
Zosma01g19050.v3.1	(1 of 1) PTHR11615//PTHR11615:SF144 - NITRATE, FROMATE, IRON DEHYDROGENASE // SUBFAMILY NOT NAMED	2.79	4.4	2.11	2.18	17.15	24.17	16.84	31.78
Zosma01g19080.v3.1	-	2908.07	4084.99	2762.1	4375.41	992.18	735	820.02	637.91
Zosma01g19110.v3.1	(1 of 2) PF07107 - Wound-induced protein WI12 (WI12)	426.87	283.68	387.5	499.13	81.64	65.05	56.98	43.43
Zosma01g19130.v3.1	(1 of 6) PTHR31087:SF11 - PROTEIN LURP-ONE-RELATED 1-RELATED	2319.48	2095.89	2241.76	2468.15	1097.88	815.02	915.82	903.9
Zosma01g19140.v3.1	(1 of 2) PTHR13856:SF75 - ENTH/VHS/GAT FAMILY PROTEIN	106.96	93.9	104.78	95.07	43.76	37.23	43.94	44.39
Zosma01g19170.v3.1	(1 of 4) K05863 - solute carrier family 25 (mitochondrial adenine nucleotide translocator), member 4/5/6/31 (SLC25A4S, ANT)	0	0	0	0	0.38	1.53	1.31	0.16
Zosma01g19180.v3.1	(1 of 7) K10523 - speckle-type POZ protein (SPOP)	6.47	16.66	7.76	8.58	84.97	82.47	100.78	102.93
Zosma01g19190.v3.1	(1 of 1) PF00141//PF00202 - Peroxidase (peroxidase) // Aminotransferase class-III (Aminotran_3)	0	0	0	0	0.05	0	0.27	1.04
Zosma01g19200.v3.1	(1 of 13) PF05701 - Weak chloroplast movement under blue light (WEMBL)	14.98	15.89	14.32	17.7	3.12	4.64	5.2	5.17
Zosma01g19210.v3.1	(1 of 1) K06901 - putative MFS transporter, AGZA family, xanthine/uracil permease (pbuG)	3.01	2.99	2	1.79	13.1	18.53	17.42	16.93
Zosma01g19220.v3.1	(1 of 1) PTHR33109//PTHR33109:SF2 - FAMILY NOT NAMED // EPIDERMAL PATTERNING FACTOR-LIKE PROTEIN 6	0.32	1.29	0.21	0.35	3.03	4.36	2.26	3.45
Zosma01g19250.v3.1	(1 of 2) PTHR13902//PTHR13902:SF49 - SERINE/THREONINE-PROTEIN KINASE WNK WITH NO LYSINE -RELATED // SERINE/THREONINE-PROTEIN KINASE WNK4-RELATED	1.62	1.06	0.48	0.63	5.41	9.34	9.43	7.42
Zosma01g19290.v3.1	(1 of 1) PTHR11404:SF6 - SUPEROXIDE DISMUTASE [MN], MITOCHONDRIAL	422.93	430.16	483.61	793.09	126.55	95.26	144.02	131.85
Zosma01g19330.v3.1	-	15.2	13.29	18.59	19.71	1.53	2.24	3.1	1.94
Zosma01g19340.v3.1	(1 of 2) PTHR11132//PTHR11132:SF98 - SOLUTE CARRIER FAMILY 35 // SUBFAMILY NOT NAMED	8.85	12.66	5.17	4.54	51.41	56.11	56.21	50.47
Zosma01g19360.v3.1	(1 of 2) PTHR31867//PTHR31867:SF22 - FAMILY NOT NAMED // EXPANSIN-A8	7.07	6.53	8.36	4.12	12.34	39.09	19.15	16.27
Zosma01g19370.v3.1	(1 of 1) PTHR33076//PTHR33076:SF11 - FAMILY NOT NAMED // BIFUNCTIONAL INHIBITOR/LIPID-TRANSFER PROTEIN/SEED STORAGE 2S ALBUMIN SUPERFAMILY PROTEIN-RELATED	21.78	29.81	24.65	25.53	1.68	1.01	2.71	1.89
Zosma01g19380.v3.1	(1 of 694) 2.7.11.1 - Non-specific serine/threonine protein kinase / Threonine-specific protein kinase	39.87	60.97	22.85	13.69	332.58	289.67	232.04	272.46
Zosma01g19390.v3.1	(1 of 1) PTHR27000:SF197 - INFLORESCENCE AND ROOT APICES RECEPTOR-LIKE KINASE	0.99	0.91	0.87	0.32	2.38	3.31	3.13	3.16
Zosma01g19400.v3.1	(1 of 2) PTHR12668//PTHR12668:SF19 - TRANSMEMBRANE PROTEIN 14, 15 // NON-GREEN PLASTID INNER ENVELOPE MEMBRANE PROTEIN-RELATED	14.52	11.84	13.8	10.14	7.72	3	4.79	4.21
Zosma01g19410.v3.1	(1 of 2) PTHR22765//PTHR22765:SF58 - RING FINGER AND PROTEASE ASSOCIATED DOMAIN-CONTAINING // VACUOLAR-SORTING RECEPTOR 1-RELATED	117.9	126.62	129.8	160.25	56.41	57.91	53.24	52.88
Zosma01g19420.v3.1	(1 of 46) PF03106 - WRKY DNA -binding domain (WRKY)	0.46	1.71	0.4	1.37	9.82	18.42	14.25	12.44
Zosma01g19460.v3.1	(1 of 4) KOG3140 - Predicted membrane protein	22.49	25.91	17.33	2.66	48.14	55.75	48.47	44.48
Zosma01g19520.v3.1	-	2.46	0.77	1	0.65	0.07	0.74	0.38	0
Zosma01g19530.v3.1	(1 of 4) PF07939 - Protein of unknown function (DUF1685) (DUF1685)	42.66	36.55	31.13	32.53	219.89	186.11	209.7	262.03
Zosma01g19560.v3.1	(1 of 1) PTHR21493//PTHR21493:SF98 - CGI-141-RELATED/LIPASE CONTAINING PROTEIN // SUBFAMILY NOT NAMED	1.47	0.67	1.2	0	26.23	31.77	23.51	35.84
Zosma01g19590.v3.1	(1 of 94) PF00010 - Helix-loop-helix DNA-binding domain (HLH)	41.56	32.84	37.08	20.06	9.44	8.75	10.79	8.19
Zosma01g19620.v3.1	(1 of 1) PTHR31707//PTHR31707:SF29 - FAMILY NOT NAMED // PECTINESTERASE/PECTINESTERASE INHIBITOR 16-RELATED	1.13	3.46	2.27	0.45	22.05	44.54	54.07	16.24
Zosma01g19640.v3.1	(1 of 3) PTHR31707//PTHR31707:SF39 - FAMILY NOT NAMED // PECTINESTERASE/PECTINESTERASE INHIBITOR 12-RELATED	0.12	0.5	0.06	0.08	1.46	6.04	0.93	8.07
Zosma01g19660.v3.1	(1 of 1) PTHR11757:SF6 - PROLYL OLIGOPEPTIDASE FAMILY PROTEIN	6.93	5.53	6.89	5.52	1.08	1.32	1.25	0.43
Zosma01g19670.v3.1	(1 of 2) K17925 - sorting nexin-13 (SNX13)	0.39	0.19	0.33	0.33	1.25	0.63	0.67	1.1
Zosma01g19680.v3.1	-	372.82	381.97	419.71	680.42	143.48	108.48	129.06	121.92
Zosma01g19690.v3.1	(1 of 1) PTHR18937//PTHR18937:SF222 - STRUCTURAL MAINTENANCE OF CHROMOSOMES SMC FAMILY MEMBER // SUBFAMILY NOT NAMED	6.36	6.19	8.11	7.78	1.11	0.91	1.31	1.7
Zosma01g19700.v3.1	(1 of 1) K17619 - magnesium-dependent phosphatase 1 [EC:3.1.3.48 3.1.3.-] (MDP1)	35.63	51.09	38.62	38.38	62.61	79.85	68.3	68.23
Zosma01g19730.v3.1	(1 of 1) PTHR21736//PTHR21736:SF24 - VERNALIZATION-INSENSITIVE PROTEIN 3 // SUBFAMILY NOT NAMED	0	0.04	0.03	0	0.07	0.53	0.23	0.28
Zosma01g19780.v3.1	(1 of 1) 1.2.1.27 - Methylmalonate-semialdehyde dehydrogenase (CoA acylating) / MSDH	4029.93	3874.39	4798.95	4180.97	1441.01	1256.03	1174.89	1501.79
Zosma01g19800.v3.1	(1 of 4) PTHR24286:SF44 - CYTOCHROME P450 90A1	0.4	0.59	0.69	0.54	7.79	2.86	5.13	3.22
Zosma01g19850.v3.1	(1 of 1) PF00092//PF00097 - von Willebrand factor type A domain (VWA) // Zinc finger, C3HC4 type (RING finger) (zf-C3HC4)	18.92	14.94	17.02	2.96	0	0	0	0
Zosma01g19870.v3.1	(1 of 1) PTHR13789:SF224 - CTF2A LIKE OXIDOREDUCTASE-RELATED	144.19	140.72	138.28	114.63	59.01	58.99	70.79	54.27
Zosma01g19890.v3.1	(1 of 1) K12898 - heterogeneous nuclear ribonucleoprotein F/H (HNRNPF_H)	356.57	285.97	362.74	573.54	103.86	92.06	113.77	86.08
Zosma01g19900.v3.1	(1 of 1) K14824 - ribosome biogenesis protein ERB1 (ERB1, BOP1)	1167.16	944.67	1173.67	1930.89	525.72	485.81	526.3	413.06
Zosma01g19920.v3.1	(1 of 4) PTHR10177:SF100 - CYCLIN-A3-2-RELATED	0.31	0.45	0.47	0.22	2.06	3.54	4.29	1.47
Zosma01g19950.v3.1	(1 of 1) K12816 - pre-mRNA-processing factor 17 (CDC40, PRP17)	16.05	0	25.79	29.01	0	0	0	0
Zosma01g20000.v3.1	(1 of 2) KOG2816 - Predicted transporter ADD1 (major facilitator superfamily)	19.31	50.02	23.07	19.42	193.66	162.6	140.79	126.92
Zosma01g20010.v3.1	(1 of 4) PTHR12231:SF112 - RHODANESE-LIKE DOMAIN-CONTAINING PROTEIN 14, CHLOROPLASTIC	37.82	60.12	21.53	51.06	587.2	542.41	435.86	451.47
Zosma01g20020.v3.1	(1 of 2) PTHR22835//PTHR22835:SF216 - ZINC FINGER FYVE DOMAIN CONTAINING PROTEIN // SUBFAMILY NOT NAMED	13.78	23.45	9.8	7.93	69.75	88.65	80.92	65.69
Zosma01g20030.v3.1	(1 of 1) K12736 - peptidylprolyl isomerase domain and WD repeat-containing protein 1 [EC:5.2.1.8] (PPWD1)	63.66	56	68.07	57.73	18.5	19.94	21.91	17.23
Zosma01g20040.v3.1	(1 of 1) PTHR11088:SF26 - TRNA DIMETHYLALLYLTRANSFERASE 2	15.1	14.34	17.18	13.21	5.69	8.19	6.86	5.89
Zosma01g20050.v3.1	(1 of 10) PF05910 - Plant protein of unknown function (DUF868) (DUF868)	1.5	0.79	0.07	0.78	10.68	8.33	7.65	12.39
Zosma01g20120.v3.1	-	9.93	17.45	12.6	22.52	2.3	2.23	2.64	6.45
Zosma01g20140.v3.1	(1 of 94) PF00010 - Helix-loop-helix DNA-binding domain (HLH)	4.02	6.51	2.33	4.25	36.28	28.03	21.3	23.22
Zosma01g20170.v3.1	(1 of 6) PF05056 - Protein of unknown function (DUF674) (DUF674)	1.47	1.35	1.11	0.64	4.21	3.45	3.13	4.48
Zosma01g20180.v3.1	(1 of 1) PTHR15117:SF11 - SAGA-ASSOCIATED FACTOR 73	7.16	5.89	5.77	7.41	15.75	13.5	13.08	14.33
Zosma01g20190.v3.1	(1 of 245) PF03732 - Retrotransposon gag protein (Retrotrans_gag)	0.87	1.18	1.28	0	0.23	0.17	0.12	0.12
Zosma01g20220.v3.1	(1 of 3) K09840 - 9-cis-epoxycarotenoid dioxygenase (NCED)	0	0.04	0	0	0.07	0.62	0.51	0.36
Zosma01g20330.v3.1	(1 of 2) PF06733//PF06777//PF13307 - DEAD_2 (DEAD_2) // Helical and beta-bridge domain (HBB) // Helicase C-terminal domain (Helicase_C_2)	10.45	7.1	11.76	6.93	1.68	1.39	2.12	2.07
Zosma01g20350.v3.1	(1 of 1) 3.1.1.3//3.1.1.32 - Triacylglycerol lipase / Triglyceride lipase // Phospholipase A(1) / Phospholipase A1	8.65	13.2	6.11	4.68	41.97	46.36	38.49	43.85
Zosma01g20370.v3.1	(1 of 4) PF00560//PF08263 - Leucine Rich Repeat (LRR_1) // Leucine rich repeat N-terminal domain (LRRNT_2)	0.25	0.12	0.27	0.18	0.53	1.73	0.22	0.72
Zosma01g20400.v3.1	(1 of 694) 2.7.11.1 - Non-specific serine/threonine protein kinase / Threonine-specific protein kinase	0	0	0	0	0.29	0.24	0.74	0.3
Zosma01g20420.v3.1	(1 of 1) PTHR27006//PTHR27006:SF36 - FAMILY NOT NAMED // LRR RECEPTOR-LIKE SERINE/THREONINE-PROTEIN KINASE RKF3-RELATED	2.73	8.68	2.84	2.56	31.13	40.42	28.58	28.7
Zosma01g20440.v3.1	(1 of 25) PF04535 - Domain of unknown function (DUF588) (DUF588)	1.48	4.49	2.84	0.18	15.01	22.82	50.46	45.7
Zosma01g20450.v3.1	(1 of 1) PF15365 - Proline-rich nuclear receptor coactivator (PNRC)	217.44	199.78	199.4	40.26	558.73	498.77	651.95	659.29
Zosma01g20460.v3.1	(1 of 10) PF02902 - Ulp1 protease family, C-terminal catalytic domain (Peptidase_C48)	47.09	48.21	39.89	20.5	117.39	111.65	135.62	146.26
Zosma01g20470.v3.1	(1 of 7) PF11250 - Fantastic Four meristem regulator (FAF)	0.22	1.45	0.23	0.12	18.91	29.54	15.98	21.25
Zosma01g20480.v3.1	(1 of 7) PF11250 - Fantastic Four meristem regulator (FAF)	0.47	0	0	0.11	2.57	1.36	0.49	1.89
Zosma01g20490.v3.1	(1 of 1) PTHR14859//PTHR14859:SF2 - CALCOFLUOR WHITE HYPERSENSITIVE PROTEIN PRECURSOR // DNASE I-LIKE SUPERFAMILY PROTEIN	3.36	3.95	0	1.52	25.18	20.97	16.27	22.77
Zosma01g20510.v3.1	(1 of 2) 2.7.9.1 - Pyruvate, phosphate dikinase / Pyruvate,phosphate dikinase	1298.83	1288.6	1547.93	1165.58	408.03	386.19	351.94	334.56
Zosma01g20530.v3.1	(1 of 1) PTHR13832//PTHR13832:SF267 - PROTEIN PHOSPHATASE 2C // PROTEIN PHOSPHATASE 1K, MITOCHONDRIAL	6.59	9.95	7.18	6.02	15.27	17.4	18.4	14.85
Zosma01g20540.v3.1	(1 of 1) PTHR15615//PTHR15615:SF20 - UNCHARACTERIZED // CYCLIN FAMILY PROTEIN-RELATED	26.73	63.24	18.93	35.2	144.26	154.19	105.2	85.3
Zosma01g20550.v3.1	(1 of 166) PF01535//PF13041 - PPR repeat (PPR) // PPR repeat family (PPR_2)	11.5	13.01	14.22	14.77	3.94	4.98	5.39	5.54
Zosma01g20570.v3.1	(1 of 1) PTHR10906:SF2 - PREPROTEIN TRANSLOCASE SUBUNIT SCY2, CHLOROPLASTIC	7.93	6.45	8.47	9.05	3.73	2.87	3.4	2.65
Zosma01g20580.v3.1	(1 of 1) K14797 - essential nuclear protein 1 (ENP1, BYSL)	33.28	30.36	35.49	23.08	11.02	13.16	12.53	9.99
Zosma01g20590.v3.1	(1 of 1) 2.7.7.11 - UTP--xylose-1-phosphate uridylyltransferase / Xylose-1-phosphate uridylyltransferase	6.86	15.43	6.81	6.52	28.47	40	41.68	28.33
Zosma01g20600.v3.1	(1 of 1) PTHR24031//PTHR24031:SF228 - RNA HELICASE // PROTEIN Y54G11A.3	28.34	26.11	28.19	29.28	8.6	8.1	7.5	6.11
Zosma01g20610.v3.1	-	21.55	14.79	8.92	9.96	50.36	52.1	64.75	49.13
Zosma01g20640.v3.1	(1 of 1) PTHR22953//PTHR22953:SF38 - ACID PHOSPHATASE RELATED // PURPLE ACID PHOSPHATASE 20-RELATED	76.82	64.11	73.46	66.93	8.26	1.68	6.17	3.06
Zosma01g20650.v3.1	(1 of 2) PTHR11772:SF18 - ALUMINUM INDUCED PROTEIN WITH YGL AND LRDR MOTIFS	220.37	208.7	231.65	245.22	116.45	104.2	104.73	72.53
Zosma01g20670.v3.1	(1 of 2) PTHR13683:SF268 - EUKARYOTIC ASPARTYL PROTEASE FAMILY PROTEIN	37.58	8.92	18.97	7.05	91.36	80.99	63.29	143.19
Zosma01g20680.v3.1	(1 of 4) PTHR11730:SF38 - AMMONIUM TRANSPORTER 2	0	0.06	0.15	0	0.15	1.06	0.46	0.31
Zosma01g20690.v3.1	(1 of 4) PTHR11730//PTHR11730:SF38 - AMMONIUM TRANSPORTER // AMMONIUM TRANSPORTER 2	128.2	127.12	153.57	178.32	27.5	29.31	36.66	34.63
Zosma01g20710.v3.1	(1 of 1) K02260 - cytochrome c oxidase assembly protein subunit 17 (COX17)	35.88	45.58	27.81	41.2	73.36	87.72	69.77	65.78
Zosma01g20720.v3.1	(1 of 1) PTHR23083:SF420 - ETO1-LIKE PROTEIN 2-RELATED	19.7	20.52	18.06	10.09	29	41.68	30.87	29.25
Zosma01g20730.v3.1	(1 of 1) 1.21.3.6 - Aureusidin synthase	0	0	0	0	0.97	0.41	0.98	0.45
Zosma01g20760.v3.1	-	0.14	0.14	0	0	2.2	2.24	2.38	2.35
Zosma01g20790.v3.1	(1 of 16) PF01190 - Pollen proteins Ole e I like (Pollen_Ole_e_I)	0	0	0	0	1.84	4.56	4.99	1.73
Zosma01g20800.v3.1	-	5.5	1.66	1.57	1.12	0.72	0.87	4.68	0.29
Zosma01g20810.v3.1	(1 of 16) PF01190 - Pollen proteins Ole e I like (Pollen_Ole_e_I)	0	0.14	0	0	1.14	14.35	16.18	7.98
Zosma01g20820.v3.1	(1 of 5) PTHR27001//PTHR27001:SF83 - FAMILY NOT NAMED // LRR RECEPTOR-LIKE SERINE/THREONINE-PROTEIN KINASE MRH1-RELATED	9.76	0.83	1.97	0.97	41.09	59.23	62.43	66.5
Zosma01g20840.v3.1	(1 of 1) PTHR24298//PTHR24298:SF61 - FAMILY NOT NAMED // CYTOCHROME P450 81D1-RELATED	0.7	0.86	0	0	3.47	1.42	4.81	1.75
Zosma01g20850.v3.1	(1 of 5) 1.14.13.89 - Isoflavone 2'-hydroxylase / Isoflavone 2'-monooxygenase	0.5	0.66	0.42	0.12	4.01	7.84	1.49	9.74
Zosma01g20880.v3.1	(1 of 5) 1.14.13.89 - Isoflavone 2'-hydroxylase / Isoflavone 2'-monooxygenase	0.24	0.74	0.3	0.12	1.79	4.66	4.85	6.87
Zosma01g20890.v3.1	(1 of 1) PTHR31165:SF6 - PROTEIN LIGHT-DEPENDENT SHORT HYPOCOTYLS 6	0.28	0.42	0.13	0.04	2.07	1.63	1.04	3.62
Zosma01g20900.v3.1	(1 of 2) K00522 - ferritin heavy chain (FTH1)	316.56	267.85	369.87	481.62	122.35	52.64	98.15	99.11
Zosma01g20930.v3.1	-	12.91	12.49	8.2	7.06	66.77	76.13	46.15	59.35
Zosma01g20970.v3.1	(1 of 2) PTHR21717:SF20 - DNA BINDING PROTEIN	12.6	9.17	10.89	8.04	3.79	5.2	4.11	3.86
Zosma01g20980.v3.1	(1 of 7) K06689 - ubiquitin-conjugating enzyme E2 D/E (UBE2D_E, UBC4, UBC5)	263.02	277.25	214.81	260.71	620.11	664.19	578.8	580.8
Zosma01g20990.v3.1	(1 of 2) PTHR31234//PTHR31234:SF12 - FAMILY NOT NAMED // LATE EMBRYOGENESIS ABUNDANT HYDROXYPROLINE-RICH GLYCOPROTEIN	14.2	13.72	9.27	14.15	30.66	44.53	27.38	26.31
Zosma01g21010.v3.1	-	2.44	1.64	2.83	2.59	0.34	0.69	0.38	0.53
Zosma01g21020.v3.1	(1 of 1) PTHR31846:SF8 - CRS2-ASSOCIATED FACTOR 1, CHLOROPLASTIC	44.94	38.21	49.19	33.94	10.19	9.6	10.21	7.98
Zosma01g21100.v3.1	(1 of 1) K17268 - coatomer protein complex, subunit epsilon (COPE)	98.24	113.83	88.14	111.64	207.87	242.76	182.31	190.23
Zosma01g21120.v3.1	(1 of 2) PTHR31065//PTHR31065:SF14 - FAMILY NOT NAMED // PLATZ TRANSCRIPTION FACTOR FAMILY PROTEIN	46.15	41.69	32.44	27.27	16.72	16.22	22.68	19.09
Zosma01g21130.v3.1	(1 of 1) PTHR22750//PTHR22750:SF44 - G-PROTEIN COUPLED RECEPTOR // SUBFAMILY NOT NAMED	164.48	128.77	186.78	153.65	52.92	40.05	51.3	43.77
Zosma01g21160.v3.1	(1 of 1) KOG4468 - Polycomb-group transcriptional regulator	43.56	42.9	41.61	33.18	19.76	20.08	18.72	18.22
Zosma01g21180.v3.1	(1 of 2) PTHR21650:SF4 - MEMBRALIN	44.15	37.53	44.57	31.18	10.04	10.01	10	9.31
Zosma01g21200.v3.1	(1 of 7) PF06364 - Protein of unknown function (DUF1068) (DUF1068)	18.75	20.77	19	25.44	45.8	45.4	36.99	34.07
Zosma01g21230.v3.1	(1 of 6) PTHR11040:SF41 - ZINC TRANSPORTER 7	0	7.81	6.93	6.77	95.97	45.03	61.44	42.4
Zosma01g21240.v3.1	(1 of 6) PTHR11040:SF41 - ZINC TRANSPORTER 7	15.73	11.21	11.51	6.52	209.24	102.25	103.49	125.64
Zosma01g21270.v3.1	(1 of 12) PF07883 - Cupin domain (Cupin_2)	6.15	3.57	133.17	2.03	229.74	152.69	119.14	396.68
Zosma01g21280.v3.1	(1 of 35) PF02485 - Core-2/I-Branching enzyme (Branch)	4.2	3.98	2.65	1.59	0.46	1.47	1.18	0.94
Zosma01g21290.v3.1	(1 of 1) PF00010//PF02485 - Helix-loop-helix DNA-binding domain (HLH) // Core-2/I-Branching enzyme (Branch)	60.71	40.64	41.41	55.27	13.52	14.25	10.68	6.81
Zosma01g21330.v3.1	(1 of 11) PF00314 - Thaumatin family (Thaumatin)	13.82	32.88	40.78	2.57	210.17	354.42	409.04	616.19
Zosma01g21360.v3.1	(1 of 3) PTHR23344:SF28 - GLYCEROPHOSPHODIESTER PHOSPHODIESTERASE 1	47.3	26.44	33.85	53.73	5.39	8.85	4.21	4.61
Zosma01g21380.v3.1	(1 of 5) PTHR31992:SF8 - DOF ZINC FINGER PROTEIN DOF1.1-RELATED	0.6	0	0	0	1.23	3.96	3.2	7.38
Zosma01g21390.v3.1	(1 of 2) PTHR12665//PTHR12665:SF14 - ORMDL PROTEINS // SUBFAMILY NOT NAMED	0.86	12.66	0.21	0.29	71.7	78.04	60.34	73.27
Zosma01g21410.v3.1	(1 of 1) PTHR10015:SF169 - HEAT STRESS TRANSCRIPTION FACTOR B-2B	293.04	230.55	264.23	446.86	117.69	87.35	168.43	111.01
Zosma01g21500.v3.1	(1 of 1) PTHR11802:SF15 - SERINE CARBOXYPEPTIDASE-LIKE 35	3.64	16.52	3.89	5.92	88.45	143.49	172.47	95.78
Zosma01g21510.v3.1	(1 of 2) KOG4044 - Mitochondrial associated endoribonuclease MAR1 (isochorismatase superfamily)	26.43	46.3	15.16	23.53	44.96	142.94	61.2	83.22
Zosma01g21530.v3.1	(1 of 3) PTHR11080//PTHR11080:SF13 - PYRAZINAMIDASE/NICOTINAMIDASE // NICOTINAMIDASE 3	10.69	21.8	14.28	3.74	41.83	68.94	53.12	53.1
Zosma01g21580.v3.1	(1 of 3) PTHR20932//PTHR20932:SF8 - LOC443603 PROTEIN-RELATED // PEPTIDOGLYCAN-BINDING LYSM DOMAIN-CONTAINING PROTEIN	3.75	6.26	3.24	2.68	15.96	15.3	15.88	12.23
Zosma01g21610.v3.1	(1 of 1) PTHR22298//PTHR22298:SF41 - ENDO-1,4-BETA-GLUCANASE // ENDOGLUCANASE 5	0.39	0.49	0.41	0.55	9.6	29.43	40.94	18.27
Zosma01g21620.v3.1	(1 of 18) 2.3.1.133 - Shikimate O-hydroxycinnamoyltransferase	0	0	0	0	1.33	0.48	0.24	0.49
Zosma01g21630.v3.1	(1 of 1) K03018 - DNA-directed RNA polymerase III subunit RPC1 (RPC1, POLR3A)	24.39	20.27	24.05	11.26	5.97	4.85	5.38	5.12
Zosma01g21640.v3.1	(1 of 2) PTHR31595//PTHR31595:SF13 - FAMILY NOT NAMED // ACYL-COA--STEROL O-ACYLTRANSFERASE 1	0.56	0.62	0.28	0.22	2.27	3.74	3.36	3.47
Zosma01g21660.v3.1	(1 of 1) PTHR22904//PTHR22904:SF368 - TPR REPEAT CONTAINING PROTEIN // TETRATRICOPEPTIDE REPEAT-CONTAINING PROTEIN	2.54	6.09	3.37	1.44	5.27	8.64	6.19	7.57
Zosma01g21680.v3.1	(1 of 2) PTHR32444:SF10 - D-MANNOSE BINDING LECTIN PROTEIN WITH APPLE-LIKE CARBOHYDRATE-BINDING DOMAIN	11.44	7.03	3.09	1.04	18.25	25.31	23.81	31.88
Zosma01g21690.v3.1	(1 of 402) PF13041 - PPR repeat family (PPR_2)	10.43	10.3	11.16	8.58	4.03	4.86	4.92	4.37
Zosma01g21710.v3.1	-	1.51	4.13	2.41	0.9	22.15	20.53	21.84	22.47
Zosma01g21730.v3.1	(1 of 12) PF01388 - ARID/BRIGHT DNA binding domain (ARID)	0	0	0	0	0.42	1.04	0.25	0.26
Zosma01g21770.v3.1	(1 of 4) K07304 - peptide-methionine (S)-S-oxide reductase (msrA)	66.33	66.29	76.09	149.42	30.8	24.04	26	34.81
Zosma01g21800.v3.1	(1 of 1) K12843 - U4/U6 small nuclear ribonucleoprotein PRP3 (PRPF3, PRP3)	58.18	55.43	60.04	45.24	24.16	23.79	25.74	22.65
Zosma01g21810.v3.1	(1 of 1) 1.3.5.2 - Dihydroorotate dehydrogenase (quinone) / DHODH	57.8	63.19	57.94	71.81	25.62	28.94	24.17	24.22
Zosma01g21830.v3.1	(1 of 1) PTHR24031:SF303 - DEAD-BOX ATP-DEPENDENT RNA HELICASE 47, MITOCHONDRIAL	36.33	33.47	38.38	28.2	10.93	13.28	10.96	11.65
Zosma01g21840.v3.1	(1 of 10) K10357 - myosin V (MYO5)	23.66	24.58	25.54	25.29	13.04	13.37	10.8	10.03
Zosma01g21860.v3.1	(1 of 9) PF02893 - GRAM domain (GRAM)	4.3	3.66	1.03	2.86	11.38	15.62	11.9	8.05
Zosma01g21870.v3.1	(1 of 6) PTHR11132//PTHR11132:SF80 - SOLUTE CARRIER FAMILY 35 // SUBFAMILY NOT NAMED	0.26	1.04	0.31	0.27	1.99	3.6	2.89	4.71
Zosma01g21890.v3.1	(1 of 3) PTHR13286//PTHR13286:SF8 - SAP30 // SUBFAMILY NOT NAMED	32.82	63.79	13.66	20.7	52.28	83.43	82.31	58.99
Zosma01g21900.v3.1	-	1.03	1.63	0.7	1.28	2.25	1.83	1.98	1.84
Zosma01g21920.v3.1	(1 of 1) K05531 - mannan polymerase II complex MNN10 subunit (MNN10)	9.43	7.78	6.74	2.77	121.27	118.4	150.96	181.91
Zosma01g21930.v3.1	-	0.4	0	0	0	10.63	12.03	15.67	11.55
Zosma01g21990.v3.1	(1 of 2) PTHR31100//PTHR31100:SF3 - FAMILY NOT NAMED // AT-HOOK MOTIF NUCLEAR LOCALIZED PROTEIN 19-RELATED	23.76	17.18	4.92	8.08	148.99	186.43	121.41	169.32
Zosma01g22040.v3.1	(1 of 1) PTHR31529//PTHR31529:SF2 - FAMILY NOT NAMED // LOB DOMAIN-CONTAINING PROTEIN 17-RELATED	0	0	0	0	0.36	1.22	0.25	0.37
Zosma01g22050.v3.1	(1 of 1) PTHR10459//PTHR10459:SF60 - DNA LIGASE // POLY [ADP-RIBOSE] POLYMERASE 1	52.29	47.62	52.71	30.9	9.96	8.1	10.97	6.58
Zosma01g22150.v3.1	-	142.18	194.46	96.23	116.2	280.88	362.27	338.51	314.04
Zosma01g22180.v3.1	(1 of 5) K04392 - Ras-related C3 botulinum toxin substrate 1 (RAC1)	0.51	0.25	0.7	0.36	2.82	5.69	3.39	2.95
Zosma01g22240.v3.1	-	3.32	3.03	2.54	0.42	6.46	8.18	7.43	10.2
Zosma01g22260.v3.1	(1 of 1) PTHR33876:SF1 - EXPRESSED PROTEIN-RELATED	80.39	86.7	69.56	68.56	179.04	183.86	226.43	188.56
Zosma01g22280.v3.1	(1 of 2) PTHR22814:SF155 - HEAVY METAL-ASSOCIATED ISOPRENYLATED PLANT PROTEIN 26	17.55	19.56	13.16	10.8	420.38	468.75	331.09	478.76
Zosma01g22300.v3.1	(1 of 1) KOG4526 - Predicted membrane protein	27.96	24.25	29.91	35.43	7.05	11.46	14.43	10.5
Zosma01g22310.v3.1	(1 of 1) PTHR14614//PTHR14614:SF2 - HEPATOCELLULAR CARCINOMA-ASSOCIATED ANTIGEN // METHYLTRANSFERASE-LIKE PROTEIN 23	42.45	32.21	40.7	27.41	8.94	7.6	8.2	7.55
Zosma01g22470.v3.1	(1 of 1) PTHR11353:SF85 - CHAPERONIN CPN60-LIKE 2, MITOCHONDRIAL	21.79	15.55	23.9	28.36	5.1	5.03	5.11	4.78
Zosma01g22490.v3.1	(1 of 3) PTHR31072//PTHR31072:SF3 - FAMILY NOT NAMED // TRANSCRIPTION FACTOR TCP10-RELATED	11.9	10.18	12.34	12.52	5.09	6.61	4.9	4.64
Zosma01g22530.v3.1	(1 of 11) PF00314 - Thaumatin family (Thaumatin)	69.04	35.39	50.09	65.28	3.2	6.38	9.61	8.7
Zosma01g22560.v3.1	(1 of 1) 5.1.99.1 - Methylmalonyl-CoA epimerase / Methylmalonyl-CoA racemase	117.27	104.44	123.53	98.81	61.46	61.17	55.58	65.92
Zosma01g22620.v3.1	(1 of 53) 3.1.1.3 - Triacylglycerol lipase / Triglyceride lipase	5.03	8.68	4.26	5.15	11.58	10.3	11.45	16.28
Zosma01g22630.v3.1	(1 of 9) PF04885 - Stigma-specific protein, Stig1 (Stig1)	6.86	9.37	0	2.24	604.3	345.51	931.55	678.72
Zosma01g22700.v3.1	(1 of 5) PF12874 - Zinc-finger of C2H2 type (zf-met)	84.62	69.65	89.56	161.1	12.99	11.55	12.94	11.05
Zosma01g22710.v3.1	-	24.36	15.81	23.72	6.24	1.61	1.66	1.51	1.71
Zosma01g22730.v3.1	(1 of 1) PTHR11361:SF31 - DNA MISMATCH REPAIR PROTEIN MSH6	2.38	2.04	3.01	1.41	0.98	0.79	1.1	0.86
Zosma01g22740.v3.1	(1 of 1) PTHR11814:SF54 - SULFATE TRANSPORTER 3.5-RELATED	0.33	0.82	0.16	0.28	13.78	18.02	16.46	17.9
Zosma01g22780.v3.1	(1 of 2) PTHR16254//PTHR16254:SF30 - POTASSIUM/PROTON ANTIPORTER-RELATED // K(+) EFFLUX ANTIPORTER 4	77.43	70.11	73.66	55.31	28.82	29.6	27.97	27.1
Zosma01g22790.v3.1	(1 of 2) 1.13.99.1 - Inositol oxygenase / Myo-inositol oxygenase	55.68	125.82	27.35	35.67	170.03	97.78	177.95	118.76
Zosma01g22800.v3.1	(1 of 3) PTHR12276//PTHR12276:SF7 - EPSIN/ENT-RELATED // CLATHRIN INTERACTOR EPSIN 1	0.25	0.08	0	0.14	0	0.64	2.21	0.33
Zosma01g22860.v3.1	(1 of 1) PTHR12046:SF0 - HISTONE ACETYLTRANSFERASE TYPE B CATALYTIC SUBUNIT	73.35	63.41	78.57	99.69	19.6	21.51	21.08	18.71
Zosma01g22910.v3.1	-	4.52	3.87	4.89	7.47	1.94	2.72	4.81	2.13
Zosma01g22920.v3.1	(1 of 1) 3.1.3.23 - Sugar-phosphatase	14.56	12.39	14.04	14.68	4.33	5.58	6.64	4.55
Zosma01g22930.v3.1	(1 of 166) PF01535//PF13041 - PPR repeat (PPR) // PPR repeat family (PPR_2)	20.49	32.97	16.78	19.27	92.04	117.01	118.56	99.71
Zosma01g22950.v3.1	(1 of 2) PTHR33605:SF3 - EARLY NODULIN-RELATED PROTEIN	16.79	18.62	9.62	8.92	68.06	74.36	70.07	76.84
Zosma01g22960.v3.1	(1 of 1) K03024 - DNA-directed RNA polymerase III subunit RPC7 (RPC7, POLR3G)	39.21	31.13	32.02	44.32	7.97	9.87	13.15	10.98
Zosma01g22970.v3.1	(1 of 3) PF06219 - Protein of unknown function (DUF1005) (DUF1005)	8.6	5.75	5.01	6.54	0	0.77	0.07	0
Zosma01g23060.v3.1	(1 of 14) PTHR27006//PTHR27006:SF44 - FAMILY NOT NAMED // LEUCINE-RICH REPEAT TRANSMEMBRANE PROTEIN KINASE	4.24	3.5	4.8	8.79	0.62	0.88	1.33	1.11
Zosma01g23080.v3.1	(1 of 4) PTHR11926//PTHR11926:SF118 - GLUCOSYL/GLUCURONOSYL TRANSFERASES // SUBFAMILY NOT NAMED	0.1	0.9	0.13	0	0.83	3.64	1.7	2.4
Zosma01g23110.v3.1	(1 of 1) 3.4.21.112 - Site-1 protease / Subtilisin/kexin isozyme 1	28.27	24.91	30.99	18.97	11.42	12.83	10.98	10.7
Zosma01g23150.v3.1	(1 of 1) K11273 - chromosome transmission fidelity protein 1 [EC:3.6.4.13] (DDX11, CHL1, CTF1)	3.93	2.65	3.77	1.89	0.39	0.67	0.54	0.52
Zosma01g23160.v3.1	(1 of 56) 1.11.1.7 - Peroxidase / Lactoperoxidase	0.29	1.3	1.61	2.28	0	0.33	0.12	0
Zosma01g23190.v3.1	-	0	0	0	0	0.48	0.97	6.55	1.99
Zosma01g23230.v3.1	(1 of 2) K14454 - aspartate aminotransferase, cytoplasmic (GOT1)	22.37	34.92	21.72	15.48	57.2	48.77	48.14	58.16
Zosma01g23260.v3.1	(1 of 1) KOG4673 - Transcription factor TMF, TATA element modulatory factor	261.04	229.6	262.71	200.6	101.69	99.19	97.14	89.32
Zosma01g23280.v3.1	(1 of 2) PTHR10926//PTHR10926:SF30 - CELL CYCLE CONTROL PROTEIN 50 // SUBFAMILY NOT NAMED	38.01	51.48	39.91	58.95	19.59	23.48	18.49	16.68
Zosma01g23370.v3.1	(1 of 1) K14798 - protein LTV1 (LTV1)	50.92	45.99	53.15	67.43	23.9	22.47	24.18	21.58
Zosma01g23380.v3.1	(1 of 5) K16223 - protein FLOWERING LOCUS T (FT)	1.56	20.17	10.53	4.31	13.42	33.85	36.7	18.31
Zosma01g23390.v3.1	(1 of 1) 3.1.1.76 - Poly(3-hydroxyoctanoate) depolymerase / Poly(HA) depolymerase	11.9	14.95	14.4	13.85	24.15	31.57	36.99	27.25
Zosma01g23450.v3.1	(1 of 166) PF01535//PF13041 - PPR repeat (PPR) // PPR repeat family (PPR_2)	1.69	4.06	1.91	2.15	9.66	15.89	14.15	10.83
Zosma01g23460.v3.1	-	0.81	0	0	0	5.48	4.36	2.65	3.68
Zosma01g23490.v3.1	-	149.56	138.77	169.69	251.13	60.24	46.89	59.44	38.62
Zosma01g23500.v3.1	(1 of 2) K03135 - transcription initiation factor TFIID subunit 11 (TAF11)	74.84	62.07	78	65.61	1.54	1.08	16.97	19.98
Zosma01g23520.v3.1	(1 of 3) PTHR22835//PTHR22835:SF281 - ZINC FINGER FYVE DOMAIN CONTAINING PROTEIN // SGNH HYDROLASE-TYPE ESTERASE SUPERFAMILY PROTEIN	4.02	2.11	4.17	6.63	0.89	1.14	1.13	0.4
Zosma01g23550.v3.1	(1 of 3) PTHR22835//PTHR22835:SF281 - ZINC FINGER FYVE DOMAIN CONTAINING PROTEIN // SGNH HYDROLASE-TYPE ESTERASE SUPERFAMILY PROTEIN	5.18	3.94	3.91	7.86	0.36	1.1	1.46	1.27
Zosma01g23580.v3.1	(1 of 3) PTHR10791//PTHR10791:SF41 - RAG1-ACTIVATING PROTEIN 1 // BIDIRECTIONAL SUGAR TRANSPORTER SWEET6-RELATED	33.27	20.85	45.85	40.84	4.71	0.61	1.91	0.47
Zosma01g23590.v3.1	(1 of 5) K01177 - beta-amylase (E3.2.1.2)	5.69	4.13	6.34	4.16	1.53	1.49	1.63	1.65
Zosma01g23680.v3.1	(1 of 3) K07904//K07976 - Ras-related protein Rab-11A (RAB11A) // Rab family, other (RAB)	76.9	109.97	61.8	61.99	351.31	327.6	333.92	340.98
Zosma01g23690.v3.1	(1 of 1) 4.4.1.1 - Cystathionine gamma-lyase / Homoserine dehydratase	15.13	13.96	20.22	27.59	4.23	4.34	5.43	5.55
Zosma01g23730.v3.1	(1 of 3) PTHR10314//PTHR10314:SF114 - SER/THR DEHYDRATASE, TRP SYNTHASE // SUBFAMILY NOT NAMED	20	34.98	15.34	36.83	55.17	72.93	51.01	76.07
Zosma01g23740.v3.1	(1 of 3) PTHR10314//PTHR10314:SF114 - SER/THR DEHYDRATASE, TRP SYNTHASE // SUBFAMILY NOT NAMED	53.85	105.59	46.25	55.59	254.25	256.81	224.97	259.87
Zosma01g23780.v3.1	(1 of 40) PF01535//PF13041//PF13812 - PPR repeat (PPR) // PPR repeat family (PPR_2) // Pentatricopeptide repeat domain (PPR_3)	3.88	2.95	3.34	2.4	0.71	1.28	1.24	1.02
Zosma01g23790.v3.1	(1 of 4) PTHR11850//PTHR11850:SF82 - HOMEOBOX PROTEIN TRANSCRIPTION FACTORS // BEL1-LIKE HOMEODOMAIN PROTEIN 8-RELATED	14.3	31.69	10.3	17.97	71.35	94.24	76.48	59.82
Zosma01g23800.v3.1	-	0	0.25	0	0	0.77	2.29	2.42	2.16
Zosma01g23810.v3.1	(1 of 1) K14554 - U3 small nucleolar RNA-associated protein 21 (UTP21, WDR36)	41.59	31.76	41.15	38.26	7.37	8.21	11.37	9.18
Zosma01g23820.v3.1	(1 of 1) PTHR23310:SF71 - ACYL-COA-BINDING DOMAIN-CONTAINING PROTEIN 6	13.8	57.74	4.28	10.47	373.98	500.38	405.65	372.89
Zosma01g23830.v3.1	(1 of 1) K15262 - protein BCP1 (BCP1, BCCIP)	37.7	39.27	41.2	28.86	14.09	19.36	16.39	11.43
Zosma01g23860.v3.1	(1 of 4) PF12043 - Domain of unknown function (DUF3527) (DUF3527)	14.83	17.16	16.87	9.96	6.74	6.07	6.68	6
Zosma01g23900.v3.1	(1 of 5) PF04832 - SOUL heme-binding protein (SOUL)	11.88	35.83	8.54	15.44	40.41	36.23	44.31	39.68
Zosma01g23980.v3.1	(1 of 1) PTHR33077:SF8 - PROTEIN TIFY 8	2.44	2.83	0.73	0.93	10.05	13.54	12.53	11.45
Zosma01g23990.v3.1	-	2.66	2.21	2.24	0.61	0.51	0.52	0.53	0.74
Zosma01g24020.v3.1	(1 of 1) PF03735//PF04862 - ENT domain (ENT) // Protein of unknown function (DUF642) (DUF642)	42.45	33.36	38.12	28.42	17.32	18.43	18.21	20.23
Zosma01g24040.v3.1	(1 of 3) K13667 - protein glucosyltransferase (RUMI, KTELC1)	0.05	0	0.25	0.14	6.75	13.49	9.78	7.84
Zosma01g24050.v3.1	-	5.35	2.4	6.05	10.02	1.59	0.44	0.52	2.18
Zosma01g24080.v3.1	(1 of 3) K13667 - protein glucosyltransferase (RUMI, KTELC1)	0.36	0.21	0.14	0.05	5.31	8.59	8.74	4.74
Zosma01g24110.v3.1	(1 of 20) 2.7.10.2//2.7.11.1 - Non-specific protein-tyrosine kinase / Cytoplasmic protein tyrosine kinase // Non-specific serine/threonine protein kinase / Threonine-specific protein kinase	2.72	3.72	1.49	2.68	6.66	9.04	6.9	6.54
Zosma01g24120.v3.1	-	2.5	3.16	1.54	2.41	7.48	12.12	13.35	10.7
Zosma01g24160.v3.1	(1 of 1) 6.3.2.2 - Glutamate--cysteine ligase / Gamma-glutamylcysteine synthetase	226.55	238.31	274.93	250.96	68.23	57.04	63.39	70.92
Zosma01g24200.v3.1	(1 of 2) K02153 - V-type H+-transporting ATPase subunit e (ATPeV0E, ATP6H)	203.06	264.75	219.03	129.95	358.22	394.73	444.36	332.53
Zosma01g24210.v3.1	(1 of 2) K10403 - kinesin family member 22 (KIF22)	11.34	12.59	11.97	12.76	1.2	0.27	1.8	1.59
Zosma01g24240.v3.1	(1 of 3) K09872 - aquaporin PIP (PIP)	9.45	7.02	4.03	4.69	32.88	41.25	33.95	54.59
Zosma01g24260.v3.1	(1 of 1) PTHR31852:SF5 - GB|AAF18257.1	0.18	0.18	0	0.33	1.12	1.3	1.75	0.29
Zosma01g24280.v3.1	(1 of 1) PTHR11802//PTHR11802:SF3 - SERINE PROTEASE FAMILY S10 SERINE CARBOXYPEPTIDASE // RETINOID-INDUCIBLE SERINE CARBOXYPEPTIDASE	0.54	0.74	0.36	2.43	10.97	15.8	21.59	12.03
Zosma01g24330.v3.1	(1 of 1) PTHR31614:SF13 - POLLEN OLE E 1 ALLERGEN AND EXTENSIN FAMILY PROTEIN	11.73	16.93	12.87	25.41	29.51	66.81	87.08	43.66
Zosma01g24350.v3.1	(1 of 2) K06185 - ATP-binding cassette, subfamily F, member 2 (ABCF2)	131.86	127.32	134.14	106.61	60.3	56.76	54.4	51.81
Zosma01g24390.v3.1	(1 of 1) K09392 - transcription factor Dp-2 (TFDP2)	41.02	26.16	48.28	40.17	1.86	3.17	6.18	8.01
Zosma01g24470.v3.1	(1 of 3) PTHR10891//PTHR10891:SF590 - EF-HAND CALCIUM-BINDING DOMAIN CONTAINING PROTEIN // SUBFAMILY NOT NAMED	0	4.85	6.24	0	31.79	94	118.45	23.34
Zosma01g24490.v3.1	(1 of 1) K02919 - large subunit ribosomal protein L36 (RP-L36, MRPL36, rpmJ)	116.18	176.16	134.69	161.05	56.79	31.6	35.18	50.9
Zosma01g24520.v3.1	(1 of 1) K03136 - transcription initiation factor TFIIE subunit alpha (TFIIE1, GTF2E1, TFA1, tfe)	54.09	43.95	54.86	83.02	16.29	16	17.58	16.17
Zosma01g24530.v3.1	(1 of 1) PTHR14155//PTHR14155:SF113 - RING FINGER DOMAIN-CONTAINING // SUBFAMILY NOT NAMED	0	0.18	0	0	4.91	10.9	7.27	7.99
Zosma01g24560.v3.1	(1 of 3) K10727 - chromatin licensing and DNA replication factor 1 (CDT1)	1.56	1.89	1.92	1.28	0.74	0.85	0.72	0.71
Zosma01g24570.v3.1	(1 of 2) 3.6.3.16 - Arsenite-transporting ATPase / Arsenite-translocating ATPase	27.17	28.88	29.6	21.98	11.21	10.05	12.68	10.81
Zosma01g24590.v3.1	(1 of 1) PTHR12419//PTHR12419:SF19 - OTU DOMAIN CONTAINING PROTEIN // SUBFAMILY NOT NAMED	2.09	2.69	1.26	2.4	25.97	27.45	18.98	29.24
Zosma01g24630.v3.1	(1 of 3) PF05514 - HR-like lesion-inducing (HR_lesion)	9.18	19.37	8.62	7.92	56.79	86.12	59.1	54.25
Zosma01g24650.v3.1	(1 of 166) PF01535//PF13041 - PPR repeat (PPR) // PPR repeat family (PPR_2)	1.12	1.72	0.67	1.7	2.9	5.75	5.43	3.1
Zosma01g24670.v3.1	(1 of 1) K14311 - nuclear pore complex protein Nup188 (NUP188)	13.65	9.62	11.36	5.74	1.72	2.17	2.84	1.49
Zosma01g24690.v3.1	(1 of 1) 1.1.1.133 - dTDP-4-dehydrorhamnose reductase / dTDP-6-deoxy-L-mannose dehydrogenase	201.51	211.2	195.32	184.56	553.03	658.2	532.49	521.84
Zosma01g24700.v3.1	(1 of 1) PTHR21717//PTHR21717:SF28 - TELOMERIC REPEAT BINDING PROTEIN // SUBFAMILY NOT NAMED	13.21	9.87	13.98	7.46	2.57	2.53	2.9	2.37
Zosma01g24710.v3.1	-	3.4	10.72	4.08	13.59	35.53	7.1	18.08	12.86
Zosma01g24730.v3.1	(1 of 9) PTHR11528//PTHR11528:SF41 - HEAT SHOCK PROTEIN 90 // HEAT SHOCK PROTEIN 89.1	5.84	3.41	4.83	7.19	1.41	1.27	0.83	3.41
Zosma01g24740.v3.1	-	8.33	6.2	7.13	9.26	0.38	0	0	0.69
Zosma01g24760.v3.1	(1 of 4) PTHR31818:SF1 - O-FUCOSYLTRANSFERASE-LIKE PROTEIN	0.1	0.31	0.06	0.12	0.83	0.88	1.1	1.01
Zosma01g24780.v3.1	(1 of 19) PF00501//PF13193 - AMP-binding enzyme (AMP-binding) // AMP-binding enzyme C-terminal domain (AMP-binding_C)	1.06	4.18	1.96	1.28	16.23	17.2	12.18	11.78
Zosma01g24820.v3.1	(1 of 1) PTHR23322//PTHR23322:SF6 - FAS-ASSOCIATED PROTEIN // UBX DOMAIN-CONTAINING PROTEIN 7	156.7	126.53	152.5	166.32	69.49	64.86	63.38	53.47
Zosma01g24830.v3.1	(1 of 25) PF13837 - Myb/SANT-like DNA-binding domain (Myb_DNA-bind_4)	0.18	0.27	0.05	0.17	0.5	0.38	0.5	1.52
Zosma01g24850.v3.1	(1 of 1) PTHR13271//PTHR13271:SF19 - UNCHARACTERIZED PUTATIVE METHYLTRANSFERASE // PROTEIN SET DOMAIN GROUP 40	110.19	112.62	135.78	108.21	7.23	15.76	12.85	10.21
Zosma01g24860.v3.1	(1 of 13) PF00304 - Gamma-thionin family (Gamma-thionin)	145.84	93.75	194.72	325.55	10.12	8.11	0.12	2.02
Zosma01g24880.v3.1	(1 of 13) PF00304 - Gamma-thionin family (Gamma-thionin)	453.76	516.54	387.53	412.39	35.11	16.33	27.95	8.85
Zosma01g24890.v3.1	(1 of 1) K15304 - Ran-binding protein 3 (RANBP3)	145.3	120.26	153.4	159.79	64.49	58.14	61.22	52.26
Zosma01g24900.v3.1	(1 of 1) PTHR22870//PTHR22870:SF177 - REGULATOR OF CHROMOSOME CONDENSATION // F12P19.9 PROTEIN	14.42	11.65	16.45	9.22	2.5	3.7	3.61	6.41
Zosma01g24970.v3.1	(1 of 70) PTHR11439//PTHR11439:SF185 - GAG-POL-RELATED RETROTRANSPOSON // SUBFAMILY NOT NAMED	0.19	0.04	0	0.07	3.94	5.67	8.61	10.78
Zosma01g24990.v3.1	-	40.88	94.24	21.77	71.83	153.49	198.87	144.1	170.08
Zosma01g25000.v3.1	(1 of 2) PTHR11043//PTHR11043:SF8 - ZETA-COAT PROTEIN // SUBFAMILY NOT NAMED	4.78	10.25	2.4	2.54	40.67	63.52	48.42	35.48
Zosma01g25010.v3.1	(1 of 5) PTHR26374:SF162 - C2H2-TYPE ZINC FINGER FAMILY PROTEIN-RELATED	2.23	2.2	0.39	1.41	7.83	5.96	6.55	9.93
Zosma01g25030.v3.1	(1 of 5) PTHR26374:SF162 - C2H2-TYPE ZINC FINGER FAMILY PROTEIN-RELATED	52.01	36.64	15.59	16.46	415.97	323.43	392.63	566.67
Zosma01g25070.v3.1	(1 of 7) K11252 - histone H2B (H2B)	20.51	16.39	18.08	22.07	50.25	40.51	47.79	34.62
Zosma01g25130.v3.1	-	0.14	0	0	0	1.69	1.73	0.93	3.16
Zosma01g25140.v3.1	(1 of 1) PTHR23315//PTHR23315:SF122 - BETA CATENIN-RELATED ARMADILLO REPEAT-CONTAINING // SUBFAMILY NOT NAMED	20.25	22.32	14.56	11.14	36.17	33.75	38.87	31.31
Zosma01g25180.v3.1	-	0	1.99	0	0	5.82	3.4	4.2	5.7
Zosma01g25210.v3.1	(1 of 2) PTHR13832//PTHR13832:SF228 - PROTEIN PHOSPHATASE 2C // PROTEIN PHOSPHATASE 2C 36-RELATED	0.71	1.81	0.43	0.67	4.3	2.59	3.93	2.3
Zosma01g25220.v3.1	(1 of 2) PTHR32382:SF0 - FASCICLIN-LIKE ARABINOGALACTAN PROTEIN 4	0.49	0.66	0.21	0.4	0.83	2.01	2.93	3.62
Zosma01g25240.v3.1	-	7.29	5.14	6	3.64	17.69	21.63	16.4	20.41
Zosma01g25270.v3.1	(1 of 2) PTHR32227//PTHR32227:SF62 - FAMILY NOT NAMED // GLUCOSIDASE-LIKE PROTEIN	56.53	48.59	28.04	27.47	191.64	174.63	183.13	185.67
Zosma01g25290.v3.1	(1 of 1) PTHR10013 - GENERAL VESICULAR TRANSPORT FACTOR P115	111.33	98.48	109.99	125.99	43.16	43.69	41.44	35.44
Zosma01g25300.v3.1	-	0	1.84	0.14	1.98	16.77	10.23	13.2	54.69
Zosma01g25310.v3.1	(1 of 9) PF04720 - PDDEXK-like family of unknown function (PDDEXK_6)	42.23	33.7	16.79	12.28	120.39	123.85	138.69	177.51
Zosma01g25320.v3.1	(1 of 1) K10733 - GINS complex subunit 2 (GINS2, PSF2)	6.29	5.22	5.18	5.47	0.52	1.35	1.63	0.96
Zosma01g25330.v3.1	(1 of 3) PTHR27001//PTHR27001:SF191 - FAMILY NOT NAMED // PROTEIN KINASE APK1A, CHLOROPLASTIC-RELATED	9.38	14.04	8.06	8.33	22.75	25.13	21.29	19.48
Zosma01g25400.v3.1	(1 of 3) K03364 - cell division cycle 20-like protein 1, cofactor of APC complex (CDH1)	0.36	0.83	0.18	0.25	0.52	1.13	2.7	1.73
Zosma01g25420.v3.1	(1 of 1) PTHR31221:SF42 - WRKY TRANSCRIPTION FACTOR 49-RELATED	0.75	4.57	0.6	1.39	11.91	15.59	19.95	17.27
Zosma01g25510.v3.1	(1 of 1) PTHR27007//PTHR27007:SF27 - FAMILY NOT NAMED // L-TYPE LECTIN-DOMAIN CONTAINING RECEPTOR KINASE S.4	2.96	7.24	2.06	0.53	13.62	17.42	15.48	13.02
Zosma01g25550.v3.1	(1 of 2) PTHR10108:SF803 - METHYLTRANSFERASE PMT10-RELATED	14	20.01	11.49	7.69	29.54	34.35	28.65	29.15
Zosma01g25570.v3.1	(1 of 2) PTHR14791//PTHR14791:SF27 - BOMB/KIRA PROTEINS // SUBFAMILY NOT NAMED	292.62	251.49	326.61	397.52	64.24	43.51	58.2	52.01
Zosma01g25590.v3.1	(1 of 1) 2.3.1.98 - Chlorogenate--glucarate O-hydroxycinnamoyltransferase	0.41	1.21	0.18	1.03	2.26	5.61	6.96	6.03
Zosma01g25600.v3.1	(1 of 2) PTHR12603:SF5 - RING/U-BOX DOMAIN-CONTAINING PROTEIN	390.92	326.35	419.46	373.77	120.24	98.41	123.25	102.93
Zosma01g25620.v3.1	(1 of 2) PTHR31945:SF13 - TRANSCRIPTION FACTOR ICE1-RELATED	30.89	29.62	31.71	14.83	13.87	13.13	13.15	14.2
Zosma01g25660.v3.1	(1 of 25) PF13837 - Myb/SANT-like DNA-binding domain (Myb_DNA-bind_4)	45.89	53.33	38.63	76.1	237.45	217.13	192.15	174.91
Zosma01g25670.v3.1	(1 of 6) KOG4660 - Protein Mei2, essential for commitment to meiosis, and related proteins	39.52	35.79	42.82	19.3	15.57	14.99	14.48	13.56
Zosma01g25680.v3.1	(1 of 1) PTHR23091//PTHR23091:SF261 - N-TERMINAL ACETYLTRANSFERASE // SUBFAMILY NOT NAMED	138.7	129.21	144.32	190.33	50.15	43.53	50.26	39.05
Zosma01g25710.v3.1	(1 of 1) K00648 - 3-oxoacyl- (fabH)	1.77	2.46	0	1.78	13.42	12.83	9.36	9.89
Zosma01g25740.v3.1	(1 of 4) PF12576 - Protein of unknown function (DUF3754) (DUF3754)	0.27	0.36	0.07	0.17	0.91	3.2	2.68	1.59
Zosma01g25800.v3.1	(1 of 6) K00660 - chalcone synthase (CHS)	29.08	33.74	21.92	10.5	87.8	85.3	135.72	153.1
Zosma01g25810.v3.1	(1 of 2) PTHR19446//PTHR19446:SF368 - REVERSE TRANSCRIPTASES // SUBFAMILY NOT NAMED	0	0.28	0.16	0.09	0.78	0.56	0.53	1.08
Zosma01g25840.v3.1	(1 of 6) K00660 - chalcone synthase (CHS)	28.75	35.12	19.18	14.62	98.67	94.16	141.39	184.81
Zosma01g25850.v3.1	(1 of 6) K00660 - chalcone synthase (CHS)	7.96	9.5	5.56	6.56	12.59	15.3	24.75	22.74
Zosma01g25890.v3.1	(1 of 6) K00660 - chalcone synthase (CHS)	10.33	7.42	4.68	5.36	0.62	0.52	0.58	0.18
[truncated: 7,066 more rows]

## Sheet: Stage III to Stage IV
Supplementary Table 2 DEGs between different stages of Zostera marina （unit: FPKM）
[truncated: 5,380 more rows]
