# Supplementary material for: Insights into the regulation of energy metabolism during the seed-to-seedling transition in marine angiosperm Zostera marina L.: Integrated metabolomic and transcriptomic analysis
Source: Front Plant Sci. 2023 Mar 10;14:1130292. doi: 10.3389/fpls.2023.1130292 (PMC10036900; doi:10.3389/fpls.2023.1130292)
Supplement: Supplementary file 5 [file Table_3.xlsx]

## Sheet: Starch and sucrose metabolism 
Table S3. Expression of DEGs in the starch and sucrose metabolism pathway （unit: FPKM)
Geneid	label	Description	Stage I1	Stage I2	Stage I3	Stage I4	Stage II1	Stage II2	Stage II3	Stage II4	Stage III1	Stage III2	Stage III3	Stage III4	Stage IV1	Stage IV2	Stage IV3	Stage IV4
Zosma05g10500.v3.1	SPS	Sucrose-phosphate synthase	5.73	0.14	0	2.35	0	0	0	0	0	0	0	0	2.67	5.96	3.71	14.69
Zosma05g10490.v3.1	SPS	Sucrose-phosphate synthase	5.23	0.07	6.28	12.24	0	0.04	0	0	0	0.06	0.17	0.55	3.49	5.54	5.15	7.07
Zosma05g19190.v3.1	SPS	Sucrose-phosphate synthase	13.22	13.49	16.59	16.82	13.44	14.79	14.25	0.74	32.83	43.03	33	31.27	4.49	32.93	26.64	36.71
Zosma02g13290.v3.1	SPS	Sucrose-phosphate synthase	0.39	0.41	1.31	0.66	695.91	747.56	890.72	484.38	75.75	42.36	72.33	65.37	13.13	6.95	19.25	8.47
Zosma01g05140.v3.1	SuSy	Sucrose synthase	0.23	0.44	0.81	0.34	3.31	6.48	2.56	2.69	0.35	0.25	0.58	0.28	0.69	0.07	0.13	0
Zosma06g17360.v3.1	SuSy	Sucrose synthase	21.79	25.86	24.26	25.49	783.51	1005.09	278.07	151.27	5974.46	4214.4	4514.33	5860.69	958.34	1735.19	1631.16	1711.83
Zosma03g28150.v3.1	SuSy	Sucrose synthase	0	0	0	0	0	0	3.62	0	0	0	0	0	0	0	0	0
Zosma06g21630.v3.1	SuSy	Sucrose synthase	0.15	0	0.53	1.64	3437.02	2908.52	4165.96	3304.16	168.27	43.8	152.02	104.28	2.27	1.29	2.33	1.47
Zosma01g19580.v3.1	SuSy	Sucrose synthase	0	0.02	0.04	0.04	0	0	0	0	0.85	1.67	1.1	1.62	0	0.02	0	0
Zosma01g26670.v3.1	SuSy	Sucrose synthase	0.16	0.02	0.08	0.04	0.73	0.56	0.41	0.7	1.09	2.66	1.15	0.88	2.16	5.47	3.9	5.59
Zosma02g20080.v3.1	SuSy	Sucrose synthase	156.64	116.95	168.86	157.21	119.41	120.08	35.63	6.48	535.82	528.5	478.86	568.33	103.96	443.9	385.23	394.98
Zosma06g05660.v3.1	SuSy	Sucrose synthase	0	0	0	0	0	0	0	0	0.06	0.35	0.79	0.26	3.56	39.62	24.11	68.86
Zosma06g10520.v3.1	SuSy	Sucrose synthase	0.11	0	0.13	0.06	0.08	0	0	0	5.04	38.72	61.68	21.94	0.1	0.12	0.02	0.17
Zosma02g02740.v3.1	TPS	Trehalose-6-Phosphate Synthase	0	0	0.24	0.41	76.73	59.04	93.45	0	12.59	7.91	9.89	7.85	0	8.76	11.04	9.97
Zosma06g09190.v3.1	TPS	Trehalose-6-Phosphate Synthase	86.4	172.22	69.52	58.35	345.3	344	322.21	264.59	185.67	154.74	148.01	151.66	61.06	83.18	103.26	89.65
Zosma03g12510.v3.1	TPS	Trehalose-6-Phosphate Synthase	92.52	147.73	79.89	86.36	361.75	285.79	311.93	232.84	97.58	77.43	97.77	96.35	36.97	61.7	49.05	52.96
Zosma06g12950.v3.1	TPS	Trehalose-6-Phosphate Synthase	16.12	11.98	16.94	20.26	13.66	15.73	15.7	11.6	14.28	13.79	13.7	12.41	5.29	7.78	8.91	6.59
Zosma06g00090.v3.1	TPS	Trehalose-6-Phosphate Synthase	23.63	19.11	22.75	30.37	22.64	21.33	16.7	6.68	16.9	27.91	15.04	15.74	10.45	33.83	51.26	34.91
Zosma04g12160.v3.1	TPS	Trehalose-6-Phosphate Synthase	0	0.14	2.09	3.02	8.56	7.09	18.6	2.77	5.02	3.74	3.86	4.93	0	2.19	1.38	2.77
Zosma01g11730.v3.1	TPS	Trehalose-6-Phosphate Synthase	1.87	1.12	2.09	0.97	54.04	52.26	46.68	0	37.66	28.63	25.49	22.31	0	7.25	5.41	9.87
Zosma01g05670.v3.1	TPS	Trehalose-6-Phosphate Synthase	0.18	0.22	0.08	0.17	20.42	23.32	18.69	9.97	37.31	28.23	23.77	24.29	13.81	18.21	11.82	19.19
Zosma03g33720.v3.1	otsB	Trehalose 6-phosphate phosphatase (otsB)	0	0	0.53	0	41.45	27.12	53.4	55.4	8.77	8.04	13.74	8.87	6.03	6.7	11.6	6.47
Zosma04g19870.v3.1	otsB	Trehalose 6-phosphate phosphatase (otsB)	5.63	3.24	2.25	3.59	12.11	14.1	10.01	5.06	33.46	34.07	41.58	50.54	51.3	71.11	78.18	65.96
Zosma06g02950.v3.1	otsB	Trehalose 6-phosphate phosphatase (otsB)	0	0	0.09	0	0	0	0	0	13.14	6.34	3.1	7.11	7.1	16.88	20.05	16
Zosma06g25760.v3.1	otsB	Trehalose 6-phosphate phosphatase (otsB)	0	0	0	0	0	0	0	0	0	0	0	0	0	0	0	0
Zosma01g12610.v3.1	otsB	Trehalose 6-phosphate phosphatase (otsB)	11.95	6.25	16.36	17.18	0.44	0	0.51	0.14	0.8	0	0	0	0	7.16	5.71	4.18
Zosma03g09440.v3.1	TREH, treA, treF	Alpha,alpha-trehalase, family GH37	0	0.55	0.67	0.82	0	0.44	0.81	1.95	1.53	2.83	3.51	2.63	6.62	4.48	3.82	1.42
Zosma06g29650.v3.1	SS	Starch synthase	6.34	7.72	6.4	4.56	2.23	2.55	1.72	0	0	0.78	0.45	0	0	0.07	0.93	0.53
Zosma06g17190.v3.1	SS	Starch synthase	0.71	0.35	0.26	0.18	18.15	14.31	15.75	13.54	9.49	11.73	9.65	7.81	6.09	4.29	6.29	7.68
Zosma04g08740.v3.1	SS	Starch synthase	0.64	1.35	0.45	3.67	213.24	156.9	276.07	77.21	16.45	7.81	17.94	8.97	0	0	2.5	0.76
Zosma03g27630.v3.1	WAXY	granule-bound starch synthase	0.02	0	0.27	0.13	151.63	224.36	202.84	222.48	7.3	3.83	5.71	6.04	10.6	3.3	2.68	0.86
Zosma05g31400.v3.1	WAXY	granule-bound starch synthase	0	0	0	0	1.13	0	0.11	0	0	0.02	0	1.01	0	0.7	0.52	1.52
Zosma06g05960.v3.1	GBE1, glgB	1,4-alpha-glucan branching enzyme (glgB)	0	0	0	0	0	0	0	0	0	0	0	0	0	0	0	0
Zosma03g17270.v3.1	GBE1, glgB	1,5-alpha-glucan branching enzyme (glgB)	1.9	2.2	3.18	1.78	15.83	17.39	21.54	1.53	1.58	0.14	0.98	0.47	1.11	1.41	1.15	1.47
Zosma04g19980.v3.1	ISA, treX	Alpha amylase/Isoamylase	1.63	2.01	1.17	1.75	10.49	11.6	14.48	4.01	1.34	0.99	0.75	0.52	0.59	0.4	0.38	1.53
Zosma03g06960.v3.1	ISA, treX	Alpha amylase/Isoamylase	2.43	2.21	3.31	2.65	0.66	0.68	0.51	0	0	0.35	0.83	0	0	1.15	0.34	1.1
Zosma04g26960.v3.1	AGP	ADP-glucose pyrophosphorylase	1.17	1.49	0.64	0.45	0	0	0	0	1.8	2.58	0	2.13	11.78	38.35	19.97	26.91
Zosma06g06450.v3.1	AGP	ADP-glucose pyrophosphorylase	0.57	0	0	0.39	56.98	68.04	56.16	84.92	12.05	8.03	11.29	5.89	3.89	3.59	5.26	6.56
Zosma03g29020.v3.1	AGP	ADP-glucose pyrophosphorylase	26.53	34.73	36.33	31.9	5.87	5.52	7.49	3.99	4.88	2.43	3.36	3.41	6.07	3.71	4.49	7.12
Zosma01g03710.v3.1	AGP	ADP-glucose pyrophosphorylase	3.07	2.67	3.18	3.52	0	0.05	0.08	0.15	1.26	0.75	0.95	0.99	19.25	59.46	39.55	48.95
Zosma01g37510.v3.1	AGP	ADP-glucose pyrophosphorylase	117.17	98.75	105.17	101.09	0	0	0	0	0	0	0	0	0	0	0	0
Zosma02g16640.v3.1	RP-S2, MRPS2, rpsB;UGP2, galU, galF	UTP--glucose-1-phosphate uridylyltransferase (UGP2, galU, galF)	0	0.46	0.54	4.33	4.93	4.52	9.54	9.09	6.12	0.4	2.04	4.47	10.7	2.76	6.54	2.81
Zosma03g27870.v3.1	UGP2, galU, galF	UTP--glucose-1-phosphate uridylyltransferase	878.83	710.81	700.44	803.15	307.42	457.99	323.26	365.29	684.52	640.37	505.83	693.69	591.31	575.45	545.98	553.38
Zosma01g01920.v3.1	PYG, glgP	Starch phosphorylase / Polyphosphorylase	61.28	58.55	51.33	57.08	39.45	39.95	44.65	13.09	4.96	0.91	3.06	2.76	0.96	2.51	15.08	3.28
Zosma01g04690.v3.1	malQ	4-alpha-glucanotransferase	2.3	2.68	3.24	4.52	10.32	11.34	14.3	11.94	1.47	1.73	1.27	0.94	1.03	1.03	2.09	3.45
Zosma04g17210.v3.1	bglX	beta-glucosidase (E3.2.1.21) // beta-glucosidase (bglX)	0	0	0	0	0	0	0	0	0	0	0	0	0	0	0	0
Zosma04g10670.v3.1	bglX	beta-glucosidase (E3.2.1.21) // beta-glucosidase (bglX)	4.46	2.63	1.52	0.74	0	0	0	0	0	0	0	0.17	1.01	2.7	0.03	1.07
Zosma01g12750.v3.1	bglX	beta-glucosidase (E3.2.1.21) // beta-glucosidase (bglX)	0	1.75	0.24	0	0	0	0	0	1.64	0.98	0.5	2.08	0	1.74	0	2.18
Zosma06g30370.v3.1	bglX	beta-glucosidase (E3.2.1.21) // beta-glucosidase (bglX)	12.67	10.59	0	2.06	45.22	53.06	42.1	33.79	266.16	273.8	302.88	366.82	428.61	377.57	584.98	426.35
Zosma06g30380.v3.1	bglX	beta-glucosidase (E3.2.1.21) // beta-glucosidase (bglX)	0	0	0	0	0	0	0	1.03	0	0	0	0	0	0	0	0
Zosma06g23040.v3.1	bglX	beta-glucosidase (E3.2.1.21) // beta-glucosidase (bglX)	8.69	6.83	9.43	9.46	0	0	0.27	0	4.01	10.06	11.9	11.26	16.06	21.75	46.22	32.73
Zosma02g14130.v3.1	bglX	beta-glucosidase (E3.2.1.21) // beta-glucosidase (bglX)	0.62	0.65	0	3.2	0.71	0.77	0.51	0.14	3.22	1.9	5.08	4.65	8.14	3.42	5.25	5.92
Zosma06g28010.v3.1	bglX	beta-glucosidase (E3.2.1.21) // beta-glucosidase (bglX)	0.16	0	0	0.32	0	0	0	0	0	0	2.71	0	0	0	2.04	0
Zosma02g16560.v3.1	bglX	beta-glucosidase (E3.2.1.21) // beta-glucosidase (bglX)	2.25	1.85	2.96	2.96	1.09	1.65	0.94	1.99	6.35	11.28	14.32	10.02	22.37	20.15	21.01	26.64
Zosma02g06070.v3.1	AMY, amyA, malS	alpha-amylase (E3.2.1.1, amyA, malS)	27.12	41.14	37.15	34.04	0.28	1.4	0.36	1.51	5.78	10.51	8.2	6.05	3.52	1.78	2.89	2.14
Zosma06g26290.v3.1	AMY, amyA, malS	alpha-amylase (E3.2.1.1, amyA, malS)	484.02	520.21	478.6	473.22	130.31	200.65	127.4	117.9	389.84	458.86	234.42	322.37	139.39	153.84	188.64	192.32
Zosma01g38190.v3.1	BMY	Beta-amylase	5.84	12.66	4.63	10.79	0	0	0	1.22	0	0	0	0	0	0	0	0
Zosma05g26530.v3.1	BMY	Beta-amylase	0.8	0.24	0.26	0.19	0	0	0	0.09	0	0.05	0	0	0	0	0	0.15
Zosma01g23590.v3.1	BMY	Beta-amylase	0.67	0.44	0.55	0.84	1.02	0.24	1.18	0	0	0.06	0.52	0	0.28	0.66	0.42	0.28
Zosma02g15560.v3.1	BMY	Beta-amylase	1.69	0	0.22	0.78	6.35	5.21	6.49	0	0.99	3.34	0	0	0	0.06	0.49	2.05
Zosma06g02250.v3.1	pgm	Phosphoglucosamine mutase	0	0	0	0	0	0	0	0	0	0	0	0	0	0	0	0
Zosma06g05180.v3.1	pgm	Phosphoglucosamine mutase	8.46	20.45	16.93	16.4	40.49	45.18	48.18	42.3	2.53	1.68	2.79	1.39	1.83	0.13	1.21	1.69
Zosma05g08730.v3.1	pgm	Phosphoglucosamine mutase	0	0	0	0	0	0	0	0	0	0	0	0	0	0	0	0
Zosma06g02270.v3.1	pgm	Phosphoglucosamine mutase	398.86	251.09	304.15	316.71	46.57	61.1	48.82	58.77	51.91	61.58	61.79	56.03	74.08	100.96	94.49	112.58
Zosma06g11450.v3.1	SPP	Sucrose-phosphate phosphatase / Sucrose-6-phosphate phosphatase	182.95	173.77	121.53	118.27	32.48	38.35	35.29	24.29	54.34	51.72	41.23	56.13	129.56	141.96	160.3	92.08
Zosma05g00730.v3.1	INV	Invertase	0	0	0.03	0.03	0	0.07	0	0.04	0	0	0.06	0.03	0	4.61	0.78	1.07
Zosma02g01840.v3.1	INV	Invertase	32.55	19.15	95.56	37.63	55.75	90.17	26.37	9.55	187.79	271.25	199.91	231.32	189.96	229.77	350.79	238.44
Zosma06g02960.v3.1	INV	Invertase	0	0.59	0	0	0	0	0	0	0	0	0	1.03	0.3	1.16	0	0.58
Zosma02g01990.v3.1	INV	Invertase	0	0.06	0.42	0.25	0.11	0.19	0.03	0.12	0.1	0.14	0	0.36	0.07	0	0.03	0
Zosma05g13110.v3.1	INV	Invertase	8.15	6.49	9.37	10.24	9.19	0	1.18	0	48.97	22.78	17.54	37.79	14.01	30.52	25.27	17.36

## Sheet: Glycolysis
Table S3. Expression of DEGs in the glycolysis pathway（unit: FPKM)
Geneid	label	Description	Stage I1	Stage I2	Stage I3	Stage I4	Stage II1	Stage II2	Stage II3	Stage II4	Stage III1	Stage III2	Stage III3	Stage III4	Stage IV1	Stage IV2	Stage IV3	Stage IV4
Zosma06g11430.v3.1	PFK	6-phosphofructokinase / Phosphohexokinase	117.25	61.44	88.18	81.39	22.8	41.14	22.6	28.5	301.73	259.33	263.13	220.67	154.21	70.48	55.83	64.15
Zosma06g19380.v3.1	PFK	6-phosphofructokinase / Phosphohexokinase	1.67	2.94	3.99	0.2	0.05	0.07	0.51	0.17	0.84	0.62	1.18	2.41	5.68	6.87	5.36	13.66
Zosma01g07450.v3.1	PFK	6-phosphofructokinase / Phosphohexokinase	111.61	78.97	103.77	131.5	4.66	22.41	8.64	6.74	21.69	23.33	39.5	29.02	190.95	155.92	184.45	143.6
Zosma04g09090.v3.1	PFK	6-phosphofructokinase / Phosphohexokinase	68.38	111.73	52.06	30.72	159.35	189.19	71.53	62.86	950.54	888.53	633.94	850.79	322.65	424.27	460.21	243.37
Zosma06g19370.v3.1	PFK	6-phosphofructokinase / Phosphohexokinase	0	0	0.4	0	0.64	0.48	0.76	0.45	0.82	0.23	0	1.13	0	0	0	0
Zosma06g24740.v3.1	PFK	6-phosphofructokinase / Phosphohexokinase	2.67	3.32	2.78	1.92	7.18	0.56	0.74	0.22	32.19	39.78	44.16	45.17	2.87	8.06	3.33	3.25
Zosma04g09120.v3.1	PFK	6-phosphofructokinase / Phosphohexokinase	3.17	2.42	2.54	2.2	18.87	18.69	25.29	28.17	5.1	6.3	7.01	5.9	2.85	5.04	6.82	4.75
Zosma04g25180.v3.1	ALDO	Fructose-bisphosphate aldolase	1.22	1.33	0.53	1.17	19.3	15.92	5.31	9.2	153.9	259.32	231.4	177.88	120.99	177.99	25.24	28.66
Zosma01g42340.v3.1	ALDO	Fructose-bisphosphate aldolase	123.43	129.61	164.84	133.01	87.19	116.02	86.17	79.95	158.49	167.97	191.65	141.69	502.45	883.99	721.48	904.18
Zosma05g28210.v3.1	ALDO	Fructose-bisphosphate aldolase	815.52	427.23	794.96	914.87	52.35	70.89	30.67	29.95	735	911.44	811.11	774.87	728.4	423.03	286.86	359.22
Zosma04g25170.v3.1	ALDO	Fructose-bisphosphate aldolase	3.88	4.18	1.97	3.36	51.28	48.69	16.93	25.07	350.24	493.2	386.08	361.95	276.62	136.67	60.99	73.84
Zosma05g00800.v3.1	ALDO	Fructose-bisphosphate aldolase	0	0.47	0	1.04	0.47	0.79	0.57	2.17	0.83	2.44	2.28	2.39	4.31	1.84	4.58	2.83
Zosma03g06930.v3.1	ALDO	Fructose-bisphosphate aldolase	616.23	778.83	580.55	472.49	798.88	1284.11	494.91	572.84	2270.1	2150.15	2062.22	1994.23	1967.08	1551.14	2041.45	1593.17
Zosma05g04890.v3.1	ALDO	Fructose-bisphosphate aldolase	0	0	0	0	0.98	0	0.06	0	10.02	43.37	44.3	18.53	0.68	0.52	0.59	1.09
Zosma02g05300.v3.1	ALDO	Fructose-bisphosphate aldolase	0	0	0	0	4497.83	3701.83	5381.87	8884.21	174.24	34.72	183.89	104.37	37.88	0.55	2.01	0
Zosma06g29310.v3.1	TPI	Triose-phosphate isomerase	23.08	18.27	12.5	18.06	3.43	5.42	4.75	8.21	0.5	1.25	7.3	1.29	134.72	259.44	140.26	219.62
Zosma02g18770.v3.1	TPI	Triose-phosphate isomerase	48	75.93	80.41	52.26	24.75	48.9	23.81	53.51	114.55	167.64	126.21	121.41	161.45	147.02	120.01	99.46
Zosma06g14860.v3.1	TPI	Triose-phosphate isomerase	236.34	282.1	162.03	103.61	454.88	659.95	414.38	361.28	979.74	1032.3	871.2	1212.92	682.74	705.71	799.97	682.7
Zosma03g20670.v3.1	TPI	Triose-phosphate isomerase	0	0	0	5.54	585.68	620.28	701.66	1006.72	10.47	1.31	19.77	2.21	3.71	0	0.47	0
Zosma04g09360.v3.1	GAPDH	Glyceraldehyde-3-phosphate dehydrogenase	2362.14	2659.82	2253.3	2083.86	58.34	69.67	24.97	29.62	284.71	212.25	306.19	488.15	2091.64	2253.01	1870.73	2470.57
Zosma05g29260.v3.1	GAPDH	Glyceraldehyde-3-phosphate dehydrogenase	0.54	0.37	1.6	0.37	0.15	0.53	0.13	0.57	1.12	0.14	1.12	5.2	3.44	1.65	1.26	2.33
Zosma03g15420.v3.1	GAPDH	Glyceraldehyde-3-phosphate dehydrogenase	61.1	34.69	55.54	45.05	260.8	521.74	160.1	166.47	2064.58	2006.35	1849.91	2123.12	1048.05	1173.51	1633.82	816.84
Zosma06g19020.v3.1	GAPDH	Glyceraldehyde-3-phosphate dehydrogenase	0	0	0	0	7.25	13.14	13.45	14.81	16.23	12.83	19.88	20.78	31.4	47.11	34.98	38.67
Zosma01g34540.v3.1	GAPDH	Glyceraldehyde-3-phosphate dehydrogenase	1.45	4.37	3.85	2.14	41.3	32.51	33.53	51.95	210.24	490.37	450.79	258.07	147.49	100.97	46.31	72.78
Zosma02g10160.v3.1	GAPDH	Glyceraldehyde-3-phosphate dehydrogenase	1.95	0	0	8.44	1421.85	1563.21	2194.2	4753.85	61.09	17.22	56.45	39.42	35.27	5.41	3.46	2.49
Zosma02g04450.v3.1	PK, pyk	Pyruvate kinase	258.21	274.28	221.42	220.26	0.77	0.47	0.26	0.84	7.69	25.28	23.68	12.21	0.81	0.84	1.17	1.59
Zosma03g30410.v3.1	PK, pyk	Pyruvate kinase	361.23	434.85	335.67	312.14	2.34	1.81	0.4	0.49	9.22	11.08	6.19	7.01	2.23	1.35	1.1	0.93
Zosma05g03590.v3.1	PK, pyk	Pyruvate kinase	10.09	16.8	15.53	9.24	6.72	10.53	5.96	4.57	7.02	7.91	8.22	8.62	21.67	38.09	30.74	51.32
Zosma05g03520.v3.1	PK, pyk	Pyruvate kinase	78.09	109.78	107.48	99.91	30.27	57.34	14.25	14.76	109.7	140.88	109.73	91.12	107.79	136.65	147.08	133.17
Zosma04g16420.v3.1	PK, pyk	Pyruvate kinase	23.77	25.24	30.32	23.47	284.07	388.97	176.57	94.86	1223.44	1056.62	985.6	1084.7	295.44	318.54	321.72	299.22
Zosma01g11740.v3.1	PK, pyk	Pyruvate kinase	2.34	2.07	7.76	3.24	17.49	17	15.7	17.56	40.57	42.08	36.25	32.69	18.42	15.34	10.14	20.15
Zosma05g23980.v3.1	PK, pyk	Pyruvate kinase	31.71	34.45	48.88	37.8	127.92	124.41	38.47	48.07	723.16	606.84	693.99	853	114.44	138.58	128.65	148.73
Zosma06g24120.v3.1	PK, pyk	Pyruvate kinase	25.84	21.15	30.95	31.13	19.31	20.84	19.42	5.48	50.34	35.79	35.1	45.14	17.55	37.51	30.64	50.27
Zosma02g00810.v3.1	PK, pyk	Pyruvate kinase	0	0	0.12	1.23	253.52	251.25	278.37	122.83	42.05	17.88	36.77	19.45	0	0.67	0	1.39
Zosma01g35050.v3.1	PK, pyk	Pyruvate kinase	30.65	25.19	54.44	72.03	747.39	805.2	766.54	599.17	464.38	366.82	443.72	431.16	335.54	242.73	278.17	258.78
Zosma03g28230.v3.1	gapN	NADP-dependent glyceraldehyde-3-phosphate dehydrogenase	0.55	0.6	0	0.04	2.83	0	0	4.52	5.19	0	6.7	3.55	21.99	15.97	7.11	9.56
Zosma03g33830.v3.1	PGAM, gpmA	2,3-bisphosphoglycerate-dependent phosphoglycerate mutase (PGAM, gpmA)	0.74	1.28	0.82	0.8	7.03	8.64	6.16	7.29	14.44	13.38	16.48	15.4	12.45	9.87	13.08	10.56
Zosma02g17200.v3.1	PGAM, gpmI	Phosphoglycerate mutase (2,3-diphosphoglycerate-dependent) / Phosphoglyceromutase	241.81	183.22	202.98	212.99	253.08	365.82	170.21	85.26	1077.22	947.5	998.61	899.12	288.99	254.76	236.38	302.25
Zosma01g00830.v3.1	PGAM, gpmB	Phosphoglycerate mutase	5.73	6.4	15.57	8.29	75.37	80.97	74.4	123.93	33.28	28.75	37.89	30.35	13.86	13.05	15.74	14.09
Zosma03g19880.v3.1	galM, GALM	Aldose 1-epimerase / Mutarotase	0	10.56	0	0	69.13	68.2	82.88	116.75	0	0	0	0	4.23	38.63	49.74	10.35
Zosma02g18890.v3.1	ENO	Phosphopyruvate hydratase / Enolase	2261.01	2495.98	1985.5	1815.64	495.91	766.97	238.9	229.64	2607.14	2635.75	2487.93	2776.96	1677.33	2056.94	2552.52	1898.27
Zosma03g16760.v3.1	ENO	Phosphopyruvate hydratase / Enolase	0	0	0	0	8.41	19.01	11.21	6.01	54.43	45.59	48.05	58.94	117.64	88.92	107.6	100.66
Zosma02g06090.v3.1	ENO	Phosphopyruvate hydratase / Enolase	0	0	0	0	0	0.48	0	0	0	0	0	0	0	0	0	0
Zosma03g00070.v3.1	PGK	Phosphoglycerate kinase	339.08	263.47	247.85	261.62	54.77	111.73	39.96	46.93	469.65	496.38	452.6	482.67	658.95	706.43	683.51	705.22
Zosma05g20170.v3.1	PGK	Phosphoglycerate kinase	38.61	60.41	38.09	36.22	32.83	26.99	26.86	28.99	4.97	1.52	7.32	5.28	111.6	318.44	151.31	248.25
Zosma05g28200.v3.1	PGK	Phosphoglycerate kinase	36.06	46.68	49.94	42.04	3353.9	2971.25	3931.54	3558.77	208.64	89.5	272.76	138.4	145.97	48.05	92.3	66.34
Zosma03g32230.v3.1	PGK	Phosphoglycerate kinase	0	0	0	0	0	0	0	0	0	0	0	0	0	0	0	0
Zosma02g25910.v3.1	HK	Hexokinase	0	0	0	0	48.26	40.72	47.38	50.74	25.96	22.18	22.93	20.31	13.84	19.77	10.76	21.31
Zosma01g07270.v3.1	GPI	Glucose-6-phosphate isomerase	24.22	28.38	22.35	20.61	18.29	21.21	19.05	7.36	72.19	76.29	57.1	78.67	29.33	52.29	58.28	51.36
Zosma06g02560.v3.1	GPI	Glucose-6-phosphate isomerase	38.3	48.35	37.33	37.49	830.22	783	1011.03	521.66	139.11	99.08	176.78	110.22	43.14	34.63	71.46	57.02
Zosma05g08730.v3.1	pgm	phosphoglucomutase	0	0	0	0	0	0	0	0	0	0	0	0	0	0	0	0
Zosma06g02270.v3.1	pgm	phosphoglucomutase	398.86	251.09	304.15	316.71	46.57	61.1	48.82	58.77	51.91	61.58	61.79	56.03	74.08	100.96	94.49	112.58
Zosma06g02250.v3.1	pgm	phosphoglucomutase	0	0	0	0	0	0	0	0	0	0	0	0	0	0	0	0
Zosma06g05180.v3.1	pgm	phosphoglucomutase	8.46	20.45	16.93	16.4	40.49	45.18	48.18	42.3	2.53	1.68	2.79	1.39	1.83	0.13	1.21	1.69
Zosma01g41020.v3.1	FBP	Fructose-bisphosphatase	0.88	0.77	1.3	0.77	0.76	1.17	0.26	0.32	0.68	0.43	0.99	0.77	54.01	188.69	82.72	124.51
Zosma04g23850.v3.1	FBP	Fructose-bisphosphatase	11.06	17.12	9.23	9.64	10.99	1.94	3.26	4.4	18.16	20.6	6.88	26.22	108.75	149.02	54.96	80.74
Zosma03g03200.v3.1	FBP	Fructose-bisphosphatase	2.86	2.93	2.45	3.06	28.17	21.88	25.15	26.15	14.89	12.28	12.86	8.41	15.64	15.15	12.68	15.26
Zosma05g19040.v3.1	FBP	Fructose-bisphosphatase	1.63	1.61	1.55	1.18	9.61	10.97	9.41	10.26	93.94	77.51	48.75	73.96	17.81	9.12	6.33	12.76
Zosma01g36500.v3.1	FBP	Fructose-bisphosphatase	14.22	17.55	11.06	10.99	151.6	145.67	164.26	145.31	19.73	22.25	24.64	9.57	26.42	14.12	13.07	33.42
Zosma01g31570.v3.1	FBP	Fructose-bisphosphatase	3.01	3.72	15.35	6.8	41.41	57.33	58.78	0	32.96	25.25	31.58	30.72	2.83	17.87	13.23	26.81
Zosma06g16160.v3.1	FBP	Fructose-bisphosphatase	0	0	0	0	16.12	23.06	19.6	45.57	4.27	0	5.24	0	0.38	0.26	0	0
Zosma03g13100.v3.1	FBP	Fructose-bisphosphatase	0	0	0	0	0	0	0	18.18	0	0	0	0	6.76	0	0	0

## Sheet: TCA cycle
Table S3. Expression of DEGs in the TCA cycle pathway（unit: FPKM)
Geneid	label	Description	Stage I1	Stage I2	Stage I3	Stage I4	Stage II1	Stage II2	Stage II3	Stage II4	Stage III1	Stage III2	Stage III3	Stage III4	Stage IV1	Stage IV2	Stage IV3	Stage IV4
Zosma02g15080.v3.1	PDHA, pdhA	Pyruvate dehydrogenase	17.73	22.64	23.9	16.74	6.95	8.08	9.15	11.4	20.29	20.1	21.72	27.96	68.76	93.62	73.49	101.4
Zosma04g17070.v3.1	PDHB, pdhB	Pyruvate dehydrogenase	24.36	32.93	34.2	29.07	29.19	34.76	18.35	26.78	49.39	40.44	41.27	52.39	53.5	30.46	19.87	36.06
Zosma06g17760.v3.1	PDHA, pdhA	Pyruvate dehydrogenase	126.4	149.22	170.89	144.13	63.87	79.2	66.4	44.01	235.21	239.27	259.91	203.24	174.77	252.14	213.49	272.12
Zosma02g03570.v3.1	PDHB, pdhB	Pyruvate dehydrogenase	0.63	2.66	4.58	2.98	41.15	37.89	58.63	58.09	2.85	3.21	9.39	7.46	34.53	30.78	30.63	25.84
Zosma02g04610.v3.1	DLAT, aceF, pdhC	Dihydrolipoyllysine-residue acetyltransferase / Transacetylase X	5.73	9.26	15.91	10	8.1	8.57	7.29	4.9	9.94	12.55	10.51	9.92	12.64	22.09	19.62	29.9
Zosma03g30330.v3.1	DLAT, aceF, pdhC	Dihydrolipoyllysine-residue acetyltransferase / Transacetylase X	20.95	24.33	20.97	17.59	11.86	16.47	12.39	11.24	10.95	12.48	10.37	8.38	14.99	18.5	21.17	22.13
Zosma06g21930.v3.1	DLAT, aceF, pdhC	Dihydrolipoyllysine-residue acetyltransferase / Transacetylase X	0	0.15	0.56	0.85	2.21	3.44	3.35	0	0.65	1.83	1.71	2.22	0.19	0.76	0	1.32
Zosma03g35480.v3.1	DLAT, aceF, pdhC	Dihydrolipoyllysine-residue acetyltransferase / Transacetylase X	1.8	3.44	5.48	2.95	7.77	10.43	8.09	4.39	8.07	12.17	8.82	9.44	13.29	22.91	18.19	36.17
Zosma02g23280.v3.1	CS, gltA	Citrate synthase (unknown stereospecificity) / Oxaloacetate transacetase	100.83	118.39	116.39	113.68	22.21	35.61	29.42	38.21	40.1	54.77	54.06	37.32	129.97	63.09	65.62	42.59
Zosma02g24410.v3.1	ACLY	ATP citrate synthase / Citric cleavage enzyme	16.42	13.77	20.05	16.66	64.2	134.01	57.58	24.62	267.11	275.82	289.42	323.78	69.09	193.55	169.63	186.5
Zosma04g26650.v3.1	ACLY	ATP citrate synthase / Citric cleavage enzyme	16.17	17.71	17.54	13.46	59.98	108.52	57.4	52.49	265.14	278.44	272.31	291.97	292.65	232.75	236.32	233.91
Zosma01g31030.v3.1	ACO, acnA	Aconitate hydratase / Citrate(isocitrate) hydro-lyase	95.34	85.24	81.04	92.12	22.31	30.79	14.13	1.67	68.81	91.45	78.03	91	0	55.96	42.76	82.64
Zosma01g16670.v3.1	OGDH, sucA	Oxoglutarate dehydrogenase (succinyl-transferring) / Oxoglutarate dehydrogenase (lipoamide)	20.21	23.98	45.43	22.37	0.06	0	0	0	0.02	0	0.08	0	0	0.1	0.05	0
Zosma01g42090.v3.1	OGDH, sucA	Oxoglutarate dehydrogenase (succinyl-transferring) / Oxoglutarate dehydrogenase (lipoamide)	0.14	3.93	2.43	5.49	1.88	1.66	0	0	9.34	3.9	0.02	6.21	0	5.87	21.21	26.2
Zosma05g22820.v3.1	DLST, sucB	Dihydrolipoyllysine-residue succinyltransferase / Succinyl-CoA:dihydrolipoate S-succinyltransferase	370.82	427.25	327.62	245.75	24.83	22.74	11.72	7.75	49.96	51.89	55.3	59.4	47.26	64.47	74.9	92.63
Zosma03g21130.v3.1	LSC1	succinyl-CoA synthetase alpha subunit (LSC1)	464.89	561.28	456.76	393.41	96.97	116.34	86.5	109.95	223.68	251.52	225.01	216.45	271.53	244.5	228.56	254.43
Zosma01g38100.v3.1	LSC2	succinyl-CoA synthetase alpha subunit (LSC2)	212.67	285.36	210.79	187.92	30.33	48.27	32	34.2	83.82	94.08	88.62	88.24	108.68	105.98	102.93	124.06
Zosma05g02680.v3.1	SDHA, SDH1	succinate dehydrogenase (ubiquinone) flavoprotein subunit (SDHA, SDH1)	95.77	122.72	106.39	102.49	17.41	30.38	5.6	0	75.45	99.82	78.99	75.3	93.37	117.81	134.88	121.52
Zosma05g06700.v3.1	SDHA, SDH1	succinate dehydrogenase (ubiquinone) flavoprotein subunit (SDHA, SDH1)	61.16	62.81	76.37	65.44	8.97	13.13	11.43	13.45	8.02	12.04	8.31	12.15	16.18	27.92	27.45	38.25
Zosma02g04110.v3.1	SDHB, SDH2	succinate dehydrogenase (ubiquinone) iron-sulfur subunit (SDHB, SDH2)	178.3	185.03	207.05	207.1	1.24	0.03	0	0.93	0	0	0	0.29	18.42	18.07	9.08	8.89
Zosma05g08170.v3.1	SDHB, SDH2	succinate dehydrogenase (ubiquinone) iron-sulfur subunit (SDHB, SDH2)	118.2	134.88	123.18	130.39	94.21	108.63	88.33	73.92	145.54	144.57	172.74	132.69	170.31	134.32	152.1	161.77
Zosma04g21090.v3.1		Phosphoenolpyruvate carboxykinase (GTP) / Phosphopyruvate carboxylase // Phosphoenolpyruvate carboxykinase (ATP) /	88.69	307.87	120.78	151.5	190.44	9.44	13.4	3.13	421.84	375.92	129.76	232.91	327.06	405.66	413.19	199.36
Zosma04g19680.v3.1	E4.2.1.2B, fumC, FH	Fumarate hydratase / Fumarase	0	0	0	0	0	3.74	0.4	0	0	0	3.04	0	0	0	0	0.52
Zosma05g25130.v3.1	MDH	malate dehydrogenase (MDH2)	253.3	441.95	271.84	218.84	113.39	140.24	111.46	142.85	211.47	228.1	212.17	206.67	291.94	438.97	324.45	450.25
Zosma05g29490.v3.1	MDH	malate dehydrogenase (MDH2)	22.71	25.94	13.63	6.74	9.47	25.69	12.01	13.19	62.16	47.52	55.14	63.68	227.85	317.35	228.13	287.84
Zosma06g19280.v3.1	MDH	malate dehydrogenase (MDH2)	102.91	107.64	117.75	123.13	108.63	173.85	71.54	79.04	294.41	347.31	317.44	325.78	496.51	346.68	313.6	450.4
Zosma06g17180.v3.1	MDH	malate dehydrogenase (MDH2)	1.16	1.38	2.37	0	3.22	3.65	3.35	2.67	6.94	12.56	11.04	11.88	25.88	32.42	25.26	47.89
Zosma01g37120.v3.1	DLD, lpd, pdhD	Dihydrolipoyl dehydrogenase	444.25	476.62	527.51	474.86	140.91	174.35	147.3	210.56	183.3	209.51	208.36	190.34	210.04	200.01	215.16	202.97
Zosma03g19800.v3.1	DLD, lpd, pdhD	Dihydrolipoyl dehydrogenase	0	0.9	1.35	1.01	6.08	8.25	7.32	10.71	4.84	8.92	7.07	3.3	7.21	12.78	10.65	14.86
Zosma05g10180.v3.1	DLD, lpd, pdhD	Dihydrolipoyl dehydrogenase	0.37	1.42	0	0.9	9.47	12.67	11.81	13.76	2.06	2.32	1.25	1.47	3.01	5.21	5.75	8.61
Zosma04g06840.v3.1	IDH1, IDH2, icd	Isocitrate dehydrogenase (IDH1, IDH2, icd)	0	0	0	0	13.04	0.01	1.1	21.27	0	0	0	0.2	42.93	0	5.78	0
Zosma04g25800.v3.1	IDH3	Isocitrate dehydrogenase	327.4	335.51	294.63	270.4	30.34	46.01	28.28	40.65	66.61	70.2	76.21	67.69	74.16	72.99	70.36	79.59
Zosma01g42300.v3.1	IDH3	Isocitrate dehydrogenase	341.15	453.29	328.07	291.95	2.72	5.13	2.07	3.88	11.6	15.6	13.38	14.35	56.01	36.35	25.5	42.96
Zosma01g14680.v3.1	IDH1, IDH2, icd	Isocitrate dehydrogenase (IDH1, IDH2, icd)	1.7	1.32	1.69	1.46	9.42	11.26	7.63	12.9	22.85	26.1	16.03	24.45	22.17	13.86	23.09	12.79
Zosma05g11680.v3.1	IDH3	Isocitrate dehydrogenase	4.54	6.81	4.48	3.34	6.18	9.01	3.59	9.37	20.48	21.77	18.31	18.91	35.63	30.98	35.78	35.63
Zosma01g01050.v3.1	IDH1, IDH2, icd	Isocitrate dehydrogenase (IDH1, IDH2, icd)	4.73	5.39	9.31	4.81	8.05	6.02	7.21	11.87	2.21	4.08	5.01	0.79	5.55	2.24	0	2.19

## Sheet: Pentose phosphate pathway
Table S3. Expression of DEGs in the pentose phosphate pathway（unit: FPKM)
Geneid	label	Description	Stage I1	Stage I2	Stage I3	Stage I4	Stage II1	Stage II2	Stage II3	Stage II4	Stage III1	Stage III2	Stage III3	Stage III4	Stage IV1	Stage IV2	Stage IV3	Stage IV4
Zosma03g03090.v3.1	PGD	Phosphogluconate dehydrogenase (NADP(+)-dependent, decarboxylating) / Phosphogluconic acid dehydrogenase	5.54	6.37	7.69	5.22	0.69	1.73	0.54	0.13	10.42	12.29	11.44	11.96	22.5	44.15	32.41	60.38
Zosma05g29580.v3.1	PGD	Phosphogluconate dehydrogenase (NADP(+)-dependent, decarboxylating) / Phosphogluconic acid dehydrogenase	46.81	23.15	64.57	56.03	41.72	70.53	36.49	19.9	295.77	319.85	310.73	305.55	324.45	334.65	318.2	340.09
Zosma01g33970.v3.1	RPE	Ribulose-phosphate 3-epimerase	0	0.2	0	0	0	0.26	0.82	0	0.2	0	0.22	0	0.31	0.46	1.25	0.23
Zosma01g30030.v3.1	RPE	Ribulose-phosphate 3-epimerase	5.19	8.4	3.58	1.64	40.05	42.9	49.22	32.71	23.59	22.71	27.07	25.34	71.01	90.6	83.24	66.5
Zosma01g30300.v3.1	RPE	Ribulose-phosphate 3-epimerase	5.19	8.4	3.58	1.64	40.05	42.9	49.22	32.71	23.59	22.71	27.07	25.34	71.01	90.6	83.24	66.5
Zosma06g29480.v3.1	tktA, tktB	Transketolase (E2.2.1.1, tktA, tktB)	13.86	20.43	18.57	17.44	49.85	61.82	45.23	18.68	121.38	128.32	119.15	127.69	50.22	269.16	248.07	274.6
Zosma03g22120.v3.1	talA	Transketolase (E2.2.1.1, tktA, tktB)	71.06	58.48	96.66	87.71	113.47	184.27	76.64	83.46	431.67	430.42	468.85	477.47	541.13	470.84	436.65	437.73
Zosma03g01670.v3.1	RpiA	Ribose-5-phosphate isomerase / Ribose phosphate isomerase	7.98	7.02	4.96	9.08	7.95	8.9	7.42	0.58	7.09	11.95	7.64	10.87	9.72	6.63	4.14	7.21
Zosma03g32890.v3.1	RpiA	Ribose-5-phosphate isomerase / Ribose phosphate isomerase	0	0	0	0	2.24	0	0	0.59	0	1.76	3.5	5.32	5.52	0	0	0
Zosma04g13520.v3.1	gntK, idnK	Gluconokinase / Gluconate kinase	1.11	4.82	3.25	3.31	1.15	5.15	2.71	0	4.5	5.7	3.36	5.89	1.84	9.31	7.92	4.67
Zosma03g28230.v3.1	gapN	NADP-dependent glyceraldehyde-3-phosphate dehydrogenase	0.55	0.6	0	0.04	2.83	0	0	4.52	5.19	0	6.7	3.55	21.99	15.97	7.11	9.56
Zosma03g05120.v3.1	G6PD	Glucose-6-phosphate 1-dehydrogenase	0.78	1.2	1.11	0.44	0.18	0.86	0.93	1.01	4.41	6.72	3.9	6.04	18.11	41.36	37.25	42.83
Zosma02g10170.v3.1	G6PD	Glucose-6-phosphate 1-dehydrogenase	3.96	3.92	5.26	3.49	44.4	63.36	46.45	41.15	75.42	94.91	100.1	71.74	62.6	67.3	63.85	52.57
Zosma03g15440.v3.1	G6PD	Glucose-6-phosphate 1-dehydrogenase	0	0	0	0	0.18	0.4	0.16	0.15	0	0	0	0	0	0.89	0	0
Zosma01g31390.v3.1	G6PD	Glucose-6-phosphate 1-dehydrogenase	28.24	28.02	20.4	18.96	46.62	55.73	40.02	41.38	72.87	85.89	95.93	71.11	86.86	103.59	125.66	119.32
Zosma02g24340.v3.1	G6PD	Glucose-6-phosphate 1-dehydrogenase	0.24	0	0	0	25.42	15.28	29.45	58.79	3.77	7.34	6.32	8.96	11.59	8.9	4.6	4.75
Zosma04g09540.v3.1	G6PD	Glucose-6-phosphate 1-dehydrogenase	0	0	0	0	0	1.3	0	0	0	0	0	0	0	0	0	0
Zosma03g01440.v3.1	RBKS	Ribokinase	18.11	43.99	47.25	30.26	3.8	9.28	4.21	9.75	15.72	14.12	12.65	13.99	28	18.26	20.98	16.79
Zosma05g21310.v3.1	RBKS	Ribokinase	4.22	4.8	2.8	2.57	16.2	12.77	13.7	10.79	7.76	9.09	10.11	6.94	3.66	4.74	0	3.39
