# Supplementary material for: Insights into the regulation of energy metabolism during the seed-to-seedling transition in marine angiosperm Zostera marina L.: Integrated metabolomic and transcriptomic analysis
Source: Front Plant Sci. 2023 Mar 10;14:1130292. doi: 10.3389/fpls.2023.1130292 (PMC10036900; doi:10.3389/fpls.2023.1130292)
Supplement: Supplementary file 6 [file Table_4.xlsx]

## Sheet: Stage I to Stage II
Supplementary Table 4 differential metabolites between different stages of Zostera marina （unit: ng/g)
Index	Compounds	Class	Stage I1	Stage I2	Stage I3	Stage I4	Stage II1	Stage II2	Stage II3	Stage II4	VIP	Pvalue	Fold_Change	Log2FC	Type
Glutamine	Glutamine	Amino acid derivatives	45445.3	43944.9	45694	47038.7	12971.2	12607.6	13571	13675	1.07639	1.4438088540234541e-6	0.29005	-1.78562	down
Threonine	Threonine	Amino acids	30229.3	29465.4	31610.9	32131.3	83198.2	80648.4	93072.7	101195	1.06845	9.785334166915287e-4	2.9012	1.53665	up
Arginine	Arginine	Amino acids	52647.6	42831.1	42350.6	40793.7	157073	158095	165080	164100	1.07068	1.013894618172142e-7	3.60731	1.85092	up
Ornithine	Ornithine	Amino acids	6847.23	5771.57	4934.14	4331.18	27766.5	26816.1	28458.6	28768.2	1.06602	1.1165010945393438e-7	5.10916	2.35309	up
L-Leucine	L-Leucine	Amino acids	31142.2	29364.1	32117.5	31929.9	104378	103062	111404	113452	1.07503	3.698182135496453e-5	3.47075	1.79525	up
L-citrulline	L-citrulline	Amino acids	105.498	70.3726	118.541	116.841	37900.3	38623.2	42029.6	43456.2	1.07554	7.904133305011081e-5	393.941	8.62183	up
L-Asparagine	L-Asparagine	Amino acids	13593	12859.5	14285.7	14202.3	27462.5	26515.9	28762.4	29072.1	1.07	8.001578657872592e-6	2.03517	1.02515	up
Phosphorylethanolamine	Phosphorylethanolamine	LPE	4787.99	4475.5	5025.33	4995.97	22192.9	21412.8	27243.3	29679.9	1.06897	0.00195289	5.21286	2.38208	up
Guanosine-diphosphate	Guanosine diphosphate	Nucleotide and Its metabolomics	116.657	103.281	145.897	142.023	39.927	34.7208	41.1181	52.1677	1.04359	0.00184567	0.330672	-1.59653	down
UMP	UMP	Nucleotide and Its metabolomics	11057	9568.65	12360.7	11784.9	2604.38	2451.47	3514.28	3109.81	1.06151	2.3819106266551837e-4	0.260881	-1.93854	down
IMP	IMP	Nucleotide and Its metabolomics	21302.5	16302.1	19351.6	20547.9	3435.35	3562.14	4405.51	4760.94	1.06509	3.8890005734481105e-4	0.208556	-2.2615	down
Cyclic-AMP	Cyclic-AMP	Nucleotide and Its metabolomics	0	0	0	0	12.6672	12.0072	8.11221	10.94	1.04602	0.00166244	Inf	Inf	up
AMP	AMP	Nucleotide and Its metabolomics	17853.5	15897.1	17831.8	18432.7	3202.27	2931.76	4354.87	4183.55	1.06435	3.73310511508755e-6	0.209561	-2.25456	down
ATP	ATP	Nucleotide and Its metabolomics	9849.87	9538.27	11246.2	11281.2	2259.83	1951.17	2187.56	2238.65	1.07408	2.8288167379158266e-4	0.206062	-2.27885	down
Guanosine	Guanosine	Nucleotide and Its metabolomics	377.358	362.495	388.045	405.923	3729.23	3532.12	4091.55	4082.25	1.07609	1.2921467913950356e-4	10.0632	3.33102	up
Uracil	Uracil	Nucleotide and Its metabolomics	17.955	17.6185	20.1621	21.0516	310.093	161.097	243.063	235.008	1.06626	0.00559482	12.3622	3.62787	up
ADP	ADP	Nucleotide and Its metabolomics	2931.63	2683.27	2998.99	3152.7	1124.85	1090.65	1164.67	1175.04	1.07294	2.319467210664115e-4	0.387132	-1.3691	down
Adenine	Adenine	Nucleotide and Its metabolomics	1115.85	1063.18	1175.28	1228.85	64.8561	61.1367	48.7138	47.4068	1.07513	6.43223810340803e-5	0.048463	-4.36697	down
dUMP	dUMP	Nucleotide and Its metabolomics	263.745	260.227	260.385	257.857	0	0	0	0	1.0774	2.2134638749880778e-7	0	-Inf	down
3-phenyllactic-acid	3-phenyllactic acid	Organic Acid And Its Derivatives	11.4628	12.4544	12.766	11.7849	246.251	166.1	210.654	191.451	1.07398	0.00146786	16.804	4.07073	up
Argininosuccinic-acid	Argininosuccinic acid	Organic acid And Its derivatives	721.242	684.488	754.813	692.99	4073.77	4202.52	4446.02	4588.74	1.07603	5.6808221358562396e-5	6.06654	2.60087	up
Pyruvic-acid	Pyruvic acid	Organic acid And Its derivatives	942.382	862.697	836.879	870.266	0	0	0	0	1.07731	3.7521161726430346e-5	0	-Inf	down
Lactate	Lactate	Organic acid And Its derivatives	298.235	263.264	306.991	327.357	0	0	0	0	1.07723	1.9590682346947116e-4	0	-Inf	down
Succinic-Acid	Succinic Acid	Organic acid And Its derivatives	134916	130620	137791	137994	6374.14	6003.6	6653.84	6310.78	1.07737	4.664863003630906e-6	0.0468158	-4.41686	down
Isocitric-acid	Isocitric acid	Organic acid And Its derivatives	994.116	944.714	1063.83	1037.47	2047.02	2091.25	2167.31	2380.47	1.06732	1.8707411844436648e-4	2.14994	1.1043	up
Citric-acid	Citric acid	Organic acid And Its derivatives	3763.44	3756.58	4164.13	4159.95	23915.7	22813.7	25420.3	25830.6	1.07549	5.903553773708555e-5	6.18402	2.62855	up
Alpha-Ketoglutaric-Acid	Alpha-Ketoglutaric Acid	Organic acid And Its derivatives	169406	162009	171226	172240	2715.85	2521.51	2704.07	2876.82	1.07729	5.848457080537605e-6	0.0160299	-5.96309	down
D-Erythrose-4-phosphate	D-Erythrose 4-phosphate	Phosphate sugars	965.713	908.262	1084.09	1067.69	166.194	152.091	182.297	161.062	1.07502	2.1058298283356094e-4	0.164353	-2.60513	down
Trehalose-6-phosphate	Trehalose-6-phosphate	Phosphate sugars	174.478	123.532	143.87	175.262	0	0	0	0	1.07592	0.00117011	0	-Inf	down
6-Phosphogluconic-acid	6-Phosphogluconic acid	Phosphate sugars	3854.74	3695.83	3708.21	3757.05	1854.48	1781.07	1843.22	1863.86	1.07627	3.0775254440541507e-7	0.488993	-1.03211	down
D-Glucose-6-phosphate	D-Glucose 6-phosphate	Phosphate sugars	1146.28	1073.31	1215.81	1218.78	357.722	322.193	349.402	339.344	1.07512	9.01882042726481e-5	0.294072	-1.76576	down
D-Glucose-1-phosphate	D-Glucose 1-phosphate	Phosphate sugars	3925.75	3462.94	3931.1	4079.37	553.304	484.291	657.282	625	1.07265	5.669296157930509e-5	0.150649	-2.73073	down
Sedoheptulose-7-phosphate	Sedoheptulose 7-phosphate	Phosphate sugars	969.771	822.195	875.38	807.816	1661.94	1851.11	2258.46	2410.86	1.03858	0.00537822	2.35453	1.23544	up
D-Ribulose-5-phosphate	D-Ribulose 5-phosphate	Phosphate sugars	3712.72	3240.18	3809.52	3767.12	899.878	922.554	1022.89	1007.9	1.07357	1.4929059532061583e-4	0.265199	-1.91485	down
Glycerol-3-phosphate	Glycerol 3-phosphate	Phosphoric acids	58429.7	61360.9	66362.7	75846.1	2249.7	2261.36	2876.24	3038.9	1.07451	4.730569874550796e-4	0.0397947	-4.65128	down

## Sheet: Stage II to Stage III
Supplementary Table 4 differential metabolites between different stages of Zostera marina
Index	Compounds	Class	Stage I1	Stage I2	Stage I3	Stage I4	Stage III1	Stage III2	Stage III3	Stage III4	VIP	Pvalue	Fold_Change	Log2FC	Type
L-Alanine	L-Alanine	Amino acids	192542	178107	201539	196515	392987	376463	400718	396857	1.11386	1.6989938279788965e-7	2.03853	1.02753	up
L-citrulline	L-citrulline	Amino acids	37900.3	38623.2	42029.6	43456.2	12696.5	12616.1	12759.2	13228.6	1.11709	2.173911788693455e-4	0.31665	-1.65904	down
L-Asparagine	L-Asparagine	Amino acids	27462.5	26515.9	28762.4	29072.1	13401.9	12918.9	13756	14024.3	1.11514	2.5194492071965385e-5	0.483852	-1.04736	down
Phosphorylethanolamine	Phosphorylethanolamine	LPE	22192.9	21412.8	27243.3	29679.9	7869.81	7448.53	8133.97	8245.47	1.1037	0.00310653	0.31531	-1.66516	down
IMP	IMP	Nucleotide and Its metabolomics	3435.35	3562.14	4405.51	4760.94	1309.96	1160.68	1634.77	1123.93	1.08696	0.0017136	0.323519	-1.62808	down
Cyclic-AMP	Cyclic-AMP	Nucleotide and Its metabolomics	12.6672	12.0072	8.11221	10.94	42.8255	39.3621	45.6539	47.7422	1.09991	2.9964293323123697e-5	4.01548	2.00557	up
AMP	AMP	Nucleotide and Its metabolomics	3202.27	2931.76	4354.87	4183.55	1158.81	1190.96	1375.6	1213.45	1.09033	0.00571262	0.336604	-1.57087	down
ATP	ATP	Nucleotide and Its metabolomics	2259.83	1951.17	2187.56	2238.65	4695.69	4299.56	4395.93	4804.06	1.10909	1.509056027886533e-5	2.10661	1.07492	up
Guanosine	Guanosine	Nucleotide and Its metabolomics	3729.23	3532.12	4091.55	4082.25	1662.64	1564.39	1684.61	1710.76	1.11211	3.199233942376592e-4	0.429047	-1.22079	down
3-phenyllactic-acid	3-phenyllactic acid	Organic Acid And Its Derivatives	246.251	166.1	210.654	191.451	96.0298	96.1849	95.8931	99.1645	1.07835	0.00791679	0.475499	-1.07249	down
Oxaloacetate	Oxaloacetate	Organic acid And Its derivatives	0	0	0	0	835.349	755.955	846.292	872.29	1.11973	6.109794561067814e-5	Inf	Inf	up
Pyruvic-acid	Pyruvic acid	Organic acid And Its derivatives	0	0	0	0	88.3716	110.012	123.604	94.2908	1.11825	9.638537829105077e-4	Inf	Inf	up
Lactate	Lactate	Organic acid And Its derivatives	0	0	0	0	1944.78	1897.46	2123.21	2048.94	1.1197	3.606868542850611e-5	Inf	Inf	up
Succinic-Acid	Succinic Acid	Organic acid And Its derivatives	6374.14	6003.6	6653.84	6310.78	70334.5	68934.2	71670.7	70121.3	1.11953	4.511401669435247e-7	11.0906	3.47126	up
Alpha-Ketoglutaric-Acid	Alpha-Ketoglutaric Acid	Organic acid And Its derivatives	2715.85	2521.51	2704.07	2876.82	8141.88	7983.45	13058.2	8404.62	1.08702	0.0118502	3.47451	1.79681	up
D-Erythrose-4-phosphate	D-Erythrose 4-phosphate	Phosphate sugars	166.194	152.091	182.297	161.062	955.26	971.942	1066.59	1113.98	1.11699	1.3569666908370214e-4	6.20844	2.63423	up
Trehalose-6-phosphate	Trehalose-6-phosphate	Phosphate sugars	0	0	0	0	54.8166	53.9968	51.3357	50.4277	1.11972	1.736184819748881e-5	Inf	Inf	up
D-Glucose-6-phosphate	D-Glucose 6-phosphate	Phosphate sugars	357.722	322.193	349.402	339.344	1178.96	1120.31	1166.27	1163.72	1.11856	5.0355336938451656e-8	3.38232	1.75801	up
D-Glucose-1-phosphate	D-Glucose 1-phosphate	Phosphate sugars	553.304	484.291	657.282	625	2962.52	2906.74	3040.27	3172.87	1.11352	2.005177688022925e-7	5.20821	2.38079	up
Sedoheptulose-7-phosphate	Sedoheptulose 7-phosphate	Phosphate sugars	1661.94	1851.11	2258.46	2410.86	4957.68	4925.31	5043.86	5351.1	1.08885	3.569019995743236e-5	2.47825	1.30932	up
D-Ribulose-5-phosphate	D-Ribulose 5-phosphate	Phosphate sugars	899.878	922.554	1022.89	1007.9	5128.98	5389.58	4495.61	4684.7	1.11638	2.344001537501495e-4	5.11231	2.35398	up
Glycerol-3-phosphate	Glycerol 3-phosphate	Phosphoric acids	2249.7	2261.36	2876.24	3038.9	13502.6	10900.3	16347.7	13029.6	1.10314	0.00187762	5.15819	2.36686	up

## Sheet: Stage III to Stage IV
Supplementary Table 4 differential metabolites between different stages of Zostera marina
Index	Compounds	Class	Stage III1	Stage III2	Stage III3	Stage III4	Stage IV1	Stage IV2	Stage IV3	Stage IV4	VIP	Pvalue	Fold_Change	Log2FC	Type
Glutamine	Glutamine	Amino acid derivatives	8696.09	8225.68	10566.2	8852.2	74491.2	76600	76800	74000	1.11601	2.0911867082844875e-9	8.30737	3.05439	up
L-Asparagine	L-Asparagine	Amino acids	13401.9	12918.9	13756	14024.3	90298.4	97900	100000	97200	1.11808	2.966691956881109e-5	7.12369	2.83262	up
UMP	UMP	Nucleotide and Its metabolomics	1571.95	1685.51	1724.48	1720.71	5008.89	5470	5500	4800	1.11562	1.635720967777791e-4	3.1001	1.63232	up
IMP	IMP	Nucleotide and Its metabolomics	1309.96	1160.68	1634.77	1123.93	9711.52	10700	10000	10500	1.11155	1.227054222061327e-6	7.82347	2.96781	up
Cyclic-AMP	Cyclic-AMP	Nucleotide and Its metabolomics	42.8255	39.3621	45.6539	47.7422	0.98696	1	1.05	1.06	1.11782	1.6640766059220394e-4	0.0233334	-5.42146	down
dTMP	dTMP	Nucleotide and Its metabolomics	0	0	0	0	1254.69	1270	1270	1270	1.11842	6.088196741550766e-8	Inf	Inf	up
AMP	AMP	Nucleotide and Its metabolomics	1158.81	1190.96	1375.6	1213.45	8377.79	8960	9160	7940	1.11662	8.054651255904916e-5	6.97289	2.80176	up
Guanosine	Guanosine	Nucleotide and Its metabolomics	1662.64	1564.39	1684.61	1710.76	673.78	642	624	611	1.11513	7.145004553742833e-6	0.385175	-1.37642	down
Uracil	Uracil	Nucleotide and Its metabolomics	176.34	156.439	177.432	183.012	28.7493	24.9	26.7	26.1	1.11659	1.0747845901488139e-4	0.153557	-2.70315	down
Inosine	Inosine	Nucleotide and Its metabolomics	295.244	283.609	314.992	305.351	61.2527	62.5	57.9	57.1	1.11691	2.8565635136734017e-5	0.199094	-2.32848	down
Adenine	Adenine	Nucleotide and Its metabolomics	40.4071	42.39	59.7089	50.7261	1116.38	1280	1220	1220	1.11576	4.3494867753649e-5	25.0289	4.64552	up
dUMP	dUMP	Nucleotide and Its metabolomics	0	0	0	0	248.963	253	253	252	1.11843	1.2059213377646068e-7	Inf	Inf	up
3-phenyllactic-acid	3-phenyllactic acid	Organic Acid And Its Derivatives	96.0298	96.1849	95.8931	99.1645	0	0	0	0	1.11836	1.1725201652040708e-6	0	-Inf	down
Oxaloacetate	Oxaloacetate	Organic acid And Its derivatives	835.349	755.955	846.292	872.29	0	0	0	0	1.11831	6.109794561067814e-5	0	-Inf	down
Lactate	Lactate	Organic acid And Its derivatives	1944.78	1897.46	2123.21	2048.94	64.7105	62.4	63	60	1.11811	3.944575370029794e-5	0.0312077	-5.00195	down
Alpha-Ketoglutaric-Acid	Alpha-Ketoglutaric Acid	Organic acid And Its derivatives	8141.88	7983.45	13058.2	8404.62	18474.6	19700	19000	18900	1.03698	0.0033824	2.0239	1.01714	up
Trehalose-6-phosphate	Trehalose-6-phosphate	Phosphate sugars	54.8166	53.9968	51.3357	50.4277	454.456	498	532	465	1.1177	1.3763198791872516e-4	9.25769	3.21065	up
